# Supplementary material for: A computational method for identifying an optimal combination of existing drugs to repair the action potentials of SQT1 ventricular myocytes
Source: PLoS Comput Biol. 2021 Aug 12;17(8):e1009233. doi: 10.1371/journal.pcbi.1009233 (PMC8360568; doi:10.1371/journal.pcbi.1009233)
Supplement: S1 Data — Excel spreadsheet containing the underlying numerical data of Figs 2, 4, 5, 6 and 7. (XLSX) [file pcbi.1009233.s002.xlsx]

## Sheet: Figure2
Figure 2
	WT hiPSC-CM					SQT1 hiPSC-CM					WT rabbit CM					SQT1 rabbit CM					WT adult human CM					SQT1 adult human CM
t (ms)	v (mV)	Ca (uM)	IKr (uA/uF)		t (ms)	v (mV)	Ca (uM)	IKr (uA/uF)		t (ms)	v (mV)	Ca (uM)	IKr (uA/uF)		t (ms)	v (mV)	Ca (uM)	IKr (uA/uF)		t (ms)	v (mV)	Ca (uM)	IKr (uA/uF)		t (ms)	v (mV)	Ca (uM)	IKr (uA/uF)
0.0000	-76.3300	0.1549	0.0064		0.0000	-76.5217	0.1197	0.0086		0.0000	-82.4069	0.1034	0.0002		0.0000	-82.5046	0.0692	0.0001		0.0000	-81.8489	0.0904	0.0001		0.0000	-82.0032	0.0456	0.0001
0.2000	-76.3300	0.1549	0.0064		0.1386	-76.5217	0.1197	0.0086		0.2000	-82.4070	0.1033	0.0002		0.2000	-82.5047	0.0692	0.0001		0.2000	-81.8489	0.0904	0.0001		0.2000	-82.0032	0.0456	0.0001
0.4000	-76.3300	0.1549	0.0064		0.2772	-76.5217	0.1197	0.0086		0.4000	-82.4071	0.1033	0.0002		0.4000	-82.5048	0.0692	0.0001		0.4000	-81.8489	0.0904	0.0001		0.4000	-82.0032	0.0456	0.0001
0.6000	-76.3300	0.1549	0.0064		0.4158	-76.5217	0.1197	0.0086		0.6000	-82.4073	0.1033	0.0002		0.6000	-82.5048	0.0691	0.0001		0.6000	-81.8489	0.0904	0.0001		0.6000	-82.0032	0.0456	0.0001
0.8000	-76.3300	0.1549	0.0064		0.6158	-76.5217	0.1197	0.0086		0.8000	-82.4074	0.1032	0.0002		0.8000	-82.5049	0.0691	0.0001		0.8000	-81.8489	0.0904	0.0001		0.8000	-82.0032	0.0456	0.0001
1.0000	-76.3299	0.1549	0.0064		0.8158	-76.5217	0.1197	0.0086		1.0000	-82.4075	0.1032	0.0002		1.0000	-82.5050	0.0691	0.0001		1.0000	-81.8489	0.0904	0.0001		1.0000	-82.0032	0.0456	0.0001
1.2000	-76.3299	0.1549	0.0064		1.0158	-76.5216	0.1197	0.0086		1.2000	-82.4077	0.1032	0.0002		1.2000	-82.5050	0.0690	0.0001		1.2000	-81.8489	0.0904	0.0001		1.2000	-82.0032	0.0456	0.0001
1.4000	-76.3299	0.1549	0.0064		1.2158	-76.5216	0.1197	0.0086		1.4000	-82.4078	0.1031	0.0002		1.4000	-82.5051	0.0690	0.0001		1.4000	-81.8489	0.0904	0.0001		1.4000	-82.0032	0.0456	0.0001
1.6000	-76.3299	0.1549	0.0064		1.4158	-76.5216	0.1197	0.0086		1.6000	-82.4079	0.1031	0.0002		1.6000	-82.5052	0.0690	0.0001		1.6000	-81.8489	0.0904	0.0001		1.6000	-82.0033	0.0456	0.0001
1.8000	-76.3299	0.1549	0.0064		1.6158	-76.5216	0.1197	0.0086		1.8000	-82.4080	0.1031	0.0002		1.8000	-82.5053	0.0690	0.0001		1.8000	-81.8489	0.0904	0.0001		1.8000	-82.0033	0.0456	0.0001
2.0000	-76.3299	0.1549	0.0064		1.8158	-76.5216	0.1197	0.0086		2.0000	-82.4082	0.1030	0.0002		2.0000	-82.5053	0.0689	0.0001		2.0000	-81.8489	0.0904	0.0001		2.0000	-82.0033	0.0456	0.0001
2.2000	-76.3299	0.1549	0.0064		2.0158	-76.5216	0.1197	0.0086		2.2000	-82.4083	0.1030	0.0002		2.2000	-82.5054	0.0689	0.0001		2.2000	-81.8489	0.0904	0.0001		2.2000	-82.0033	0.0456	0.0001
2.4000	-76.3299	0.1549	0.0064		2.2158	-76.5216	0.1197	0.0086		2.4000	-82.4084	0.1029	0.0002		2.4000	-82.5055	0.0689	0.0001		2.4000	-81.8489	0.0904	0.0001		2.4000	-82.0033	0.0456	0.0001
2.6000	-76.3299	0.1549	0.0064		2.4158	-76.5216	0.1197	0.0086		2.6000	-82.4086	0.1029	0.0002		2.6000	-82.5055	0.0688	0.0001		2.6000	-81.8490	0.0904	0.0001		2.6000	-82.0033	0.0456	0.0001
2.8000	-76.3299	0.1549	0.0064		2.6158	-76.5216	0.1197	0.0086		2.8000	-82.4087	0.1029	0.0002		2.8000	-82.5056	0.0688	0.0001		2.8000	-81.8490	0.0904	0.0001		2.8000	-82.0033	0.0456	0.0001
3.0000	-76.3299	0.1549	0.0064		2.8158	-76.5215	0.1197	0.0086		3.0000	-82.4088	0.1028	0.0002		3.0000	-82.5057	0.0688	0.0001		3.0000	-81.8490	0.0904	0.0001		3.0000	-82.0033	0.0456	0.0001
3.2000	-76.3299	0.1549	0.0064		3.0158	-76.5215	0.1197	0.0086		3.2000	-82.4089	0.1028	0.0002		3.2000	-82.5058	0.0687	0.0001		3.2000	-81.8490	0.0904	0.0001		3.2000	-82.0033	0.0456	0.0001
3.4000	-76.3298	0.1549	0.0064		3.2158	-76.5215	0.1197	0.0086		3.4000	-82.4091	0.1028	0.0002		3.4000	-82.5058	0.0687	0.0001		3.4000	-81.8490	0.0904	0.0001		3.4000	-82.0033	0.0456	0.0001
3.6000	-76.3298	0.1549	0.0064		3.4158	-76.5215	0.1197	0.0086		3.6000	-82.4092	0.1027	0.0002		3.6000	-82.5059	0.0687	0.0001		3.6000	-81.8490	0.0904	0.0001		3.6000	-82.0033	0.0456	0.0001
3.8000	-76.3298	0.1549	0.0064		3.6158	-76.5215	0.1197	0.0086		3.8000	-82.4093	0.1027	0.0002		3.8000	-82.5060	0.0687	0.0001		3.8000	-81.8490	0.0904	0.0001		3.8000	-82.0033	0.0456	0.0001
4.0000	-76.3298	0.1549	0.0064		3.8158	-76.5215	0.1197	0.0086		4.0000	-82.4095	0.1027	0.0002		4.0000	-82.5060	0.0686	0.0001		4.0000	-81.8490	0.0904	0.0001		4.0000	-82.0033	0.0456	0.0001
4.2000	-76.3298	0.1549	0.0064		4.0158	-76.5215	0.1197	0.0086		4.2000	-82.4096	0.1026	0.0002		4.2000	-82.5061	0.0686	0.0001		4.2000	-81.8490	0.0904	0.0001		4.2000	-82.0033	0.0456	0.0001
4.4000	-76.3298	0.1549	0.0064		4.2158	-76.5215	0.1197	0.0086		4.4000	-82.4097	0.1026	0.0002		4.4000	-82.5062	0.0686	0.0001		4.4000	-81.8490	0.0904	0.0001		4.4000	-82.0033	0.0456	0.0001
4.6000	-76.3298	0.1549	0.0064		4.4158	-76.5215	0.1197	0.0086		4.6000	-82.4098	0.1026	0.0002		4.6000	-82.5062	0.0685	0.0001		4.6000	-81.8490	0.0903	0.0001		4.6000	-82.0033	0.0456	0.0001
4.8000	-76.3298	0.1549	0.0064		4.6158	-76.5214	0.1197	0.0086		4.8000	-82.4100	0.1025	0.0002		4.8000	-82.5063	0.0685	0.0001		4.8000	-81.8490	0.0903	0.0001		4.8000	-82.0033	0.0455	0.0001
5.0000	-76.3298	0.1549	0.0064		4.8158	-76.5214	0.1197	0.0086		5.0000	-82.4101	0.1025	0.0002		5.0000	-82.5064	0.0685	0.0001		5.0000	-81.8490	0.0903	0.0001		5.0000	-82.0034	0.0455	0.0001
5.2000	-76.3298	0.1549	0.0064		5.0158	-76.5214	0.1197	0.0086		5.2000	-82.4102	0.1024	0.0002		5.2000	-82.5064	0.0685	0.0001		5.2000	-81.8490	0.0903	0.0001		5.2000	-82.0034	0.0455	0.0001
5.4000	-76.3298	0.1549	0.0064		5.2158	-76.5214	0.1197	0.0086		5.4000	-82.4103	0.1024	0.0002		5.4000	-82.5065	0.0684	0.0001		5.4000	-81.8490	0.0903	0.0001		5.4000	-82.0034	0.0455	0.0001
5.6000	-76.3298	0.1549	0.0064		5.4158	-76.5214	0.1197	0.0086		5.6000	-82.4105	0.1024	0.0002		5.6000	-82.5066	0.0684	0.0001		5.6000	-81.8490	0.0903	0.0001		5.6000	-82.0034	0.0455	0.0001
5.8000	-76.3298	0.1549	0.0064		5.6158	-76.5214	0.1197	0.0086		5.8000	-82.4106	0.1023	0.0002		5.8000	-82.5067	0.0684	0.0001		5.8000	-81.8490	0.0903	0.0001		5.8000	-82.0034	0.0455	0.0001
6.0000	-76.3297	0.1549	0.0064		5.8158	-76.5214	0.1197	0.0086		6.0000	-82.4107	0.1023	0.0002		6.0000	-82.5067	0.0683	0.0001		6.0000	-81.8490	0.0903	0.0001		6.0000	-82.0034	0.0455	0.0001
6.2000	-76.3297	0.1549	0.0064		6.0158	-76.5214	0.1197	0.0086		6.2000	-82.4108	0.1023	0.0002		6.2000	-82.5068	0.0683	0.0001		6.2000	-81.8490	0.0903	0.0001		6.2000	-82.0034	0.0455	0.0001
6.4000	-76.3297	0.1549	0.0064		6.2158	-76.5213	0.1197	0.0086		6.4000	-82.4110	0.1022	0.0002		6.4000	-82.5069	0.0683	0.0001		6.4000	-81.8491	0.0903	0.0001		6.4000	-82.0034	0.0455	0.0001
6.6000	-76.3297	0.1549	0.0064		6.4158	-76.5213	0.1197	0.0086		6.6000	-82.4111	0.1022	0.0002		6.6000	-82.5069	0.0683	0.0001		6.6000	-81.8491	0.0903	0.0001		6.6000	-82.0034	0.0455	0.0001
6.8000	-76.3297	0.1549	0.0064		6.6158	-76.5213	0.1197	0.0086		6.8000	-82.4112	0.1022	0.0002		6.8000	-82.5070	0.0682	0.0001		6.8000	-81.8491	0.0903	0.0001		6.8000	-82.0034	0.0455	0.0001
7.0000	-76.3297	0.1549	0.0064		6.8158	-76.5213	0.1197	0.0086		7.0000	-82.4113	0.1021	0.0002		7.0000	-82.5071	0.0682	0.0001		7.0000	-81.8491	0.0903	0.0001		7.0000	-82.0034	0.0455	0.0001
7.2000	-76.3297	0.1549	0.0064		7.0158	-76.5213	0.1197	0.0086		7.2000	-82.4114	0.1021	0.0002		7.2000	-82.5071	0.0682	0.0001		7.2000	-81.8491	0.0903	0.0001		7.2000	-82.0034	0.0455	0.0001
7.4000	-76.3297	0.1549	0.0064		7.2158	-76.5213	0.1197	0.0086		7.4000	-82.4116	0.1021	0.0002		7.4000	-82.5072	0.0681	0.0001		7.4000	-81.8491	0.0903	0.0001		7.4000	-82.0034	0.0455	0.0001
7.6000	-76.3297	0.1549	0.0064		7.4158	-76.5213	0.1197	0.0086		7.6000	-82.4117	0.1020	0.0002		7.6000	-82.5073	0.0681	0.0001		7.6000	-81.8491	0.0903	0.0001		7.6000	-82.0034	0.0455	0.0001
7.8000	-76.3297	0.1549	0.0064		7.6158	-76.5213	0.1197	0.0086		7.8000	-82.4118	0.1020	0.0002		7.8000	-82.5073	0.0681	0.0001		7.8000	-81.8491	0.0903	0.0001		7.8000	-82.0034	0.0455	0.0001
8.0000	-76.3297	0.1549	0.0064		7.8158	-76.5213	0.1197	0.0086		8.0000	-82.4119	0.1020	0.0002		8.0000	-82.5074	0.0681	0.0001		8.0000	-81.8491	0.0903	0.0001		8.0000	-82.0034	0.0455	0.0001
8.2000	-76.3297	0.1549	0.0064		8.0158	-76.5212	0.1197	0.0086		8.2000	-82.4121	0.1019	0.0002		8.2000	-82.5075	0.0680	0.0001		8.2000	-81.8491	0.0903	0.0001		8.2000	-82.0034	0.0455	0.0001
8.4000	-76.3296	0.1549	0.0064		8.2158	-76.5212	0.1197	0.0086		8.4000	-82.4122	0.1019	0.0002		8.4000	-82.5075	0.0680	0.0001		8.4000	-81.8491	0.0903	0.0001		8.4000	-82.0035	0.0455	0.0001
8.6000	-76.3296	0.1549	0.0064		8.4158	-76.5212	0.1197	0.0086		8.6000	-82.4123	0.1019	0.0002		8.6000	-82.5076	0.0680	0.0001		8.6000	-81.8491	0.0903	0.0001		8.6000	-82.0035	0.0455	0.0001
8.8000	-76.3296	0.1549	0.0064		8.6158	-76.5212	0.1197	0.0086		8.8000	-82.4124	0.1018	0.0002		8.8000	-82.5077	0.0679	0.0001		8.8000	-81.8491	0.0903	0.0001		8.8000	-82.0035	0.0455	0.0001
9.0000	-76.3296	0.1549	0.0064		8.8158	-76.5212	0.1197	0.0086		9.0000	-82.4125	0.1018	0.0002		9.0000	-82.5077	0.0679	0.0001		9.0000	-81.8491	0.0903	0.0001		9.0000	-82.0035	0.0455	0.0001
9.2000	-76.3296	0.1549	0.0064		9.0158	-76.5212	0.1197	0.0086		9.2000	-82.4127	0.1018	0.0002		9.2000	-82.5078	0.0679	0.0001		9.2000	-81.8491	0.0903	0.0001		9.2000	-82.0035	0.0455	0.0001
9.4000	-76.3296	0.1549	0.0064		9.2158	-76.5212	0.1197	0.0086		9.4000	-82.4128	0.1017	0.0002		9.4000	-82.5079	0.0679	0.0001		9.4000	-81.8491	0.0903	0.0001		9.4000	-82.0035	0.0455	0.0001
9.6000	-76.3296	0.1549	0.0064		9.4158	-76.5212	0.1197	0.0086		9.6000	-82.4129	0.1017	0.0002		9.6000	-82.5079	0.0678	0.0001		9.6000	-81.8491	0.0903	0.0001		9.6000	-82.0035	0.0455	0.0001
9.8000	-76.3296	0.1549	0.0064		9.6158	-76.5212	0.1197	0.0086		9.8000	-82.4130	0.1016	0.0002		9.8000	-82.5080	0.0678	0.0001		9.8000	-81.8491	0.0903	0.0001		9.8000	-82.0035	0.0455	0.0001
10.0000	-76.3296	0.1549	0.0064		9.8158	-76.5211	0.1197	0.0086		10.0000	-82.4131	0.1016	0.0002		10.0000	-82.5081	0.0678	0.0001		10.0000	-81.8491	0.0903	0.0001		10.0000	-82.0035	0.0455	0.0001
10.2000	-76.3296	0.1549	0.0064		10.0158	-76.5211	0.1197	0.0086		10.2000	-82.4133	0.1016	0.0002		10.2000	-82.5081	0.0677	0.0001		10.2000	-81.8491	0.0903	0.0001		10.2000	-82.0035	0.0455	0.0001
10.4000	-76.3296	0.1549	0.0064		10.2158	-76.5211	0.1197	0.0086		10.4000	-82.4134	0.1015	0.0002		10.4000	-82.5082	0.0677	0.0001		10.4000	-81.8492	0.0903	0.0001		10.4000	-82.0035	0.0455	0.0001
10.6000	-76.3296	0.1549	0.0064		10.4158	-76.5211	0.1197	0.0086		10.6000	-82.4135	0.1015	0.0002		10.6000	-82.5083	0.0677	0.0001		10.6000	-81.8492	0.0903	0.0001		10.6000	-82.0035	0.0454	0.0001
10.8000	-76.3295	0.1549	0.0064		10.6158	-76.5211	0.1197	0.0086		10.8000	-82.4136	0.1015	0.0002		10.8000	-82.5083	0.0677	0.0001		10.8000	-81.8492	0.0903	0.0001		10.8000	-82.0035	0.0454	0.0001
11.0000	-76.3295	0.1549	0.0064		10.8158	-76.5211	0.1197	0.0086		11.0000	-82.4137	0.1014	0.0002		11.0000	-82.5084	0.0676	0.0001		11.0000	-81.8492	0.0903	0.0001		11.0000	-82.0035	0.0454	0.0001
11.2000	-76.3295	0.1549	0.0064		11.0158	-76.5211	0.1197	0.0086		11.2000	-82.4138	0.1014	0.0002		11.2000	-82.5085	0.0676	0.0001		11.2000	-81.8492	0.0903	0.0001		11.2000	-82.0035	0.0454	0.0001
11.4000	-76.3295	0.1549	0.0064		11.2158	-76.5211	0.1197	0.0086		11.4000	-82.4140	0.1014	0.0002		11.4000	-82.5085	0.0676	0.0001		11.4000	-81.8492	0.0903	0.0001		11.4000	-82.0035	0.0454	0.0001
11.6000	-76.3295	0.1549	0.0064		11.4158	-76.5211	0.1197	0.0086		11.6000	-82.4141	0.1013	0.0002		11.6000	-82.5086	0.0675	0.0001		11.6000	-81.8492	0.0903	0.0001		11.6000	-82.0035	0.0454	0.0001
11.8000	-76.3295	0.1549	0.0064		11.6158	-76.5210	0.1197	0.0086		11.8000	-82.4142	0.1013	0.0002		11.8000	-82.5086	0.0675	0.0001		11.8000	-81.8492	0.0903	0.0001		11.8000	-82.0035	0.0454	0.0001
12.0000	-76.3295	0.1549	0.0064		11.8158	-76.5210	0.1197	0.0086		12.0000	-82.4143	0.1013	0.0002		12.0000	-82.5087	0.0675	0.0001		12.0000	-81.8492	0.0903	0.0001		12.0000	-82.0035	0.0454	0.0001
12.2000	-76.3295	0.1549	0.0064		12.0158	-76.5210	0.1197	0.0086		12.2000	-82.4144	0.1012	0.0002		12.2000	-82.5088	0.0675	0.0001		12.2000	-81.8492	0.0903	0.0001		12.2000	-82.0036	0.0454	0.0001
12.4000	-76.3295	0.1549	0.0064		12.2158	-76.5210	0.1197	0.0086		12.4000	-82.4145	0.1012	0.0002		12.4000	-82.5088	0.0674	0.0001		12.4000	-81.8492	0.0903	0.0001		12.4000	-82.0036	0.0454	0.0001
12.6000	-76.3295	0.1549	0.0064		12.4158	-76.5210	0.1197	0.0086		12.6000	-82.4147	0.1012	0.0002		12.6000	-82.5089	0.0674	0.0001		12.6000	-81.8492	0.0903	0.0001		12.6000	-82.0036	0.0454	0.0001
12.8000	-76.3295	0.1549	0.0064		12.6158	-76.5210	0.1197	0.0086		12.8000	-82.4148	0.1011	0.0002		12.8000	-82.5090	0.0674	0.0001		12.8000	-81.8492	0.0903	0.0001		12.8000	-82.0036	0.0454	0.0001
13.0000	-76.3295	0.1549	0.0064		12.8158	-76.5210	0.1197	0.0086		13.0000	-82.4149	0.1011	0.0002		13.0000	-82.5090	0.0674	0.0001		13.0000	-81.8492	0.0903	0.0001		13.0000	-82.0036	0.0454	0.0001
13.2000	-76.3295	0.1549	0.0064		13.0158	-76.5210	0.1197	0.0086		13.2000	-82.4150	0.1011	0.0002		13.2000	-82.5091	0.0673	0.0001		13.2000	-81.8492	0.0903	0.0001		13.2000	-82.0036	0.0454	0.0001
13.4000	-76.3294	0.1549	0.0064		13.2158	-76.5209	0.1197	0.0086		13.4000	-82.4151	0.1010	0.0002		13.4000	-82.5092	0.0673	0.0001		13.4000	-81.8492	0.0903	0.0001		13.4000	-82.0036	0.0454	0.0001
13.6000	-76.3294	0.1549	0.0064		13.4158	-76.5209	0.1197	0.0086		13.6000	-82.4152	0.1010	0.0002		13.6000	-82.5092	0.0673	0.0001		13.6000	-81.8492	0.0903	0.0001		13.6000	-82.0036	0.0454	0.0001
13.8000	-76.3294	0.1549	0.0064		13.6158	-76.5209	0.1197	0.0086		13.8000	-82.4154	0.1010	0.0002		13.8000	-82.5093	0.0672	0.0001		13.8000	-81.8492	0.0903	0.0001		13.8000	-82.0036	0.0454	0.0001
14.0000	-76.3294	0.1549	0.0064		13.8158	-76.5209	0.1197	0.0086		14.0000	-82.4155	0.1009	0.0002		14.0000	-82.5094	0.0672	0.0001		14.0000	-81.8492	0.0903	0.0001		14.0000	-82.0036	0.0454	0.0001
14.2000	-76.3294	0.1549	0.0064		14.0158	-76.5209	0.1197	0.0086		14.2000	-82.4156	0.1009	0.0002		14.2000	-82.5094	0.0672	0.0001		14.2000	-81.8492	0.0903	0.0001		14.2000	-82.0036	0.0454	0.0001
14.4000	-76.3294	0.1549	0.0064		14.2158	-76.5209	0.1197	0.0086		14.4000	-82.4157	0.1009	0.0002		14.4000	-82.5095	0.0672	0.0001		14.4000	-81.8493	0.0903	0.0001		14.4000	-82.0036	0.0454	0.0001
14.6000	-76.3294	0.1549	0.0064		14.4158	-76.5209	0.1197	0.0086		14.6000	-82.4158	0.1008	0.0002		14.6000	-82.5095	0.0671	0.0001		14.6000	-81.8493	0.0903	0.0001		14.6000	-82.0036	0.0454	0.0001
14.8000	-76.3294	0.1549	0.0064		14.6158	-76.5209	0.1197	0.0086		14.8000	-82.4159	0.1008	0.0002		14.8000	-82.5096	0.0671	0.0001		14.8000	-81.8493	0.0903	0.0001		14.8000	-82.0036	0.0454	0.0001
15.0000	-76.3294	0.1549	0.0064		14.8158	-76.5209	0.1197	0.0086		15.0000	-82.4160	0.1008	0.0002		15.0000	-82.5097	0.0671	0.0001		15.0000	-81.8493	0.0903	0.0001		15.0000	-82.0036	0.0454	0.0001
15.2000	-76.3294	0.1549	0.0064		15.0158	-76.5208	0.1197	0.0086		15.2000	-82.4162	0.1007	0.0002		15.2000	-82.5097	0.0670	0.0001		15.2000	-81.8493	0.0903	0.0001		15.2000	-82.0036	0.0454	0.0001
15.4000	-76.3294	0.1549	0.0064		15.2158	-76.5208	0.1197	0.0086		15.4000	-82.4163	0.1007	0.0002		15.4000	-82.5098	0.0670	0.0001		15.4000	-81.8493	0.0903	0.0001		15.4000	-82.0036	0.0454	0.0001
15.6000	-76.3294	0.1549	0.0064		15.4158	-76.5208	0.1197	0.0086		15.6000	-82.4164	0.1007	0.0002		15.6000	-82.5099	0.0670	0.0001		15.6000	-81.8493	0.0903	0.0001		15.6000	-82.0036	0.0454	0.0001
15.8000	-76.3293	0.1549	0.0064		15.6158	-76.5208	0.1197	0.0086		15.8000	-82.4165	0.1007	0.0002		15.8000	-82.5099	0.0670	0.0001		15.8000	-81.8493	0.0903	0.0001		15.8000	-82.0037	0.0454	0.0001
16.0000	-76.3293	0.1549	0.0064		15.8158	-76.5208	0.1197	0.0086		16.0000	-82.4166	0.1006	0.0002		16.0000	-82.5100	0.0669	0.0001		16.0000	-81.8493	0.0903	0.0001		16.0000	-82.0037	0.0454	0.0001
16.2000	-76.3293	0.1549	0.0064		16.0158	-76.5208	0.1197	0.0086		16.2000	-82.4167	0.1006	0.0002		16.2000	-82.5100	0.0669	0.0001		16.2000	-81.8493	0.0903	0.0001		16.2000	-82.0037	0.0454	0.0001
16.4000	-76.3293	0.1549	0.0064		16.2158	-76.5208	0.1197	0.0086		16.4000	-82.4168	0.1006	0.0002		16.4000	-82.5101	0.0669	0.0001		16.4000	-81.8493	0.0903	0.0001		16.4000	-82.0037	0.0453	0.0001
16.6000	-76.3293	0.1549	0.0064		16.4158	-76.5208	0.1197	0.0086		16.6000	-82.4169	0.1005	0.0002		16.6000	-82.5102	0.0669	0.0001		16.6000	-81.8493	0.0903	0.0001		16.6000	-82.0037	0.0453	0.0001
16.8000	-76.3293	0.1549	0.0064		16.6158	-76.5208	0.1197	0.0086		16.8000	-82.4170	0.1005	0.0002		16.8000	-82.5102	0.0668	0.0001		16.8000	-81.8493	0.0903	0.0001		16.8000	-82.0037	0.0453	0.0001
17.0000	-76.3293	0.1549	0.0064		16.8158	-76.5207	0.1197	0.0086		17.0000	-82.4172	0.1005	0.0002		17.0000	-82.5103	0.0668	0.0001		17.0000	-81.8493	0.0903	0.0001		17.0000	-82.0037	0.0453	0.0001
17.2000	-76.3293	0.1549	0.0064		17.0158	-76.5207	0.1197	0.0086		17.2000	-82.4173	0.1004	0.0002		17.2000	-82.5104	0.0668	0.0001		17.2000	-81.8493	0.0903	0.0001		17.2000	-82.0037	0.0453	0.0001
17.4000	-76.3293	0.1549	0.0064		17.2158	-76.5207	0.1197	0.0086		17.4000	-82.4174	0.1004	0.0002		17.4000	-82.5104	0.0667	0.0001		17.4000	-81.8493	0.0903	0.0001		17.4000	-82.0037	0.0453	0.0001
17.6000	-76.3293	0.1549	0.0064		17.4158	-76.5207	0.1197	0.0086		17.6000	-82.4175	0.1004	0.0002		17.6000	-82.5105	0.0667	0.0001		17.6000	-81.8493	0.0903	0.0001		17.6000	-82.0037	0.0453	0.0001
17.8000	-76.3293	0.1549	0.0064		17.6158	-76.5207	0.1197	0.0086		17.8000	-82.4176	0.1003	0.0002		17.8000	-82.5105	0.0667	0.0001		17.8000	-81.8493	0.0903	0.0001		17.8000	-82.0037	0.0453	0.0001
18.0000	-76.3293	0.1549	0.0064		17.8158	-76.5207	0.1197	0.0086		18.0000	-82.4177	0.1003	0.0002		18.0000	-82.5106	0.0667	0.0001		18.0000	-81.8493	0.0903	0.0001		18.0000	-82.0037	0.0453	0.0001
18.2000	-76.3292	0.1549	0.0064		18.0158	-76.5207	0.1197	0.0086		18.2000	-82.4178	0.1003	0.0002		18.2000	-82.5107	0.0666	0.0001		18.2000	-81.8493	0.0903	0.0001		18.2000	-82.0037	0.0453	0.0001
18.4000	-76.3292	0.1549	0.0064		18.2158	-76.5207	0.1197	0.0086		18.4000	-82.4179	0.1002	0.0002		18.4000	-82.5107	0.0666	0.0001		18.4000	-81.8493	0.0903	0.0001		18.4000	-82.0037	0.0453	0.0001
18.6000	-76.3292	0.1549	0.0064		18.4158	-76.5207	0.1197	0.0086		18.6000	-82.4180	0.1002	0.0002		18.6000	-82.5108	0.0666	0.0001		18.6000	-81.8494	0.0903	0.0001		18.6000	-82.0037	0.0453	0.0001
18.8000	-76.3292	0.1549	0.0064		18.6158	-76.5206	0.1197	0.0086		18.8000	-82.4182	0.1002	0.0002		18.8000	-82.5108	0.0666	0.0001		18.8000	-81.8494	0.0902	0.0001		18.8000	-82.0037	0.0453	0.0001
19.0000	-76.3292	0.1549	0.0064		18.8158	-76.5206	0.1197	0.0086		19.0000	-82.4183	0.1001	0.0002		19.0000	-82.5109	0.0665	0.0001		19.0000	-81.8494	0.0902	0.0001		19.0000	-82.0037	0.0453	0.0001
19.2000	-76.3292	0.1549	0.0064		19.0158	-76.5206	0.1197	0.0086		19.2000	-82.4184	0.1001	0.0002		19.2000	-82.5110	0.0665	0.0001		19.2000	-81.8494	0.0902	0.0001		19.2000	-82.0037	0.0453	0.0001
19.4000	-76.3292	0.1549	0.0064		19.2158	-76.5206	0.1197	0.0086		19.4000	-82.4185	0.1001	0.0002		19.4000	-82.5110	0.0665	0.0001		19.4000	-81.8494	0.0902	0.0001		19.4000	-82.0037	0.0453	0.0001
19.6000	-76.3292	0.1549	0.0064		19.4158	-76.5206	0.1197	0.0086		19.6000	-82.4186	0.1000	0.0002		19.6000	-82.5111	0.0665	0.0001		19.6000	-81.8494	0.0902	0.0001		19.6000	-82.0038	0.0453	0.0001
19.8000	-76.3292	0.1549	0.0064		19.6158	-76.5206	0.1197	0.0086		19.8000	-82.4187	0.1000	0.0002		19.8000	-82.5111	0.0664	0.0001		19.8000	-81.8494	0.0902	0.0001		19.8000	-82.0038	0.0453	0.0001
20.0000	-76.3292	0.1549	0.0064		19.8158	-76.5206	0.1197	0.0086		20.0000	-82.4188	0.1000	0.0002		20.0000	-82.5112	0.0664	0.0001		20.0000	-81.8494	0.0902	0.0001		20.0000	-82.0038	0.0453	0.0001
20.2000	-76.3292	0.1549	0.0064		20.0158	-76.5206	0.1197	0.0086		20.2000	-82.4189	0.1000	0.0002		20.2000	-82.5113	0.0664	0.0001		20.2000	-81.8494	0.0902	0.0001		20.2000	-82.0038	0.0453	0.0001
20.4000	-76.3292	0.1548	0.0064		20.2158	-76.5206	0.1197	0.0086		20.4000	-82.4190	0.0999	0.0002		20.4000	-82.5113	0.0663	0.0001		20.4000	-81.8494	0.0902	0.0001		20.4000	-82.0038	0.0453	0.0001
20.6000	-76.3292	0.1548	0.0064		20.4158	-76.5205	0.1197	0.0086		20.6000	-82.4191	0.0999	0.0002		20.6000	-82.5114	0.0663	0.0001		20.6000	-81.8494	0.0902	0.0001		20.6000	-82.0038	0.0453	0.0001
20.8000	-76.3291	0.1548	0.0064		20.6158	-76.5205	0.1197	0.0086		20.8000	-82.4192	0.0999	0.0002		20.8000	-82.5114	0.0663	0.0001		20.8000	-81.8494	0.0902	0.0001		20.8000	-82.0038	0.0453	0.0001
21.0000	-76.3291	0.1548	0.0064		20.8158	-76.5205	0.1197	0.0086		21.0000	-82.4193	0.0998	0.0002		21.0000	-82.5115	0.0663	0.0001		21.0000	-81.8494	0.0902	0.0001		21.0000	-82.0038	0.0453	0.0001
21.2000	-76.3291	0.1548	0.0064		21.0158	-76.5205	0.1197	0.0086		21.2000	-82.4194	0.0998	0.0002		21.2000	-82.5116	0.0662	0.0001		21.2000	-81.8494	0.0902	0.0001		21.2000	-82.0038	0.0453	0.0001
21.4000	-76.3291	0.1548	0.0064		21.2158	-76.5205	0.1197	0.0086		21.4000	-82.4196	0.0998	0.0002		21.4000	-82.5116	0.0662	0.0001		21.4000	-81.8494	0.0902	0.0001		21.4000	-82.0038	0.0453	0.0001
21.6000	-76.3291	0.1548	0.0064		21.4158	-76.5205	0.1197	0.0086		21.6000	-82.4197	0.0997	0.0002		21.6000	-82.5117	0.0662	0.0001		21.6000	-81.8494	0.0902	0.0001		21.6000	-82.0038	0.0453	0.0001
21.8000	-76.3291	0.1548	0.0064		21.6158	-76.5205	0.1197	0.0086		21.8000	-82.4198	0.0997	0.0002		21.8000	-82.5117	0.0662	0.0001		21.8000	-81.8494	0.0902	0.0001		21.8000	-82.0038	0.0453	0.0001
22.0000	-76.3291	0.1548	0.0064		21.8158	-76.5205	0.1197	0.0086		22.0000	-82.4199	0.0997	0.0002		22.0000	-82.5118	0.0661	0.0001		22.0000	-81.8494	0.0902	0.0001		22.0000	-82.0038	0.0453	0.0001
22.2000	-76.3291	0.1548	0.0064		22.0158	-76.5205	0.1197	0.0086		22.2000	-82.4200	0.0996	0.0002		22.2000	-82.5119	0.0661	0.0001		22.2000	-81.8494	0.0902	0.0001		22.2000	-82.0038	0.0453	0.0001
22.4000	-76.3291	0.1548	0.0064		22.2158	-76.5204	0.1197	0.0086		22.4000	-82.4201	0.0996	0.0002		22.4000	-82.5119	0.0661	0.0001		22.4000	-81.8494	0.0902	0.0001		22.4000	-82.0038	0.0452	0.0001
22.6000	-76.3291	0.1548	0.0064		22.4158	-76.5204	0.1197	0.0086		22.6000	-82.4202	0.0996	0.0002		22.6000	-82.5120	0.0661	0.0001		22.6000	-81.8494	0.0902	0.0001		22.6000	-82.0038	0.0452	0.0001
22.8000	-76.3291	0.1548	0.0064		22.6158	-76.5204	0.1197	0.0086		22.8000	-82.4203	0.0995	0.0002		22.8000	-82.5120	0.0660	0.0001		22.8000	-81.8494	0.0902	0.0001		22.8000	-82.0038	0.0452	0.0001
23.0000	-76.3291	0.1548	0.0064		22.8158	-76.5204	0.1197	0.0086		23.0000	-82.4204	0.0995	0.0002		23.0000	-82.5121	0.0660	0.0001		23.0000	-81.8495	0.0902	0.0001		23.0000	-82.0038	0.0452	0.0001
23.2000	-76.3291	0.1548	0.0064		23.0158	-76.5204	0.1197	0.0086		23.2000	-82.4205	0.0995	0.0002		23.2000	-82.5122	0.0660	0.0001		23.2000	-81.8495	0.0902	0.0001		23.2000	-82.0038	0.0452	0.0001
23.4000	-76.3290	0.1548	0.0064		23.2158	-76.5204	0.1197	0.0086		23.4000	-82.4206	0.0995	0.0002		23.4000	-82.5122	0.0660	0.0001		23.4000	-81.8495	0.0902	0.0001		23.4000	-82.0038	0.0452	0.0001
23.6000	-76.3290	0.1548	0.0064		23.4158	-76.5204	0.1197	0.0086		23.6000	-82.4207	0.0994	0.0002		23.6000	-82.5123	0.0659	0.0001		23.6000	-81.8495	0.0902	0.0001		23.6000	-82.0039	0.0452	0.0001
23.8000	-76.3290	0.1548	0.0064		23.6158	-76.5204	0.1197	0.0086		23.8000	-82.4208	0.0994	0.0002		23.8000	-82.5123	0.0659	0.0001		23.8000	-81.8495	0.0902	0.0001		23.8000	-82.0039	0.0452	0.0001
24.0000	-76.3290	0.1548	0.0064		23.8158	-76.5203	0.1197	0.0086		24.0000	-82.4209	0.0994	0.0002		24.0000	-82.5124	0.0659	0.0001		24.0000	-81.8495	0.0902	0.0001		24.0000	-82.0039	0.0452	0.0001
24.2000	-76.3290	0.1548	0.0064		24.0158	-76.5203	0.1197	0.0086		24.2000	-82.4210	0.0993	0.0002		24.2000	-82.5124	0.0658	0.0001		24.2000	-81.8495	0.0902	0.0001		24.2000	-82.0039	0.0452	0.0001
24.4000	-76.3290	0.1548	0.0064		24.2158	-76.5203	0.1197	0.0086		24.4000	-82.4211	0.0993	0.0002		24.4000	-82.5125	0.0658	0.0001		24.4000	-81.8495	0.0902	0.0001		24.4000	-82.0039	0.0452	0.0001
24.6000	-76.3290	0.1548	0.0064		24.4158	-76.5203	0.1197	0.0086		24.6000	-82.4212	0.0993	0.0002		24.6000	-82.5126	0.0658	0.0001		24.6000	-81.8495	0.0902	0.0001		24.6000	-82.0039	0.0452	0.0001
24.8000	-76.3290	0.1548	0.0064		24.6158	-76.5203	0.1197	0.0086		24.8000	-82.4213	0.0992	0.0002		24.8000	-82.5126	0.0658	0.0001		24.8000	-81.8495	0.0902	0.0001		24.8000	-82.0039	0.0452	0.0001
25.0000	-76.3290	0.1548	0.0064		24.8158	-76.5203	0.1197	0.0086		25.0000	-82.4214	0.0992	0.0002		25.0000	-82.5127	0.0657	0.0001		25.0000	-81.8495	0.0902	0.0001		25.0000	-82.0039	0.0452	0.0001
25.2000	-76.3290	0.1548	0.0064		25.0158	-76.5203	0.1197	0.0086		25.2000	-82.4215	0.0992	0.0002		25.2000	-82.5127	0.0657	0.0001		25.2000	-81.8495	0.0902	0.0001		25.2000	-82.0039	0.0452	0.0001
25.4000	-76.3290	0.1548	0.0064		25.2158	-76.5203	0.1197	0.0086		25.4000	-82.4216	0.0992	0.0002		25.4000	-82.5128	0.0657	0.0001		25.4000	-81.8495	0.0902	0.0001		25.4000	-82.0039	0.0452	0.0001
25.6000	-76.3290	0.1548	0.0064		25.4158	-76.5203	0.1197	0.0086		25.6000	-82.4217	0.0991	0.0002		25.6000	-82.5128	0.0657	0.0001		25.6000	-81.8495	0.0902	0.0001		25.6000	-82.0039	0.0452	0.0001
25.8000	-76.3289	0.1548	0.0064		25.6158	-76.5202	0.1197	0.0086		25.8000	-82.4218	0.0991	0.0002		25.8000	-82.5129	0.0656	0.0001		25.8000	-81.8495	0.0902	0.0001		25.8000	-82.0039	0.0452	0.0001
26.0000	-76.3289	0.1548	0.0064		25.8158	-76.5202	0.1197	0.0086		26.0000	-82.4219	0.0991	0.0002		26.0000	-82.5130	0.0656	0.0001		26.0000	-81.8495	0.0902	0.0001		26.0000	-82.0039	0.0452	0.0001
26.2000	-76.3289	0.1548	0.0064		26.0158	-76.5202	0.1197	0.0086		26.2000	-82.4220	0.0990	0.0002		26.2000	-82.5130	0.0656	0.0001		26.2000	-81.8495	0.0902	0.0001		26.2000	-82.0039	0.0452	0.0001
26.4000	-76.3289	0.1548	0.0064		26.2158	-76.5202	0.1197	0.0086		26.4000	-82.4221	0.0990	0.0002		26.4000	-82.5131	0.0656	0.0001		26.4000	-81.8495	0.0902	0.0001		26.4000	-82.0039	0.0452	0.0001
26.6000	-76.3289	0.1548	0.0063		26.4158	-76.5202	0.1197	0.0086		26.6000	-82.4222	0.0990	0.0002		26.6000	-82.5131	0.0655	0.0001		26.6000	-81.8495	0.0902	0.0001		26.6000	-82.0039	0.0452	0.0001
26.8000	-76.3289	0.1548	0.0063		26.6158	-76.5202	0.1197	0.0086		26.8000	-82.4223	0.0989	0.0002		26.8000	-82.5132	0.0655	0.0001		26.8000	-81.8495	0.0902	0.0001		26.8000	-82.0039	0.0452	0.0001
27.0000	-76.3289	0.1548	0.0063		26.8158	-76.5202	0.1197	0.0086		27.0000	-82.4224	0.0989	0.0002		27.0000	-82.5132	0.0655	0.0001		27.0000	-81.8495	0.0902	0.0001		27.0000	-82.0039	0.0452	0.0001
27.2000	-76.3289	0.1548	0.0063		27.0158	-76.5202	0.1197	0.0086		27.2000	-82.4225	0.0989	0.0002		27.2000	-82.5133	0.0655	0.0001		27.2000	-81.8495	0.0902	0.0001		27.2000	-82.0039	0.0452	0.0001
27.4000	-76.3289	0.1548	0.0063		27.2158	-76.5202	0.1197	0.0086		27.4000	-82.4226	0.0989	0.0002		27.4000	-82.5134	0.0654	0.0001		27.4000	-81.8496	0.0902	0.0001		27.4000	-82.0039	0.0452	0.0001
27.6000	-76.3289	0.1548	0.0063		27.4158	-76.5201	0.1197	0.0086		27.6000	-82.4227	0.0988	0.0002		27.6000	-82.5134	0.0654	0.0001		27.6000	-81.8496	0.0902	0.0001		27.6000	-82.0040	0.0452	0.0001
27.8000	-76.3289	0.1548	0.0063		27.6158	-76.5201	0.1197	0.0086		27.8000	-82.4228	0.0988	0.0002		27.8000	-82.5135	0.0654	0.0001		27.8000	-81.8496	0.0902	0.0001		27.8000	-82.0040	0.0452	0.0001
28.0000	-76.3289	0.1548	0.0063		27.8158	-76.5201	0.1197	0.0086		28.0000	-82.4229	0.0988	0.0002		28.0000	-82.5135	0.0654	0.0001		28.0000	-81.8496	0.0902	0.0001		28.0000	-82.0040	0.0452	0.0001
28.2000	-76.3289	0.1548	0.0063		28.0158	-76.5201	0.1197	0.0086		28.2000	-82.4230	0.0987	0.0002		28.2000	-82.5136	0.0653	0.0001		28.2000	-81.8496	0.0902	0.0001		28.2000	-82.0040	0.0452	0.0001
28.4000	-76.3288	0.1548	0.0063		28.2158	-76.5201	0.1197	0.0086		28.4000	-82.4231	0.0987	0.0002		28.4000	-82.5136	0.0653	0.0001		28.4000	-81.8496	0.0902	0.0001		28.4000	-82.0040	0.0452	0.0001
28.6000	-76.3288	0.1548	0.0063		28.4158	-76.5201	0.1197	0.0086		28.6000	-82.4232	0.0987	0.0002		28.6000	-82.5137	0.0653	0.0001		28.6000	-81.8496	0.0902	0.0001		28.6000	-82.0040	0.0451	0.0001
28.8000	-76.3288	0.1548	0.0063		28.6158	-76.5201	0.1197	0.0086		28.8000	-82.4233	0.0986	0.0002		28.8000	-82.5137	0.0653	0.0001		28.8000	-81.8496	0.0902	0.0001		28.8000	-82.0040	0.0451	0.0001
29.0000	-76.3288	0.1548	0.0063		28.8158	-76.5201	0.1197	0.0086		29.0000	-82.4234	0.0986	0.0002		29.0000	-82.5138	0.0652	0.0001		29.0000	-81.8496	0.0902	0.0001		29.0000	-82.0040	0.0451	0.0001
29.2000	-76.3288	0.1548	0.0063		29.0158	-76.5201	0.1197	0.0086		29.2000	-82.4235	0.0986	0.0002		29.2000	-82.5139	0.0652	0.0001		29.2000	-81.8496	0.0902	0.0001		29.2000	-82.0040	0.0451	0.0001
29.4000	-76.3288	0.1548	0.0063		29.2158	-76.5200	0.1197	0.0086		29.4000	-82.4236	0.0986	0.0002		29.4000	-82.5139	0.0652	0.0001		29.4000	-81.8496	0.0902	0.0001		29.4000	-82.0040	0.0451	0.0001
29.6000	-76.3288	0.1548	0.0063		29.4158	-76.5200	0.1197	0.0086		29.6000	-82.4237	0.0985	0.0002		29.6000	-82.5140	0.0652	0.0001		29.6000	-81.8496	0.0902	0.0001		29.6000	-82.0040	0.0451	0.0001
29.8000	-76.3288	0.1548	0.0063		29.6158	-76.5200	0.1197	0.0086		29.8000	-82.4238	0.0985	0.0002		29.8000	-82.5140	0.0651	0.0001		29.8000	-81.8496	0.0902	0.0001		29.8000	-82.0040	0.0451	0.0001
30.0000	-76.3288	0.1548	0.0063		29.8158	-76.5200	0.1197	0.0086		30.0000	-82.4239	0.0985	0.0002		30.0000	-82.5141	0.0651	0.0001		30.0000	-81.8496	0.0902	0.0001		30.0000	-82.0040	0.0451	0.0001
30.2000	-76.3288	0.1548	0.0063		30.0158	-76.5200	0.1197	0.0086		30.2000	-82.4240	0.0984	0.0002		30.2000	-82.5141	0.0651	0.0001		30.2000	-81.8496	0.0902	0.0001		30.2000	-82.0040	0.0451	0.0001
30.4000	-76.3288	0.1548	0.0063		30.2158	-76.5200	0.1197	0.0086		30.4000	-82.4241	0.0984	0.0002		30.4000	-82.5142	0.0651	0.0001		30.4000	-81.8496	0.0902	0.0001		30.4000	-82.0040	0.0451	0.0001
30.6000	-76.3288	0.1548	0.0063		30.4158	-76.5200	0.1197	0.0086		30.6000	-82.4242	0.0984	0.0002		30.6000	-82.5142	0.0650	0.0001		30.6000	-81.8496	0.0902	0.0001		30.6000	-82.0040	0.0451	0.0001
30.8000	-76.3287	0.1548	0.0063		30.6158	-76.5200	0.1197	0.0086		30.8000	-82.4243	0.0984	0.0002		30.8000	-82.5143	0.0650	0.0001		30.8000	-81.8496	0.0902	0.0001		30.8000	-82.0040	0.0451	0.0001
31.0000	-76.3287	0.1548	0.0063		30.8158	-76.5200	0.1197	0.0086		31.0000	-82.4244	0.0983	0.0002		31.0000	-82.5144	0.0650	0.0001		31.0000	-81.8496	0.0902	0.0001		31.0000	-82.0040	0.0451	0.0001
31.2000	-76.3287	0.1548	0.0063		31.0158	-76.5199	0.1197	0.0086		31.2000	-82.4245	0.0983	0.0002		31.2000	-82.5144	0.0650	0.0001		31.2000	-81.8496	0.0902	0.0001		31.2000	-82.0040	0.0451	0.0001
31.4000	-76.3287	0.1548	0.0063		31.2158	-76.5199	0.1197	0.0086		31.4000	-82.4246	0.0983	0.0002		31.4000	-82.5145	0.0649	0.0001		31.4000	-81.8496	0.0902	0.0001		31.4000	-82.0040	0.0451	0.0001
31.6000	-76.3287	0.1548	0.0063		31.4158	-76.5199	0.1197	0.0086		31.6000	-82.4247	0.0982	0.0002		31.6000	-82.5145	0.0649	0.0001		31.6000	-81.8496	0.0902	0.0001		31.6000	-82.0041	0.0451	0.0001
31.8000	-76.3287	0.1548	0.0063		31.6158	-76.5199	0.1197	0.0086		31.8000	-82.4248	0.0982	0.0002		31.8000	-82.5146	0.0649	0.0001		31.8000	-81.8496	0.0902	0.0001		31.8000	-82.0041	0.0451	0.0001
32.0000	-76.3287	0.1548	0.0063		31.8158	-76.5199	0.1197	0.0086		32.0000	-82.4249	0.0982	0.0002		32.0000	-82.5146	0.0649	0.0001		32.0000	-81.8496	0.0902	0.0001		32.0000	-82.0041	0.0451	0.0001
32.2000	-76.3287	0.1548	0.0063		32.0158	-76.5199	0.1197	0.0086		32.2000	-82.4250	0.0982	0.0002		32.2000	-82.5147	0.0648	0.0001		32.2000	-81.8497	0.0902	0.0001		32.2000	-82.0041	0.0451	0.0001
32.4000	-76.3287	0.1548	0.0063		32.2158	-76.5199	0.1197	0.0086		32.4000	-82.4251	0.0981	0.0002		32.4000	-82.5147	0.0648	0.0001		32.4000	-81.8497	0.0902	0.0001		32.4000	-82.0041	0.0451	0.0001
32.6000	-76.3287	0.1548	0.0063		32.4158	-76.5199	0.1197	0.0086		32.6000	-82.4252	0.0981	0.0002		32.6000	-82.5148	0.0648	0.0001		32.6000	-81.8497	0.0902	0.0001		32.6000	-82.0041	0.0451	0.0001
32.8000	-76.3287	0.1548	0.0063		32.6158	-76.5199	0.1197	0.0086		32.8000	-82.4253	0.0981	0.0002		32.8000	-82.5148	0.0648	0.0001		32.8000	-81.8497	0.0902	0.0001		32.8000	-82.0041	0.0451	0.0001
33.0000	-76.3287	0.1548	0.0063		32.8158	-76.5198	0.1197	0.0086		33.0000	-82.4254	0.0980	0.0002		33.0000	-82.5149	0.0647	0.0001		33.0000	-81.8497	0.0902	0.0001		33.0000	-82.0041	0.0451	0.0001
33.2000	-76.3287	0.1548	0.0063		33.0158	-76.5198	0.1197	0.0086		33.2000	-82.4255	0.0980	0.0002		33.2000	-82.5149	0.0647	0.0001		33.2000	-81.8497	0.0902	0.0001		33.2000	-82.0041	0.0451	0.0001
33.4000	-76.3286	0.1548	0.0063		33.2158	-76.5198	0.1197	0.0086		33.4000	-82.4256	0.0980	0.0002		33.4000	-82.5150	0.0647	0.0001		33.4000	-81.8497	0.0902	0.0001		33.4000	-82.0041	0.0451	0.0001
33.6000	-76.3286	0.1548	0.0063		33.4158	-76.5198	0.1197	0.0086		33.6000	-82.4257	0.0980	0.0002		33.6000	-82.5151	0.0647	0.0001		33.6000	-81.8497	0.0902	0.0001		33.6000	-82.0041	0.0451	0.0001
33.8000	-76.3286	0.1548	0.0063		33.6158	-76.5198	0.1197	0.0086		33.8000	-82.4258	0.0979	0.0002		33.8000	-82.5151	0.0646	0.0001		33.8000	-81.8497	0.0902	0.0001		33.8000	-82.0041	0.0451	0.0001
34.0000	-76.3286	0.1548	0.0063		33.8158	-76.5198	0.1197	0.0086		34.0000	-82.4259	0.0979	0.0002		34.0000	-82.5152	0.0646	0.0001		34.0000	-81.8497	0.0902	0.0001		34.0000	-82.0041	0.0451	0.0001
34.2000	-76.3286	0.1548	0.0063		34.0158	-76.5198	0.1197	0.0086		34.2000	-82.4259	0.0979	0.0002		34.2000	-82.5152	0.0646	0.0001		34.2000	-81.8497	0.0901	0.0001		34.2000	-82.0041	0.0451	0.0001
34.4000	-76.3286	0.1548	0.0063		34.2158	-76.5198	0.1197	0.0086		34.4000	-82.4260	0.0978	0.0002		34.4000	-82.5153	0.0646	0.0001		34.4000	-81.8497	0.0901	0.0001		34.4000	-82.0041	0.0451	0.0001
34.6000	-76.3286	0.1548	0.0063		34.4158	-76.5198	0.1197	0.0086		34.6000	-82.4261	0.0978	0.0002		34.6000	-82.5153	0.0645	0.0001		34.6000	-81.8497	0.0901	0.0001		34.6000	-82.0041	0.0451	0.0001
34.8000	-76.3286	0.1548	0.0063		34.6158	-76.5197	0.1197	0.0086		34.8000	-82.4262	0.0978	0.0002		34.8000	-82.5154	0.0645	0.0001		34.8000	-81.8497	0.0901	0.0001		34.8000	-82.0041	0.0451	0.0001
35.0000	-76.3286	0.1548	0.0063		34.8158	-76.5197	0.1197	0.0086		35.0000	-82.4263	0.0978	0.0002		35.0000	-82.5154	0.0645	0.0001		35.0000	-81.8497	0.0901	0.0001		35.0000	-82.0041	0.0450	0.0001
35.2000	-76.3286	0.1548	0.0063		35.0158	-76.5197	0.1197	0.0086		35.2000	-82.4264	0.0977	0.0002		35.2000	-82.5155	0.0645	0.0001		35.2000	-81.8497	0.0901	0.0001		35.2000	-82.0041	0.0450	0.0001
35.4000	-76.3286	0.1548	0.0063		35.2158	-76.5197	0.1197	0.0086		35.4000	-82.4265	0.0977	0.0002		35.4000	-82.5155	0.0644	0.0001		35.4000	-81.8497	0.0901	0.0001		35.4000	-82.0041	0.0450	0.0001
35.6000	-76.3286	0.1548	0.0063		35.4158	-76.5197	0.1197	0.0086		35.6000	-82.4266	0.0977	0.0002		35.6000	-82.5156	0.0644	0.0001		35.6000	-81.8497	0.0901	0.0001		35.6000	-82.0041	0.0450	0.0001
35.8000	-76.3286	0.1548	0.0063		35.6158	-76.5197	0.1197	0.0086		35.8000	-82.4267	0.0976	0.0002		35.8000	-82.5156	0.0644	0.0001		35.8000	-81.8497	0.0901	0.0001		35.8000	-82.0042	0.0450	0.0001
36.0000	-76.3285	0.1548	0.0063		35.8158	-76.5197	0.1197	0.0086		36.0000	-82.4268	0.0976	0.0002		36.0000	-82.5157	0.0644	0.0001		36.0000	-81.8497	0.0901	0.0001		36.0000	-82.0042	0.0450	0.0001
36.2000	-76.3285	0.1548	0.0063		36.0158	-76.5197	0.1197	0.0086		36.2000	-82.4269	0.0976	0.0002		36.2000	-82.5157	0.0643	0.0001		36.2000	-81.8497	0.0901	0.0001		36.2000	-82.0042	0.0450	0.0001
36.4000	-76.3285	0.1548	0.0063		36.2158	-76.5196	0.1197	0.0086		36.4000	-82.4270	0.0976	0.0002		36.4000	-82.5158	0.0643	0.0001		36.4000	-81.8497	0.0901	0.0001		36.4000	-82.0042	0.0450	0.0001
36.6000	-76.3285	0.1548	0.0063		36.4158	-76.5196	0.1197	0.0086		36.6000	-82.4271	0.0975	0.0002		36.6000	-82.5158	0.0643	0.0001		36.6000	-81.8497	0.0901	0.0001		36.6000	-82.0042	0.0450	0.0001
36.8000	-76.3285	0.1548	0.0063		36.6158	-76.5196	0.1197	0.0086		36.8000	-82.4272	0.0975	0.0002		36.8000	-82.5159	0.0643	0.0001		36.8000	-81.8497	0.0901	0.0001		36.8000	-82.0042	0.0450	0.0001
37.0000	-76.3285	0.1548	0.0063		36.8158	-76.5196	0.1197	0.0086		37.0000	-82.4272	0.0975	0.0002		37.0000	-82.5159	0.0642	0.0001		37.0000	-81.8498	0.0901	0.0001		37.0000	-82.0042	0.0450	0.0001
37.2000	-76.3285	0.1548	0.0063		37.0158	-76.5196	0.1197	0.0086		37.2000	-82.4273	0.0975	0.0002		37.2000	-82.5160	0.0642	0.0001		37.2000	-81.8498	0.0901	0.0001		37.2000	-82.0042	0.0450	0.0001
37.4000	-76.3285	0.1548	0.0063		37.2158	-76.5196	0.1197	0.0086		37.4000	-82.4274	0.0974	0.0001		37.4000	-82.5160	0.0642	0.0001		37.4000	-81.8498	0.0901	0.0001		37.4000	-82.0042	0.0450	0.0001
37.6000	-76.3285	0.1548	0.0063		37.4158	-76.5196	0.1197	0.0086		37.6000	-82.4275	0.0974	0.0001		37.6000	-82.5161	0.0642	0.0001		37.6000	-81.8498	0.0901	0.0001		37.6000	-82.0042	0.0450	0.0001
37.8000	-76.3285	0.1548	0.0063		37.6158	-76.5196	0.1197	0.0086		37.8000	-82.4276	0.0974	0.0001		37.8000	-82.5162	0.0641	0.0001		37.8000	-81.8498	0.0901	0.0001		37.8000	-82.0042	0.0450	0.0001
38.0000	-76.3285	0.1548	0.0063		37.8158	-76.5196	0.1197	0.0086		38.0000	-82.4277	0.0973	0.0001		38.0000	-82.5162	0.0641	0.0001		38.0000	-81.8498	0.0901	0.0001		38.0000	-82.0042	0.0450	0.0001
38.2000	-76.3285	0.1548	0.0063		38.0158	-76.5195	0.1197	0.0086		38.2000	-82.4278	0.0973	0.0001		38.2000	-82.5163	0.0641	0.0001		38.2000	-81.8498	0.0901	0.0001		38.2000	-82.0042	0.0450	0.0001
38.4000	-76.3285	0.1548	0.0063		38.2158	-76.5195	0.1197	0.0086		38.4000	-82.4279	0.0973	0.0001		38.4000	-82.5163	0.0641	0.0001		38.4000	-81.8498	0.0901	0.0001		38.4000	-82.0042	0.0450	0.0001
38.6000	-76.3284	0.1548	0.0063		38.4158	-76.5195	0.1197	0.0086		38.6000	-82.4280	0.0973	0.0001		38.6000	-82.5164	0.0640	0.0001		38.6000	-81.8498	0.0901	0.0001		38.6000	-82.0042	0.0450	0.0001
38.8000	-76.3284	0.1548	0.0063		38.6158	-76.5195	0.1197	0.0086		38.8000	-82.4281	0.0972	0.0001		38.8000	-82.5164	0.0640	0.0001		38.8000	-81.8498	0.0901	0.0001		38.8000	-82.0042	0.0450	0.0001
39.0000	-76.3284	0.1548	0.0063		38.8158	-76.5195	0.1197	0.0086		39.0000	-82.4282	0.0972	0.0001		39.0000	-82.5165	0.0640	0.0001		39.0000	-81.8498	0.0901	0.0001		39.0000	-82.0042	0.0450	0.0001
39.2000	-76.3284	0.1548	0.0063		39.0158	-76.5195	0.1197	0.0086		39.2000	-82.4282	0.0972	0.0001		39.2000	-82.5165	0.0640	0.0001		39.2000	-81.8498	0.0901	0.0001		39.2000	-82.0042	0.0450	0.0001
39.4000	-76.3284	0.1548	0.0063		39.2158	-76.5195	0.1197	0.0086		39.4000	-82.4283	0.0972	0.0001		39.4000	-82.5166	0.0639	0.0001		39.4000	-81.8498	0.0901	0.0001		39.4000	-82.0042	0.0450	0.0001
39.6000	-76.3284	0.1548	0.0063		39.4158	-76.5195	0.1197	0.0086		39.6000	-82.4284	0.0971	0.0001		39.6000	-82.5166	0.0639	0.0001		39.6000	-81.8498	0.0901	0.0001		39.6000	-82.0042	0.0450	0.0001
39.8000	-76.3284	0.1548	0.0063		39.6158	-76.5195	0.1197	0.0086		39.8000	-82.4285	0.0971	0.0001		39.8000	-82.5167	0.0639	0.0001		39.8000	-81.8498	0.0901	0.0001		39.8000	-82.0042	0.0450	0.0001
40.0000	-76.3284	0.1548	0.0063		39.8158	-76.5194	0.1197	0.0086		40.0000	-82.4286	0.0971	0.0001		40.0000	-82.5167	0.0639	0.0001		40.0000	-81.8498	0.0901	0.0001		40.0000	-82.0042	0.0450	0.0001
40.2000	-76.3284	0.1548	0.0063		40.0158	-76.5194	0.1197	0.0086		40.2000	-82.4287	0.0970	0.0001		40.2000	-82.5168	0.0639	0.0001		40.2000	-81.8498	0.0901	0.0001		40.2000	-82.0043	0.0450	0.0001
40.4000	-76.3284	0.1548	0.0063		40.2158	-76.5194	0.1197	0.0086		40.4000	-82.4288	0.0970	0.0001		40.4000	-82.5168	0.0638	0.0001		40.4000	-81.8498	0.0901	0.0001		40.4000	-82.0043	0.0450	0.0001
40.6000	-76.3284	0.1548	0.0063		40.4158	-76.5194	0.1197	0.0086		40.6000	-82.4289	0.0970	0.0001		40.6000	-82.5169	0.0638	0.0001		40.6000	-81.8498	0.0901	0.0001		40.6000	-82.0043	0.0450	0.0001
40.8000	-76.3284	0.1548	0.0063		40.6158	-76.5194	0.1197	0.0086		40.8000	-82.4290	0.0970	0.0001		40.8000	-82.5169	0.0638	0.0001		40.8000	-81.8498	0.0901	0.0001		40.8000	-82.0043	0.0450	0.0001
41.0000	-76.3284	0.1548	0.0063		40.8158	-76.5194	0.1197	0.0086		41.0000	-82.4290	0.0969	0.0001		41.0000	-82.5170	0.0638	0.0001		41.0000	-81.8498	0.0901	0.0001		41.0000	-82.0043	0.0450	0.0001
41.2000	-76.3283	0.1548	0.0063		41.0158	-76.5194	0.1197	0.0086		41.2000	-82.4291	0.0969	0.0001		41.2000	-82.5170	0.0637	0.0001		41.2000	-81.8498	0.0901	0.0001		41.2000	-82.0043	0.0450	0.0001
41.4000	-76.3283	0.1548	0.0063		41.2158	-76.5194	0.1197	0.0086		41.4000	-82.4292	0.0969	0.0001		41.4000	-82.5171	0.0637	0.0001		41.4000	-81.8498	0.0901	0.0001		41.4000	-82.0043	0.0450	0.0001
41.6000	-76.3283	0.1548	0.0063		41.4158	-76.5194	0.1197	0.0086		41.6000	-82.4293	0.0969	0.0001		41.6000	-82.5171	0.0637	0.0001		41.6000	-81.8498	0.0901	0.0001		41.6000	-82.0043	0.0449	0.0001
41.8000	-76.3283	0.1548	0.0063		41.6158	-76.5193	0.1197	0.0086		41.8000	-82.4294	0.0968	0.0001		41.8000	-82.5172	0.0637	0.0001		41.8000	-81.8498	0.0901	0.0001		41.8000	-82.0043	0.0449	0.0001
42.0000	-76.3283	0.1548	0.0063		41.8158	-76.5193	0.1197	0.0086		42.0000	-82.4295	0.0968	0.0001		42.0000	-82.5172	0.0636	0.0001		42.0000	-81.8499	0.0901	0.0001		42.0000	-82.0043	0.0449	0.0001
42.2000	-76.3283	0.1548	0.0063		42.0158	-76.5193	0.1197	0.0086		42.2000	-82.4296	0.0968	0.0001		42.2000	-82.5173	0.0636	0.0001		42.2000	-81.8499	0.0901	0.0001		42.2000	-82.0043	0.0449	0.0001
42.4000	-76.3283	0.1548	0.0063		42.2158	-76.5193	0.1197	0.0086		42.4000	-82.4297	0.0968	0.0001		42.4000	-82.5173	0.0636	0.0001		42.4000	-81.8499	0.0901	0.0001		42.4000	-82.0043	0.0449	0.0001
42.6000	-76.3283	0.1548	0.0063		42.4158	-76.5193	0.1197	0.0086		42.6000	-82.4297	0.0967	0.0001		42.6000	-82.5174	0.0636	0.0001		42.6000	-81.8499	0.0901	0.0001		42.6000	-82.0043	0.0449	0.0001
42.8000	-76.3283	0.1548	0.0063		42.6158	-76.5193	0.1197	0.0086		42.8000	-82.4298	0.0967	0.0001		42.8000	-82.5174	0.0635	0.0001		42.8000	-81.8499	0.0901	0.0001		42.8000	-82.0043	0.0449	0.0001
43.0000	-76.3283	0.1548	0.0063		42.8158	-76.5193	0.1197	0.0086		43.0000	-82.4299	0.0967	0.0001		43.0000	-82.5175	0.0635	0.0001		43.0000	-81.8499	0.0901	0.0001		43.0000	-82.0043	0.0449	0.0001
43.2000	-76.3283	0.1548	0.0063		43.0158	-76.5193	0.1197	0.0086		43.2000	-82.4300	0.0966	0.0001		43.2000	-82.5175	0.0635	0.0001		43.2000	-81.8499	0.0901	0.0001		43.2000	-82.0043	0.0449	0.0001
43.4000	-76.3283	0.1548	0.0063		43.2158	-76.5193	0.1197	0.0086		43.4000	-82.4301	0.0966	0.0001		43.4000	-82.5176	0.0635	0.0001		43.4000	-81.8499	0.0901	0.0001		43.4000	-82.0043	0.0449	0.0001
43.6000	-76.3283	0.1548	0.0063		43.4158	-76.5192	0.1197	0.0086		43.6000	-82.4302	0.0966	0.0001		43.6000	-82.5176	0.0634	0.0001		43.6000	-81.8499	0.0901	0.0001		43.6000	-82.0043	0.0449	0.0001
43.8000	-76.3282	0.1548	0.0063		43.6158	-76.5192	0.1197	0.0086		43.8000	-82.4303	0.0966	0.0001		43.8000	-82.5177	0.0634	0.0001		43.8000	-81.8499	0.0901	0.0001		43.8000	-82.0043	0.0449	0.0001
44.0000	-76.3282	0.1548	0.0063		43.8158	-76.5192	0.1197	0.0086		44.0000	-82.4303	0.0965	0.0001		44.0000	-82.5177	0.0634	0.0001		44.0000	-81.8499	0.0901	0.0001		44.0000	-82.0043	0.0449	0.0001
44.2000	-76.3282	0.1548	0.0063		44.0158	-76.5192	0.1197	0.0086		44.2000	-82.4304	0.0965	0.0001		44.2000	-82.5177	0.0634	0.0001		44.2000	-81.8499	0.0901	0.0001		44.2000	-82.0043	0.0449	0.0001
44.4000	-76.3282	0.1548	0.0063		44.2158	-76.5192	0.1197	0.0086		44.4000	-82.4305	0.0965	0.0001		44.4000	-82.5178	0.0634	0.0001		44.4000	-81.8499	0.0901	0.0001		44.4000	-82.0043	0.0449	0.0001
44.6000	-76.3282	0.1548	0.0063		44.4158	-76.5192	0.1197	0.0086		44.6000	-82.4306	0.0965	0.0001		44.6000	-82.5178	0.0633	0.0001		44.6000	-81.8499	0.0901	0.0001		44.6000	-82.0043	0.0449	0.0001
44.8000	-76.3282	0.1548	0.0063		44.6158	-76.5192	0.1197	0.0086		44.8000	-82.4307	0.0964	0.0001		44.8000	-82.5179	0.0633	0.0001		44.8000	-81.8499	0.0901	0.0001		44.8000	-82.0044	0.0449	0.0001
45.0000	-76.3282	0.1548	0.0063		44.8158	-76.5192	0.1197	0.0086		45.0000	-82.4308	0.0964	0.0001		45.0000	-82.5179	0.0633	0.0001		45.0000	-81.8499	0.0901	0.0001		45.0000	-82.0044	0.0449	0.0001
45.2000	-76.3282	0.1548	0.0063		45.0158	-76.5192	0.1197	0.0086		45.2000	-82.4309	0.0964	0.0001		45.2000	-82.5180	0.0633	0.0001		45.2000	-81.8499	0.0901	0.0001		45.2000	-82.0044	0.0449	0.0001
45.4000	-76.3282	0.1548	0.0063		45.2158	-76.5191	0.1197	0.0086		45.4000	-82.4309	0.0964	0.0001		45.4000	-82.5180	0.0632	0.0001		45.4000	-81.8499	0.0901	0.0001		45.4000	-82.0044	0.0449	0.0001
45.6000	-76.3282	0.1548	0.0063		45.4158	-76.5191	0.1197	0.0086		45.6000	-82.4310	0.0963	0.0001		45.6000	-82.5181	0.0632	0.0001		45.6000	-81.8499	0.0901	0.0001		45.6000	-82.0044	0.0449	0.0001
45.8000	-76.3282	0.1548	0.0063		45.6158	-76.5191	0.1197	0.0086		45.8000	-82.4311	0.0963	0.0001		45.8000	-82.5181	0.0632	0.0001		45.8000	-81.8499	0.0901	0.0001		45.8000	-82.0044	0.0449	0.0001
46.0000	-76.3282	0.1548	0.0063		45.8158	-76.5191	0.1197	0.0086		46.0000	-82.4312	0.0963	0.0001		46.0000	-82.5182	0.0632	0.0001		46.0000	-81.8499	0.0901	0.0001		46.0000	-82.0044	0.0449	0.0001
46.2000	-76.3282	0.1548	0.0063		46.0158	-76.5191	0.1197	0.0086		46.2000	-82.4313	0.0963	0.0001		46.2000	-82.5182	0.0631	0.0001		46.2000	-81.8499	0.0901	0.0001		46.2000	-82.0044	0.0449	0.0001
46.4000	-76.3281	0.1548	0.0063		46.2158	-76.5191	0.1197	0.0086		46.4000	-82.4314	0.0962	0.0001		46.4000	-82.5183	0.0631	0.0001		46.4000	-81.8499	0.0901	0.0001		46.4000	-82.0044	0.0449	0.0001
46.6000	-76.3281	0.1548	0.0063		46.4158	-76.5191	0.1197	0.0086		46.6000	-82.4314	0.0962	0.0001		46.6000	-82.5183	0.0631	0.0001		46.6000	-81.8499	0.0901	0.0001		46.6000	-82.0044	0.0449	0.0001
46.8000	-76.3281	0.1548	0.0063		46.6158	-76.5191	0.1197	0.0086		46.8000	-82.4315	0.0962	0.0001		46.8000	-82.5184	0.0631	0.0001		46.8000	-81.8499	0.0901	0.0001		46.8000	-82.0044	0.0449	0.0001
47.0000	-76.3281	0.1548	0.0063		46.8158	-76.5191	0.1197	0.0086		47.0000	-82.4316	0.0962	0.0001		47.0000	-82.5184	0.0631	0.0001		47.0000	-81.8499	0.0901	0.0001		47.0000	-82.0044	0.0449	0.0001
47.2000	-76.3281	0.1548	0.0063		47.0158	-76.5190	0.1197	0.0086		47.2000	-82.4317	0.0961	0.0001		47.2000	-82.5185	0.0630	0.0001		47.2000	-81.8500	0.0901	0.0001		47.2000	-82.0044	0.0449	0.0001
47.4000	-76.3281	0.1548	0.0063		47.2158	-76.5190	0.1197	0.0086		47.4000	-82.4318	0.0961	0.0001		47.4000	-82.5185	0.0630	0.0001		47.4000	-81.8500	0.0901	0.0001		47.4000	-82.0044	0.0449	0.0001
47.6000	-76.3281	0.1548	0.0063		47.4158	-76.5190	0.1197	0.0086		47.6000	-82.4319	0.0961	0.0001		47.6000	-82.5186	0.0630	0.0001		47.6000	-81.8500	0.0901	0.0001		47.6000	-82.0044	0.0449	0.0001
47.8000	-76.3281	0.1548	0.0063		47.6158	-76.5190	0.1197	0.0086		47.8000	-82.4319	0.0961	0.0001		47.8000	-82.5186	0.0630	0.0001		47.8000	-81.8500	0.0901	0.0001		47.8000	-82.0044	0.0449	0.0001
48.0000	-76.3281	0.1548	0.0063		47.8158	-76.5190	0.1197	0.0086		48.0000	-82.4320	0.0960	0.0001		48.0000	-82.5187	0.0629	0.0001		48.0000	-81.8500	0.0901	0.0001		48.0000	-82.0044	0.0449	0.0001
48.2000	-76.3281	0.1548	0.0063		48.0158	-76.5190	0.1197	0.0086		48.2000	-82.4321	0.0960	0.0001		48.2000	-82.5187	0.0629	0.0001		48.2000	-81.8500	0.0901	0.0001		48.2000	-82.0044	0.0448	0.0001
48.4000	-76.3281	0.1548	0.0063		48.2158	-76.5190	0.1197	0.0086		48.4000	-82.4322	0.0960	0.0001		48.4000	-82.5188	0.0629	0.0001		48.4000	-81.8500	0.0901	0.0001		48.4000	-82.0044	0.0448	0.0001
48.6000	-76.3281	0.1548	0.0063		48.4158	-76.5190	0.1197	0.0086		48.6000	-82.4323	0.0959	0.0001		48.6000	-82.5188	0.0629	0.0001		48.6000	-81.8500	0.0901	0.0001		48.6000	-82.0044	0.0448	0.0001
48.8000	-76.3281	0.1548	0.0063		48.6158	-76.5190	0.1197	0.0086		48.8000	-82.4324	0.0959	0.0001		48.8000	-82.5188	0.0628	0.0001		48.8000	-81.8500	0.0901	0.0001		48.8000	-82.0044	0.0448	0.0001
49.0000	-76.3280	0.1548	0.0063		48.8158	-76.5189	0.1197	0.0086		49.0000	-82.4324	0.0959	0.0001		49.0000	-82.5189	0.0628	0.0001		49.0000	-81.8500	0.0901	0.0001		49.0000	-82.0044	0.0448	0.0001
49.2000	-76.3280	0.1548	0.0063		49.0158	-76.5189	0.1197	0.0086		49.2000	-82.4325	0.0959	0.0001		49.2000	-82.5189	0.0628	0.0001		49.2000	-81.8500	0.0901	0.0001		49.2000	-82.0044	0.0448	0.0001
49.4000	-76.3280	0.1548	0.0063		49.2158	-76.5189	0.1197	0.0086		49.4000	-82.4326	0.0958	0.0001		49.4000	-82.5190	0.0628	0.0001		49.4000	-81.8500	0.0901	0.0001		49.4000	-82.0045	0.0448	0.0001
49.6000	-76.3280	0.1548	0.0063		49.4158	-76.5189	0.1197	0.0086		49.6000	-82.4327	0.0958	0.0001		49.6000	-82.5190	0.0628	0.0001		49.6000	-81.8500	0.0901	0.0001		49.6000	-82.0045	0.0448	0.0001
49.8000	-76.3280	0.1548	0.0063		49.6158	-76.5189	0.1197	0.0086		49.8000	-82.4328	0.0958	0.0001		49.8000	-82.5191	0.0627	0.0001		49.8000	-81.8500	0.0901	0.0001		49.8000	-82.0045	0.0448	0.0001
49.8244	-76.3280	0.1548	0.0063		49.8158	-76.5189	0.1197	0.0086		49.8600	-82.4328	0.0958	0.0001		49.8600	-82.5191	0.0627	0.0001		49.8600	-81.8500	0.0901	0.0001		49.8200	-82.0045	0.0448	0.0001
49.8488	-76.3280	0.1548	0.0063		49.8401	-76.5189	0.1197	0.0086		49.9200	-82.4328	0.0958	0.0001		49.9200	-82.5191	0.0627	0.0001		49.9200	-81.8500	0.0901	0.0001		49.8400	-82.0045	0.0448	0.0001
49.8732	-76.3280	0.1548	0.0063		49.8645	-76.5189	0.1197	0.0086		49.9800	-82.4328	0.0958	0.0001		49.9800	-82.5191	0.0627	0.0001		49.9800	-81.8500	0.0901	0.0001		49.8600	-82.0045	0.0448	0.0001
49.8968	-76.3280	0.1548	0.0063		49.8888	-76.5189	0.1197	0.0086		49.9980	-82.4328	0.0958	0.0001		49.9980	-82.5191	0.0627	0.0001		49.9980	-81.8500	0.0901	0.0001		49.9200	-82.0045	0.0448	0.0001
49.9204	-76.3280	0.1548	0.0063		49.9124	-76.5189	0.1197	0.0086		49.9993	-82.4328	0.0958	0.0001		49.9993	-82.5191	0.0627	0.0001		49.9993	-81.8500	0.0901	0.0001		49.9800	-82.0045	0.0448	0.0001
49.9440	-76.3280	0.1548	0.0063		49.9359	-76.5189	0.1197	0.0086		50.0006	-82.3889	0.0958	0.0001		50.0007	-82.4742	0.0627	0.0001		50.0006	-81.8058	0.0901	0.0001		49.9980	-82.0045	0.0448	0.0001
49.9676	-76.3280	0.1548	0.0063		49.9595	-76.5189	0.1197	0.0086		50.0019	-82.3382	0.0958	0.0002		50.0020	-82.4224	0.0627	0.0001		50.0019	-81.7547	0.0901	0.0001		49.9993	-82.0045	0.0448	0.0001
49.9913	-76.3280	0.1548	0.0063		49.9830	-76.5189	0.1197	0.0086		50.0041	-82.2507	0.0958	0.0002		50.0042	-82.3336	0.0627	0.0001		50.0041	-81.6668	0.0901	0.0001		50.0006	-81.9603	0.0448	0.0001
50.0027	-76.2799	0.1548	0.0063		49.9943	-76.5189	0.1197	0.0086		50.0063	-82.1624	0.0958	0.0002		50.0065	-82.2440	0.0627	0.0002		50.0064	-81.5782	0.0901	0.0001		50.0019	-81.9094	0.0448	0.0001
50.0140	-76.2244	0.1548	0.0064		50.0056	-76.4712	0.1197	0.0086		50.0085	-82.0744	0.0958	0.0002		50.0087	-82.1546	0.0627	0.0002		50.0086	-81.4898	0.0901	0.0001		50.0041	-81.8216	0.0448	0.0001
50.0254	-76.1677	0.1548	0.0064		50.0169	-76.4162	0.1197	0.0086		50.0107	-81.9866	0.0958	0.0003		50.0109	-82.0655	0.0627	0.0002		50.0108	-81.4015	0.0901	0.0001		50.0063	-81.7331	0.0448	0.0001
50.0417	-76.0866	0.1548	0.0064		50.0350	-76.3258	0.1197	0.0087		50.0147	-81.8283	0.0958	0.0003		50.0149	-81.9077	0.0627	0.0002		50.0149	-81.2352	0.0901	0.0001		50.0085	-81.6447	0.0448	0.0001
50.0579	-76.0055	0.1548	0.0065		50.0532	-76.2347	0.1197	0.0087		50.0187	-81.6705	0.0958	0.0004		50.0189	-81.7501	0.0627	0.0003		50.0191	-81.0691	0.0901	0.0001		50.0107	-81.5566	0.0448	0.0001
50.0741	-75.9244	0.1548	0.0065		50.0714	-76.1438	0.1197	0.0088		50.0227	-81.5129	0.0958	0.0004		50.0229	-81.5929	0.0627	0.0003		50.0233	-80.9032	0.0901	0.0001		50.0149	-81.3923	0.0448	0.0001
50.0904	-75.8434	0.1548	0.0066		50.0895	-76.0531	0.1197	0.0089		50.0267	-81.3556	0.0958	0.0005		50.0268	-81.4360	0.0627	0.0004		50.0274	-80.7373	0.0901	0.0001		50.0190	-81.2283	0.0448	0.0001
50.1237	-75.6772	0.1548	0.0066		50.1192	-75.9050	0.1197	0.0090		50.0306	-81.1987	0.0958	0.0005		50.0308	-81.2794	0.0627	0.0004		50.0316	-80.5716	0.0901	0.0001		50.0231	-81.0644	0.0448	0.0002
50.1570	-75.5111	0.1548	0.0067		50.1489	-75.7571	0.1197	0.0091		50.0464	-80.5810	0.0958	0.0007		50.0466	-80.6607	0.0627	0.0006		50.0476	-79.9373	0.0901	0.0002		50.0272	-80.9006	0.0448	0.0002
50.1903	-75.3451	0.1548	0.0068		50.1785	-75.6092	0.1197	0.0092		50.0622	-79.9680	0.0958	0.0009		50.0624	-80.0466	0.0627	0.0007		50.0636	-79.3049	0.0901	0.0002		50.0313	-80.7369	0.0448	0.0002
50.2237	-75.1793	0.1548	0.0069		50.2082	-75.4615	0.1197	0.0093		50.0779	-79.3592	0.0958	0.0011		50.0782	-79.4369	0.0627	0.0009		50.0796	-78.6742	0.0901	0.0003		50.0473	-80.1043	0.0448	0.0002
50.3200	-74.7004	0.1548	0.0071		50.3012	-74.9992	0.1197	0.0096		50.0937	-78.7545	0.0958	0.0013		50.0940	-78.8312	0.0627	0.0010		50.0955	-78.0452	0.0901	0.0003		50.0632	-79.4736	0.0448	0.0003
50.4163	-74.2224	0.1548	0.0073		50.3941	-74.5378	0.1197	0.0099		50.1192	-77.7819	0.0958	0.0016		50.1195	-77.8571	0.0627	0.0013		50.1213	-77.0367	0.0901	0.0004		50.0792	-78.8446	0.0448	0.0003
50.5127	-73.7452	0.1548	0.0076		50.4870	-74.0773	0.1197	0.0102		50.1448	-76.8184	0.0958	0.0019		50.1451	-76.8922	0.0627	0.0015		50.1470	-76.0319	0.0901	0.0004		50.0951	-78.2173	0.0448	0.0004
50.6090	-73.2689	0.1548	0.0078		50.5800	-73.6174	0.1197	0.0105		50.1703	-75.8630	0.0958	0.0022		50.1707	-75.9354	0.0627	0.0018		50.1727	-75.0304	0.0901	0.0005		50.1208	-77.2110	0.0448	0.0005
50.7794	-72.4286	0.1548	0.0082		50.7369	-72.8425	0.1197	0.0110		50.1958	-74.9148	0.0958	0.0025		50.1963	-74.9859	0.0627	0.0020		50.1984	-74.0317	0.0901	0.0006		50.1464	-76.2083	0.0448	0.0006
50.9498	-71.5907	0.1548	0.0085		50.8939	-72.0697	0.1197	0.0115		50.2214	-73.9731	0.0958	0.0028		50.2219	-74.0429	0.0627	0.0022		50.2241	-73.0355	0.0901	0.0006		50.1721	-75.2088	0.0448	0.0007
51.1201	-70.7550	0.1548	0.0089		51.0508	-71.2987	0.1197	0.0120		50.2717	-72.1347	0.0958	0.0033		50.2725	-72.1966	0.0627	0.0027		50.2718	-71.1939	0.0901	0.0007		50.1977	-74.2123	0.0448	0.0007
51.2905	-69.9215	0.1548	0.0093		51.2078	-70.5295	0.1197	0.0125		50.3220	-70.3124	0.0958	0.0039		50.3230	-70.3667	0.0627	0.0032		50.3194	-69.3575	0.0901	0.0008		50.2234	-73.2184	0.0448	0.0008
51.4905	-68.9456	0.1548	0.0097		51.4078	-69.5518	0.1197	0.0131		50.3723	-68.5011	0.0958	0.0044		50.3735	-68.5478	0.0627	0.0036		50.3671	-67.5241	0.0901	0.0009		50.2713	-71.3686	0.0448	0.0010
51.6905	-67.9720	0.1548	0.0101		51.6078	-68.5766	0.1197	0.0138		50.4226	-66.6959	0.0958	0.0049		50.4241	-66.7350	0.0627	0.0041		50.4148	-65.6909	0.0901	0.0010		50.3192	-69.5243	0.0448	0.0011
51.8905	-67.0004	0.1548	0.0105		51.8078	-67.6034	0.1197	0.0144		50.4729	-64.8920	0.0958	0.0054		50.4746	-64.9234	0.0627	0.0045		50.4624	-63.8543	0.0901	0.0011		50.3671	-67.6830	0.0448	0.0013
52.0905	-66.0303	0.1548	0.0109		52.0078	-66.6319	0.1197	0.0150		50.5254	-63.0033	0.0958	0.0059		50.5273	-63.0310	0.0627	0.0050		50.5101	-62.0088	0.0901	0.0012		50.4150	-65.8422	0.0448	0.0014
52.2905	-65.0610	0.1548	0.0113		52.2078	-65.6615	0.1197	0.0156		50.5780	-61.1022	0.0958	0.0064		50.5799	-61.1262	0.0627	0.0055		50.5578	-60.1460	0.0901	0.0013		50.4629	-63.9982	0.0448	0.0016
52.4905	-64.0916	0.1548	0.0117		52.4078	-64.6914	0.1197	0.0163		50.6305	-59.1779	0.0958	0.0069		50.6326	-59.1978	0.0627	0.0060		50.6054	-58.2523	0.0901	0.0014		50.5108	-62.1456	0.0448	0.0018
52.6905	-63.1209	0.1548	0.0121		52.6078	-63.7205	0.1197	0.0169		50.6830	-57.2145	0.0958	0.0074		50.6852	-57.2299	0.0627	0.0064		50.6446	-56.6580	0.0901	0.0015		50.5587	-60.2761	0.0448	0.0019
52.8905	-62.1469	0.1548	0.0124		52.8078	-62.7473	0.1197	0.0175		50.7356	-55.1884	0.0958	0.0079		50.7379	-55.1987	0.0627	0.0069		50.6838	-55.0122	0.0901	0.0016		50.6066	-58.3762	0.0448	0.0021
53.0905	-61.1674	0.1548	0.0128		53.0078	-61.7698	0.1197	0.0181		50.7881	-53.0649	0.0958	0.0084		50.7906	-53.0693	0.0627	0.0075		50.7230	-53.2912	0.0901	0.0017		50.6459	-56.7806	0.0448	0.0022
53.2905	-60.1792	0.1548	0.0132		53.2078	-60.7852	0.1197	0.0187		50.8406	-50.7922	0.0958	0.0089		50.8432	-50.7891	0.0627	0.0080		50.7622	-51.4628	0.0901	0.0018		50.6852	-55.1341	0.0448	0.0023
53.4905	-59.1782	0.1548	0.0135		53.4078	-59.7901	0.1197	0.0194		50.8932	-48.2926	0.0958	0.0095		50.8959	-48.2795	0.0627	0.0086		50.8014	-49.4828	0.0901	0.0019		50.7245	-53.4134	0.0448	0.0025
53.6905	-58.1585	0.1548	0.0139		53.6078	-58.7792	0.1197	0.0200		50.9457	-45.4531	0.0958	0.0102		50.9485	-45.4253	0.0627	0.0093		50.8406	-47.2909	0.0901	0.0020		50.7638	-51.5864	0.0448	0.0026
53.8905	-57.1125	0.1548	0.0142		53.8078	-57.7461	0.1197	0.0206		50.9982	-42.1157	0.0958	0.0109		51.0012	-42.0653	0.0627	0.0101		50.8798	-44.8041	0.0901	0.0021		50.8031	-49.6090	0.0448	0.0028
54.0905	-56.0301	0.1549	0.0146		54.0078	-56.6818	0.1197	0.0213		51.0089	-41.3590	0.0958	0.0111		51.0119	-41.3034	0.0627	0.0103		50.9190	-41.9079	0.0901	0.0022		50.8424	-47.4209	0.0448	0.0030
54.2905	-54.8982	0.1549	0.0150		54.2078	-55.5752	0.1197	0.0220		51.0196	-40.5704	0.0958	0.0113		51.0226	-40.5092	0.0627	0.0105		50.9275	-41.2127	0.0901	0.0023		50.8817	-44.9391	0.0448	0.0032
54.4905	-53.7008	0.1549	0.0154		54.4078	-54.4123	0.1197	0.0227		51.0303	-39.9440	0.0958	0.0114		51.0333	-39.8768	0.0627	0.0106		50.9360	-40.4882	0.0901	0.0023		50.9210	-42.0490	0.0448	0.0034
54.6905	-52.4166	0.1549	0.0158		54.6078	-53.1745	0.1197	0.0235		51.0402	-39.4966	0.0958	0.0115		51.0432	-39.4241	0.0627	0.0107		50.9445	-39.9032	0.0901	0.0023		50.9295	-41.3551	0.0448	0.0034
54.8905	-51.0159	0.1549	0.0162		54.8078	-51.8361	0.1197	0.0243		51.0501	-39.0755	0.0958	0.0116		51.0531	-38.9971	0.0627	0.0108		50.9530	-39.4237	0.0901	0.0023		50.9380	-40.6320	0.0448	0.0035
55.0905	-49.4589	0.1549	0.0168		55.0078	-50.3595	0.1197	0.0252		51.0600	-38.6189	0.0958	0.0117		51.0631	-38.5343	0.0627	0.0109		50.9615	-38.9544	0.0901	0.0024		50.9465	-40.0489	0.0448	0.0036
55.2905	-47.6927	0.1549	0.0173		55.2078	-48.6923	0.1198	0.0262		51.0700	-38.1145	0.0959	0.0118		51.0730	-38.0229	0.0627	0.0110		50.9728	-38.2740	0.0901	0.0024		50.9551	-39.5717	0.0448	0.0036
55.4905	-45.6471	0.1549	0.0180		55.4078	-46.7678	0.1198	0.0274		51.0799	-37.5679	0.0959	0.0119		51.0829	-37.4688	0.0627	0.0112		50.9841	-37.5026	0.0901	0.0024		50.9636	-39.1049	0.0448	0.0036
55.6905	-43.2275	0.1549	0.0188		55.6078	-44.5092	0.1198	0.0288		51.0979	-36.4747	0.0959	0.0121		51.1006	-36.3856	0.0627	0.0114		50.9954	-36.6474	0.0901	0.0025		50.9749	-38.4275	0.0448	0.0037
55.8430	-41.0535	0.1549	0.0196		55.7701	-42.3609	0.1198	0.0301		51.1160	-35.2459	0.0959	0.0124		51.1182	-35.1748	0.0627	0.0117		51.0067	-35.7138	0.0901	0.0025		50.9863	-37.6592	0.0448	0.0037
55.9955	-38.8690	0.1550	0.0203		55.8188	-41.6493	0.1198	0.0306		51.1341	-33.8710	0.0959	0.0127		51.1359	-33.8251	0.0627	0.0120		51.0180	-34.6980	0.0901	0.0026		50.9976	-36.8069	0.0448	0.0038
56.1173	-37.0803	0.1550	0.0209		55.8675	-40.9014	0.1198	0.0310		51.1483	-32.6777	0.0959	0.0129		51.1535	-32.3232	0.0627	0.0124		51.0406	-32.3856	0.0901	0.0027		51.0089	-35.8761	0.0448	0.0039
56.2391	-35.0678	0.1550	0.0216		55.9162	-40.1144	0.1198	0.0315		51.1625	-31.3805	0.0959	0.0132		51.1712	-30.6572	0.0627	0.0128		51.0632	-29.6498	0.0901	0.0028		51.0203	-34.8629	0.0448	0.0040
56.3357	-33.2329	0.1550	0.0222		55.9649	-39.3975	0.1198	0.0320		51.1768	-29.9737	0.0959	0.0135		51.1925	-28.4086	0.0627	0.0133		51.0803	-27.2627	0.0901	0.0029		51.0431	-32.5425	0.0448	0.0042
56.4323	-31.1708	0.1550	0.0229		56.0136	-38.7523	0.1198	0.0323		51.1910	-28.4525	0.0959	0.0139		51.2139	-25.8924	0.0628	0.0139		51.0973	-24.5790	0.0901	0.0030		51.0658	-29.7917	0.0448	0.0044
56.5289	-28.8839	0.1550	0.0237		56.0623	-38.0990	0.1198	0.0327		51.2078	-26.5030	0.0959	0.0143		51.2352	-23.1127	0.0628	0.0146		51.1144	-21.5972	0.0901	0.0032		51.0829	-27.4051	0.0448	0.0046
56.6255	-26.3824	0.1550	0.0245		56.1178	-37.2877	0.1198	0.0332		51.2247	-24.3891	0.0959	0.0148		51.2565	-20.0986	0.0628	0.0153		51.1315	-18.3433	0.0901	0.0033		51.1001	-24.7191	0.0448	0.0048
56.7222	-23.6896	0.1551	0.0254		56.1732	-36.3943	0.1198	0.0338		51.2415	-22.1198	0.0959	0.0153		51.2779	-16.9048	0.0628	0.0160		51.1486	-14.8727	0.0901	0.0035		51.1172	-21.7303	0.0448	0.0050
56.8188	-20.8476	0.1551	0.0264		56.2287	-35.4273	0.1198	0.0344		51.2583	-19.7151	0.0959	0.0158		51.2999	-13.4986	0.0628	0.0168		51.1657	-11.2615	0.0901	0.0037		51.1343	-18.4635	0.0448	0.0053
56.9154	-17.9133	0.1551	0.0274		56.2842	-34.3916	0.1198	0.0350		51.2752	-17.2043	0.0960	0.0164		51.3219	-10.0518	0.0628	0.0177		51.1860	-6.8998	0.0901	0.0039		51.1514	-14.9738	0.0448	0.0056
57.0279	-14.4604	0.1552	0.0285		56.3396	-33.2855	0.1198	0.0357		51.2979	-13.7003	0.0960	0.0171		51.3438	-6.6350	0.0628	0.0185		51.2063	-2.5717	0.0901	0.0041		51.1685	-11.3380	0.0448	0.0059
57.1404	-11.0458	0.1552	0.0296		56.4299	-31.3259	0.1198	0.0369		51.3207	-10.1509	0.0960	0.0179		51.3658	-3.3006	0.0628	0.0194		51.2266	1.6361	0.0901	0.0044		51.1885	-7.0052	0.0448	0.0062
57.2529	-7.7239	0.1553	0.0307		56.5202	-29.1626	0.1199	0.0382		51.3434	-6.6335	0.0960	0.0187		51.3878	-0.0834	0.0629	0.0202		51.2469	5.6651	0.0901	0.0046		51.2085	-2.7016	0.0448	0.0066
57.3654	-4.5243	0.1554	0.0318		56.6105	-26.7981	0.1199	0.0396		51.3662	-3.2047	0.0961	0.0195		51.4098	2.9922	0.0629	0.0211		51.2672	9.4728	0.0902	0.0049		51.2285	1.4866	0.0448	0.0070
57.4779	-1.4643	0.1554	0.0328		56.7007	-24.2498	0.1199	0.0412		51.3889	0.0978	0.0961	0.0202		51.4338	6.1624	0.0629	0.0222		51.2875	13.0235	0.0902	0.0053		51.2486	5.5015	0.0448	0.0075
57.5904	1.4423	0.1555	0.0338		56.7910	-21.5518	0.1199	0.0428		51.4117	3.2478	0.0961	0.0210		51.4577	9.1229	0.0630	0.0233		51.3161	17.5376	0.0902	0.0060		51.2686	9.3004	0.0449	0.0080
57.7114	4.3817	0.1556	0.0349		56.8831	-18.6940	0.1199	0.0446		51.4365	6.4836	0.0962	0.0218		51.4817	11.8612	0.0630	0.0246		51.3447	21.4308	0.0902	0.0069		51.2886	12.8480	0.0449	0.0086
57.8323	7.1186	0.1558	0.0360		56.9753	-15.7878	0.1200	0.0463		51.4613	9.4948	0.0962	0.0227		51.5057	14.3694	0.0630	0.0261		51.3733	24.6816	0.0902	0.0081		51.3168	17.3610	0.0449	0.0097
57.9532	9.6449	0.1559	0.0372		57.0674	-12.8866	0.1200	0.0481		51.4860	12.2687	0.0963	0.0236		51.5297	16.6440	0.0631	0.0278		51.4019	27.3029	0.0902	0.0097		51.3450	21.2654	0.0449	0.0112
58.0741	11.9556	0.1560	0.0384		57.1595	-10.0296	0.1201	0.0499		51.5108	14.7977	0.0964	0.0247		51.5536	18.6849	0.0631	0.0298		51.4305	29.3425	0.0903	0.0117		51.3732	24.5386	0.0449	0.0133
58.1951	14.0490	0.1561	0.0397		57.2516	-7.2422	0.1201	0.0516		51.5356	17.0787	0.0964	0.0258		51.5873	21.1657	0.0632	0.0332		51.4591	30.8762	0.0903	0.0139		51.4013	27.1909	0.0449	0.0159
58.3770	16.7981	0.1563	0.0419		57.3437	-4.5407	0.1202	0.0532		51.5604	19.1126	0.0965	0.0271		51.6209	23.2186	0.0632	0.0372		51.4839	31.8650	0.0903	0.0161		51.4295	29.2645	0.0449	0.0192
58.5588	19.0933	0.1565	0.0444		57.4682	-1.0489	0.1202	0.0555		51.6064	22.2493	0.0966	0.0300		51.6546	24.8796	0.0633	0.0419		51.5086	32.6039	0.0903	0.0183		51.4577	30.8315	0.0449	0.0230
58.7407	20.9839	0.1567	0.0473		57.5926	2.2420	0.1203	0.0577		51.6523	24.6299	0.0967	0.0334		51.6883	26.1948	0.0634	0.0472		51.5333	33.1465	0.0903	0.0207		51.4827	31.8707	0.0450	0.0268
58.9226	22.5328	0.1569	0.0506		57.7171	5.3160	0.1204	0.0599		51.6983	26.3656	0.0968	0.0374		51.7219	27.2161	0.0634	0.0530		51.5581	33.5382	0.0904	0.0231		51.5078	32.6444	0.0450	0.0308
59.0718	23.5958	0.1571	0.0535		57.8416	8.1610	0.1205	0.0622		51.7361	27.4021	0.0969	0.0410		51.7589	28.0607	0.0635	0.0598		51.5828	33.8162	0.0904	0.0256		51.5328	33.2103	0.0450	0.0350
59.2210	24.5101	0.1573	0.0566		57.9660	10.7676	0.1207	0.0647		51.7672	28.0415	0.0970	0.0440		51.7958	28.6769	0.0636	0.0669		51.6079	34.0120	0.0904	0.0280		51.5579	33.6172	0.0450	0.0393
59.3703	25.3061	0.1574	0.0599		58.0905	13.1306	0.1208	0.0673		51.7982	28.5303	0.0971	0.0471		51.8328	29.1194	0.0637	0.0743		51.6330	34.1440	0.0904	0.0305		51.5829	33.9049	0.0450	0.0437
59.5195	26.0087	0.1576	0.0635		58.2665	16.0576	0.1209	0.0715		51.8293	28.8991	0.0972	0.0503		51.8698	29.4326	0.0637	0.0817		51.6581	34.2293	0.0904	0.0329		51.6079	34.1044	0.0450	0.0482
59.6687	26.6376	0.1578	0.0671		58.4426	18.5174	0.1211	0.0763		51.8603	29.1735	0.0973	0.0535		51.9067	29.6508	0.0638	0.0892		51.6833	34.2808	0.0905	0.0353		51.6394	34.2646	0.0450	0.0537
59.8261	27.2376	0.1580	0.0712		58.6186	20.5522	0.1213	0.0819		51.8913	29.3745	0.0973	0.0566		51.9521	29.8259	0.0639	0.0983		51.7033	34.3040	0.0905	0.0371		51.6620	34.3370	0.0451	0.0576
59.9835	27.7851	0.1582	0.0754		58.7947	22.2219	0.1215	0.0882		51.9373	29.5710	0.0974	0.0612		51.9871	29.9128	0.0639	0.1052		51.7234	34.3151	0.0905	0.0390		51.6847	34.3828	0.0451	0.0616
60.1111	28.1968	0.1584	0.0789		58.9707	23.5936	0.1216	0.0952		51.9832	29.6844	0.0976	0.0657		52.0220	29.9702	0.0640	0.1120		51.7435	34.3167	0.0905	0.0407		51.7074	34.4086	0.0451	0.0654
60.2387	28.5834	0.1585	0.0825		59.1468	24.7321	0.1218	0.1029		52.0162	29.7321	0.0976	0.0688		52.0570	30.0061	0.0641	0.1187		51.7636	34.3110	0.0905	0.0425		51.7301	34.4194	0.0451	0.0692
60.3663	28.9474	0.1587	0.0862		59.3228	25.6929	0.1220	0.1113		52.0493	29.7590	0.0977	0.0718		52.0919	30.0268	0.0641	0.1253		51.7836	34.2995	0.0906	0.0442		51.7527	34.4191	0.0451	0.0730
60.4646	29.2133	0.1588	0.0891		59.4611	26.3524	0.1221	0.1183		52.0823	29.7706	0.0978	0.0747		52.1203	30.0356	0.0642	0.1306		51.8069	34.2809	0.0906	0.0462		51.7765	34.4099	0.0451	0.0768
60.5628	29.4676	0.1590	0.0920		59.5995	26.9461	0.1223	0.1256		52.1153	29.7711	0.0979	0.0775		52.1487	30.0392	0.0642	0.1357		51.8301	34.2577	0.0906	0.0480		51.8003	34.3939	0.0452	0.0806
60.6610	29.7107	0.1591	0.0949		59.7378	27.4871	0.1224	0.1333		52.1484	29.7638	0.0979	0.0803		52.1771	30.0390	0.0643	0.1408		51.8534	34.2310	0.0906	0.0499		51.8240	34.3728	0.0452	0.0844
60.7593	29.9430	0.1593	0.0979		59.8761	27.9850	0.1226	0.1413		52.1835	29.7502	0.0980	0.0831		52.2055	30.0359	0.0643	0.1458		51.8766	34.2017	0.0906	0.0517		51.8478	34.3477	0.0452	0.0880
60.8575	30.1648	0.1594	0.1009		60.0144	28.4469	0.1227	0.1496		52.2186	29.7324	0.0981	0.0858		52.2338	30.0308	0.0644	0.1508		51.8999	34.1702	0.0907	0.0534		51.8716	34.3196	0.0452	0.0916
60.9717	30.4099	0.1596	0.1045		60.1528	28.8777	0.1229	0.1581		52.2537	29.7118	0.0982	0.0884		52.2660	30.0234	0.0644	0.1563		51.9231	34.1370	0.0907	0.0551		51.8953	34.2891	0.0452	0.0951
61.0858	30.6417	0.1598	0.1080		60.2911	29.2809	0.1231	0.1670		52.2888	29.6895	0.0983	0.0909		52.2981	30.0148	0.0645	0.1617		51.9477	34.1006	0.0907	0.0569		51.9191	34.2568	0.0453	0.0986
61.2000	30.8606	0.1600	0.1116		60.4261	29.6502	0.1232	0.1758		52.3239	29.6662	0.0983	0.0933		52.3302	30.0056	0.0646	0.1669		51.9722	34.0628	0.0907	0.0585		51.9465	34.2177	0.0453	0.1025
61.3142	31.0669	0.1602	0.1152		60.5611	29.9971	0.1234	0.1849		52.3590	29.6424	0.0984	0.0956		52.3623	29.9960	0.0646	0.1721		51.9967	34.0240	0.0908	0.0602		51.9738	34.1770	0.0453	0.1063
61.4283	31.2610	0.1604	0.1189		60.6961	30.3228	0.1235	0.1942		52.3949	29.6180	0.0985	0.0979		52.3944	29.9863	0.0647	0.1772		52.0212	33.9843	0.0908	0.0618		52.0011	34.1350	0.0453	0.1100
61.5425	31.4432	0.1606	0.1225		60.8311	30.6281	0.1237	0.2037		52.4308	29.5936	0.0986	0.1001		52.4265	29.9766	0.0647	0.1822		52.0458	33.9437	0.0908	0.0633		52.0285	34.0917	0.0454	0.1137
61.6908	31.6628	0.1608	0.1272		60.9399	30.8599	0.1238	0.2114		52.4667	29.5694	0.0987	0.1022		52.4657	29.9649	0.0648	0.1882		52.0703	33.9024	0.0908	0.0648		52.0558	34.0474	0.0454	0.1172
61.8391	31.8637	0.1611	0.1319		61.0487	31.0792	0.1240	0.2193		52.5026	29.5456	0.0988	0.1042		52.5049	29.9535	0.0649	0.1941		52.1044	33.8438	0.0909	0.0668		52.0832	34.0021	0.0454	0.1207
61.9875	32.0468	0.1614	0.1365		61.1575	31.2864	0.1241	0.2272		52.5385	29.5220	0.0989	0.1062		52.5441	29.9424	0.0650	0.1998		52.1384	33.7840	0.0909	0.0687		52.1105	33.9560	0.0454	0.1241
62.1358	32.2128	0.1617	0.1411		61.2663	31.4818	0.1243	0.2352		52.5744	29.4988	0.0990	0.1080		52.5832	29.9315	0.0651	0.2054		52.1725	33.7230	0.0910	0.0705		52.1436	33.8991	0.0455	0.1281
62.2841	32.3625	0.1620	0.1457		61.3751	31.6658	0.1244	0.2433		52.6218	29.4685	0.0992	0.1104		52.6224	29.9208	0.0651	0.2109		52.2066	33.6609	0.0910	0.0722		52.1766	33.8410	0.0455	0.1320
62.4324	32.4967	0.1623	0.1503		61.4839	31.8385	0.1246	0.2515		52.6692	29.4387	0.0993	0.1126		52.6616	29.9103	0.0652	0.2162		52.2407	33.5977	0.0910	0.0739		52.2097	33.7818	0.0455	0.1358
62.6324	32.6545	0.1628	0.1563		61.6286	32.0514	0.1248	0.2624		52.7166	29.4092	0.0995	0.1146		52.7176	29.8954	0.0653	0.2237		52.2748	33.5335	0.0911	0.0755		52.2427	33.7215	0.0456	0.1394
62.8324	32.7873	0.1632	0.1621		61.7733	32.2457	0.1250	0.2733		52.7639	29.3797	0.0996	0.1166		52.7737	29.8805	0.0655	0.2309		52.3318	33.4240	0.0912	0.0779		52.2758	33.6601	0.0456	0.1430
63.0324	32.8969	0.1637	0.1678		61.9180	32.4221	0.1252	0.2843		52.8113	29.3503	0.0998	0.1184		52.8298	29.8653	0.0656	0.2380		52.3888	33.3119	0.0912	0.0802		52.3088	33.5978	0.0457	0.1465
63.2324	32.9850	0.1643	0.1734		62.0627	32.5815	0.1255	0.2953		52.8587	29.3207	0.1000	0.1201		52.8858	29.8496	0.0657	0.2448		52.4457	33.1973	0.0913	0.0822		52.3760	33.4681	0.0457	0.1532
63.4324	33.0532	0.1648	0.1787		62.2074	32.7245	0.1257	0.3063		52.9344	29.2727	0.1003	0.1226		52.9419	29.8332	0.0659	0.2514		52.5027	33.0804	0.0914	0.0841		52.4431	33.3347	0.0458	0.1595
63.6324	33.1030	0.1654	0.1839		62.3521	32.8519	0.1259	0.3173		53.0102	29.2235	0.1006	0.1248		52.9979	29.8160	0.0660	0.2578		52.5597	32.9613	0.0915	0.0858		52.5103	33.1977	0.0459	0.1655
63.8324	33.1360	0.1660	0.1888		62.4968	32.9644	0.1262	0.3282		53.0859	29.1726	0.1010	0.1268		53.1100	29.7781	0.0663	0.2700		52.6167	32.8402	0.0916	0.0873		52.5775	33.0576	0.0460	0.1711
64.0324	33.1536	0.1666	0.1936		62.6968	33.0965	0.1265	0.3432		53.1616	29.1197	0.1014	0.1285		53.2220	29.7346	0.0667	0.2815		52.7284	32.5978	0.0918	0.0898		52.6446	32.9145	0.0460	0.1763
64.2324	33.1570	0.1673	0.1981		62.8968	33.2033	0.1269	0.3581		53.2374	29.0645	0.1019	0.1300		53.3340	29.6844	0.0671	0.2923		52.8401	32.3496	0.0920	0.0918		52.7118	32.7688	0.0461	0.1813
64.4324	33.1475	0.1680	0.2024		63.0968	33.2865	0.1273	0.3727		53.3131	29.0068	0.1024	0.1312		53.4460	29.6268	0.0675	0.3024		52.9518	32.0970	0.0923	0.0933		52.8488	32.4648	0.0463	0.1904
64.6324	33.1264	0.1687	0.2065		63.2968	33.3477	0.1277	0.3870		53.4760	28.8741	0.1036	0.1333		53.5580	29.5610	0.0680	0.3119		53.0636	31.8414	0.0926	0.0943		52.9858	32.1538	0.0465	0.1984
64.8324	33.0947	0.1695	0.2103		63.4968	33.3886	0.1282	0.4011		53.6388	28.7303	0.1051	0.1345		53.6701	29.4865	0.0685	0.3208		53.1753	31.5839	0.0929	0.0949		53.1228	31.8385	0.0468	0.2054
65.0324	33.0535	0.1703	0.2140		63.6968	33.4106	0.1286	0.4149		53.8017	28.5776	0.1069	0.1349		53.8701	29.3315	0.0696	0.3353		53.3753	31.1218	0.0936	0.0952		53.2598	31.5213	0.0470	0.2115
65.2324	33.0039	0.1711	0.2174		63.8968	33.4153	0.1291	0.4284		53.9646	28.4193	0.1091	0.1347		54.0701	29.1488	0.0709	0.3482		53.5753	30.6635	0.0944	0.0946		53.3968	31.2044	0.0473	0.2169
65.4324	32.9466	0.1720	0.2206		64.0968	33.4041	0.1296	0.4415		54.1275	28.2597	0.1117	0.1340		54.2701	28.9412	0.0724	0.3596		53.7753	30.2142	0.0955	0.0934		53.5338	30.8898	0.0476	0.2215
65.6324	32.8826	0.1729	0.2236		64.2968	33.3782	0.1301	0.4542		54.2904	28.1030	0.1148	0.1327		54.4701	28.7135	0.0742	0.3697		53.9753	29.7783	0.0969	0.0915		53.7338	30.4383	0.0482	0.2273
65.8324	32.8126	0.1738	0.2264		64.4968	33.3390	0.1306	0.4665		54.4904	27.9202	0.1194	0.1307		54.6701	28.4722	0.0763	0.3787		54.1753	29.3596	0.0986	0.0893		53.9338	30.0001	0.0488	0.2320
66.0324	32.7372	0.1748	0.2290		64.6968	33.2875	0.1312	0.4785		54.6904	27.7537	0.1248	0.1283		54.8701	28.2239	0.0787	0.3868		54.3753	28.9614	0.1008	0.0868		54.1338	29.5784	0.0496	0.2359
66.2324	32.6574	0.1759	0.2314		64.8968	33.2250	0.1318	0.4901		54.8904	27.6070	0.1309	0.1255		55.0701	27.9746	0.0814	0.3940		54.5753	28.5863	0.1035	0.0841		54.3338	29.1756	0.0506	0.2392
66.4324	32.5736	0.1769	0.2336		65.0968	33.1526	0.1324	0.5013		55.0904	27.4810	0.1378	0.1224		55.2701	27.7285	0.0843	0.4006		54.7753	28.2366	0.1069	0.0813		54.5338	28.7933	0.0517	0.2419
66.6324	32.4866	0.1781	0.2356		65.2968	33.0712	0.1330	0.5121		55.2904	27.3748	0.1452	0.1192		55.4701	27.4885	0.0874	0.4066		54.9753	27.9140	0.1109	0.0783		54.7338	28.4325	0.0531	0.2443
66.8324	32.3968	0.1792	0.2374		65.4968	32.9818	0.1337	0.5225		55.4904	27.2855	0.1528	0.1158		55.6701	27.2560	0.0905	0.4122		55.1753	27.6197	0.1156	0.0754		54.9338	28.0940	0.0547	0.2464
67.0324	32.3049	0.1804	0.2391		65.6968	32.8853	0.1344	0.5325		55.6904	27.2097	0.1604	0.1123		55.8701	27.0307	0.0937	0.4174		55.3753	27.3545	0.1211	0.0725		55.1338	27.7784	0.0566	0.2483
67.2324	32.2112	0.1817	0.2406		65.8968	32.7823	0.1351	0.5422		55.8904	27.1433	0.1678	0.1088		56.0701	26.8111	0.0969	0.4224		55.5753	27.1186	0.1273	0.0697		55.3338	27.4858	0.0588	0.2500
67.4324	32.1161	0.1829	0.2419		66.0968	32.6738	0.1359	0.5514		56.0904	27.0817	0.1749	0.1053		56.2701	26.5953	0.1001	0.4271		55.7753	26.9113	0.1341	0.0668		55.5338	27.2163	0.0613	0.2517
67.6324	32.0200	0.1843	0.2431		66.2968	32.5605	0.1367	0.5603		56.2904	27.0210	0.1817	0.1018		56.4701	26.3808	0.1033	0.4316		55.9753	26.7312	0.1414	0.0641		55.7338	26.9696	0.0640	0.2533
67.8324	31.9232	0.1856	0.2442		66.4968	32.4431	0.1375	0.5689		56.4904	26.9578	0.1881	0.0984		56.6701	26.1652	0.1064	0.4359		56.1753	26.5759	0.1489	0.0615		55.9338	26.7448	0.0670	0.2548
68.0324	31.8261	0.1870	0.2451		66.6968	32.3223	0.1384	0.5771		56.6904	26.8894	0.1942	0.0949		56.8701	25.9465	0.1096	0.4400		56.3753	26.4428	0.1564	0.0589		56.1338	26.5407	0.0701	0.2564
68.2324	31.7288	0.1885	0.2458		66.8968	32.1986	0.1393	0.5850		56.8904	26.8140	0.2002	0.0915		57.0701	25.7227	0.1128	0.4441		56.5753	26.3291	0.1638	0.0565		56.3338	26.3556	0.0732	0.2580
68.4324	31.6316	0.1900	0.2465		67.0968	32.0725	0.1402	0.5925		57.0904	26.7305	0.2059	0.0882		57.2701	25.4925	0.1161	0.4480		56.7753	26.2318	0.1710	0.0541		56.5338	26.1877	0.0764	0.2596
68.6324	31.5348	0.1915	0.2470		67.2968	31.9446	0.1412	0.5997		57.2904	26.6381	0.2116	0.0850		57.4701	25.2550	0.1194	0.4518		56.9753	26.1480	0.1780	0.0519		56.7338	26.0350	0.0796	0.2613
68.8324	31.4385	0.1930	0.2474		67.4968	31.8153	0.1422	0.6067		57.4904	26.5368	0.2171	0.0818		57.6701	25.0100	0.1227	0.4554		57.1753	26.0749	0.1846	0.0497		56.9338	25.8953	0.0827	0.2630
69.0324	31.3429	0.1946	0.2477		67.6968	31.6851	0.1432	0.6133		57.6904	26.4274	0.2227	0.0788		57.8701	24.7580	0.1260	0.4590		57.3753	26.0097	0.1909	0.0477		57.1338	25.7663	0.0857	0.2647
69.2324	31.2480	0.1962	0.2479		67.8968	31.5542	0.1442	0.6197		57.8904	26.3111	0.2281	0.0758		58.0701	24.4997	0.1293	0.4625		57.5753	25.9503	0.1970	0.0457		57.3338	25.6459	0.0887	0.2665
69.4324	31.1541	0.1979	0.2479		68.0968	31.4231	0.1453	0.6258		58.0904	26.1897	0.2336	0.0729		58.2701	24.2363	0.1325	0.4660		57.7753	25.8947	0.2028	0.0438		57.5338	25.5319	0.0915	0.2683
69.6324	31.0611	0.1995	0.2479		68.2968	31.2920	0.1465	0.6316		58.2904	26.0648	0.2389	0.0702		58.4701	23.9700	0.1355	0.4694		57.9753	25.8414	0.2085	0.0420		57.7338	25.4224	0.0944	0.2702
69.8324	30.9692	0.2012	0.2478		68.4968	31.1611	0.1476	0.6373		58.4904	25.9379	0.2441	0.0675		58.6701	23.7026	0.1383	0.4728		58.1753	25.7893	0.2141	0.0404		57.9338	25.3157	0.0972	0.2721
70.0324	30.8783	0.2030	0.2477		68.6968	31.0307	0.1488	0.6426		58.6904	25.8110	0.2492	0.0650		58.8701	23.4357	0.1410	0.4761		58.3753	25.7374	0.2196	0.0387		58.1338	25.2105	0.0999	0.2740
70.2324	30.7886	0.2047	0.2474		68.8968	30.9010	0.1500	0.6478		58.8904	25.6859	0.2542	0.0626		59.0701	23.1708	0.1434	0.4794		58.5753	25.6854	0.2251	0.0372		58.3338	25.1055	0.1027	0.2760
70.4324	30.7001	0.2065	0.2470		69.0968	30.7721	0.1513	0.6527		59.0904	25.5641	0.2591	0.0603		59.2701	22.9088	0.1457	0.4827		58.7753	25.6330	0.2305	0.0358		58.5338	25.0003	0.1053	0.2780
70.6324	30.6127	0.2083	0.2466		69.2968	30.6442	0.1525	0.6575		59.2904	25.4469	0.2639	0.0581		59.4701	22.6507	0.1477	0.4861		58.9753	25.5804	0.2359	0.0344		58.7338	24.8943	0.1080	0.2800
70.8324	30.5265	0.2101	0.2461		69.4968	30.5175	0.1538	0.6620		59.4904	25.3351	0.2685	0.0561		59.6701	22.3973	0.1495	0.4894		59.1753	25.5276	0.2413	0.0331		58.9338	24.7874	0.1106	0.2820
71.0324	30.4414	0.2119	0.2456		69.6968	30.3920	0.1552	0.6664		59.6904	25.2295	0.2730	0.0541		59.8701	22.1490	0.1512	0.4927		59.3753	25.4753	0.2466	0.0319		59.1338	24.6798	0.1130	0.2840
71.2324	30.3575	0.2138	0.2450		69.8968	30.2677	0.1565	0.6706		59.8904	25.1306	0.2775	0.0522		60.0701	21.9061	0.1526	0.4961		59.5753	25.4239	0.2519	0.0307		59.3338	24.5717	0.1154	0.2861
71.4324	30.2747	0.2156	0.2443		70.0968	30.1448	0.1579	0.6747		60.0904	25.0388	0.2818	0.0505		60.2701	21.6687	0.1539	0.4994		59.7753	25.3741	0.2571	0.0296		59.5338	24.4640	0.1177	0.2881
71.6324	30.1931	0.2175	0.2436		70.2968	30.0233	0.1593	0.6786		60.2904	24.9542	0.2861	0.0488		60.4701	21.4369	0.1551	0.5028		59.9753	25.3266	0.2622	0.0286		59.7338	24.3571	0.1198	0.2902
71.8324	30.1125	0.2194	0.2428		70.4968	29.9032	0.1607	0.6823		60.4904	24.8769	0.2904	0.0473		60.6701	21.2106	0.1562	0.5062		60.1753	25.2818	0.2673	0.0276		59.9338	24.2515	0.1218	0.2923
72.0324	30.0330	0.2213	0.2420		70.6968	29.7844	0.1621	0.6859		60.6904	24.8068	0.2946	0.0458		60.8701	20.9895	0.1572	0.5096		60.3753	25.2400	0.2724	0.0267		60.1338	24.1477	0.1237	0.2944
72.2324	29.9544	0.2232	0.2411		70.8968	29.6671	0.1635	0.6894		60.8904	24.7440	0.2987	0.0445		61.0701	20.7736	0.1581	0.5130		60.5753	25.2016	0.2774	0.0258		60.3338	24.0463	0.1254	0.2965
72.4324	29.8769	0.2251	0.2402		71.0968	29.5512	0.1650	0.6927		61.0904	24.6880	0.3028	0.0432		61.2701	20.5624	0.1589	0.5164		60.7753	25.1672	0.2823	0.0250		60.5338	23.9477	0.1270	0.2987
72.6324	29.8003	0.2271	0.2392		71.2968	29.4366	0.1665	0.6959		61.2904	24.6389	0.3069	0.0420		61.4701	20.3559	0.1597	0.5198		60.9753	25.1369	0.2872	0.0243		60.7338	23.8522	0.1284	0.3008
72.8324	29.7246	0.2290	0.2382		71.4968	29.3233	0.1679	0.6990		61.4904	24.5962	0.3110	0.0409		61.6701	20.1538	0.1604	0.5232		61.1753	25.1109	0.2921	0.0236		60.9338	23.7599	0.1298	0.3030
73.0324	29.6498	0.2309	0.2372		71.6968	29.2113	0.1694	0.7020		61.6904	24.5597	0.3151	0.0398		61.8701	19.9557	0.1611	0.5266		61.3753	25.0890	0.2969	0.0229		61.1338	23.6712	0.1310	0.3052
73.2324	29.5759	0.2329	0.2361		71.8968	29.1005	0.1709	0.7049		61.8904	24.5291	0.3192	0.0389		62.0701	19.7616	0.1618	0.5300		61.5753	25.0714	0.3018	0.0223		61.3338	23.5860	0.1322	0.3074
73.4324	29.5027	0.2349	0.2350		72.0968	28.9910	0.1724	0.7077		62.0904	24.5041	0.3233	0.0379		62.2701	19.5712	0.1624	0.5334		61.7753	25.0580	0.3066	0.0217		61.5338	23.5045	0.1332	0.3096
73.6324	29.4303	0.2368	0.2338		72.2968	28.8826	0.1739	0.7104		62.2904	24.4845	0.3274	0.0371		62.4701	19.3842	0.1630	0.5367		61.9753	25.0489	0.3114	0.0212		61.7338	23.4265	0.1342	0.3118
73.8324	29.3586	0.2388	0.2327		72.4968	28.7752	0.1755	0.7130		62.4904	24.4699	0.3314	0.0363		62.6701	19.2005	0.1636	0.5401		62.1753	25.0439	0.3162	0.0207		61.9338	23.3522	0.1351	0.3140
74.0324	29.2876	0.2408	0.2315		72.6968	28.6689	0.1770	0.7155		62.6904	24.4601	0.3355	0.0356		62.8701	19.0199	0.1641	0.5434		62.3753	25.0429	0.3210	0.0202		62.1338	23.2813	0.1360	0.3162
74.2324	29.2173	0.2428	0.2303		72.8968	28.5636	0.1785	0.7179		62.8904	24.4547	0.3396	0.0349		63.0701	18.8422	0.1647	0.5467		62.5753	25.0458	0.3258	0.0198		62.3338	23.2138	0.1368	0.3184
74.4324	29.1476	0.2447	0.2290		73.0968	28.4592	0.1801	0.7202		63.0904	24.4535	0.3437	0.0343		63.2701	18.6673	0.1652	0.5500		62.7753	25.0523	0.3305	0.0194		62.5338	23.1496	0.1376	0.3207
74.6324	29.0786	0.2467	0.2277		73.2968	28.3556	0.1816	0.7225		63.2904	24.4563	0.3477	0.0337		63.4701	18.4951	0.1658	0.5533		62.9753	25.0624	0.3353	0.0190		62.7338	23.0885	0.1383	0.3229
74.8324	29.0101	0.2487	0.2264		73.4968	28.2529	0.1831	0.7247		63.4904	24.4626	0.3518	0.0331		63.6701	18.3253	0.1663	0.5565		63.1753	25.0758	0.3401	0.0187		62.9338	23.0304	0.1390	0.3251
75.0324	28.9421	0.2507	0.2251		73.6968	28.1509	0.1847	0.7268		63.6904	24.4724	0.3558	0.0326		63.8701	18.1580	0.1668	0.5597		63.3753	25.0924	0.3448	0.0184		63.1338	22.9752	0.1397	0.3273
75.2324	28.8747	0.2527	0.2238		73.8968	28.0496	0.1862	0.7289		63.8904	24.4853	0.3598	0.0322		64.0701	17.9929	0.1674	0.5629		63.5753	25.1121	0.3495	0.0181		63.3338	22.9227	0.1404	0.3295
75.4324	28.8078	0.2547	0.2224		74.0968	27.9490	0.1878	0.7309		64.0904	24.5010	0.3638	0.0317		64.2701	17.8301	0.1679	0.5660		63.7753	25.1347	0.3543	0.0178		63.5338	22.8728	0.1410	0.3318
75.6324	28.7414	0.2567	0.2211		74.2968	27.8490	0.1893	0.7329		64.2904	24.5195	0.3677	0.0314		64.4701	17.6694	0.1684	0.5692		63.9753	25.1599	0.3590	0.0175		63.7338	22.8253	0.1417	0.3340
75.8324	28.6755	0.2587	0.2197		74.4968	27.7496	0.1909	0.7347		64.4904	24.5403	0.3716	0.0310		64.6701	17.5107	0.1690	0.5722		64.1753	25.1877	0.3636	0.0173		63.9338	22.7801	0.1423	0.3362
76.0324	28.6099	0.2607	0.2183		74.6968	27.6507	0.1924	0.7366		64.6904	24.5634	0.3755	0.0307		64.8701	17.3540	0.1695	0.5753		64.3753	25.2179	0.3682	0.0171		64.1338	22.7371	0.1429	0.3384
76.2324	28.5449	0.2627	0.2169		74.8968	27.5523	0.1940	0.7383		64.8904	24.5884	0.3794	0.0304		65.0701	17.1991	0.1701	0.5783		64.5753	25.2502	0.3728	0.0169		64.3338	22.6961	0.1436	0.3405
76.4324	28.4802	0.2647	0.2155		75.0968	27.4543	0.1956	0.7401		65.0904	24.6153	0.3832	0.0301		65.2701	17.0461	0.1706	0.5813		64.7753	25.2847	0.3774	0.0167		64.5338	22.6571	0.1442	0.3427
76.6324	28.4159	0.2667	0.2141		75.2968	27.3568	0.1971	0.7417		65.2904	24.6437	0.3869	0.0298		65.4701	16.8949	0.1712	0.5843		64.9753	25.3211	0.3819	0.0165		64.7338	22.6199	0.1448	0.3449
76.8324	28.3520	0.2687	0.2126		75.4968	27.2596	0.1987	0.7434		65.4904	24.6736	0.3906	0.0296		65.6701	16.7455	0.1717	0.5872		65.1753	25.3593	0.3863	0.0164		64.9338	22.5844	0.1454	0.3470
77.0324	28.2884	0.2706	0.2112		75.6968	27.1628	0.2002	0.7449		65.6904	24.7047	0.3943	0.0294		65.8701	16.5977	0.1723	0.5901		65.3753	25.3991	0.3906	0.0162		65.1338	22.5506	0.1460	0.3492
77.2324	28.2252	0.2726	0.2097		75.8968	27.0664	0.2018	0.7465		65.8904	24.7368	0.3979	0.0292		66.0701	16.4516	0.1728	0.5930		65.5753	25.4405	0.3949	0.0161		65.3338	22.5182	0.1466	0.3513
77.4324	28.1623	0.2746	0.2083		76.0968	26.9702	0.2033	0.7480		66.0904	24.7698	0.4014	0.0291		66.2701	16.3071	0.1734	0.5958		65.7753	25.4833	0.3991	0.0160		65.5338	22.4872	0.1473	0.3534
77.6324	28.0997	0.2765	0.2068		76.2968	26.8743	0.2049	0.7494		66.2904	24.8035	0.4048	0.0289		66.4701	16.1642	0.1740	0.5986		65.9753	25.5274	0.4033	0.0159		65.7338	22.4576	0.1479	0.3555
77.8324	28.0375	0.2785	0.2053		76.4968	26.7787	0.2064	0.7509		66.4904	24.8378	0.4082	0.0288		66.6701	16.0228	0.1746	0.6013		66.1753	25.5727	0.4073	0.0158		65.9338	22.4292	0.1485	0.3576
78.0324	27.9755	0.2804	0.2039		76.6968	26.6833	0.2080	0.7522		66.6904	24.8725	0.4115	0.0287		66.8701	15.8829	0.1752	0.6040		66.3753	25.6191	0.4113	0.0157		66.1338	22.4020	0.1491	0.3597
78.2324	27.9138	0.2824	0.2024		76.8968	26.5882	0.2095	0.7536		66.8904	24.9074	0.4147	0.0286		67.0701	15.7445	0.1757	0.6067		66.5753	25.6665	0.4151	0.0156		66.3338	22.3759	0.1497	0.3617
78.4324	27.8524	0.2843	0.2009		77.0968	26.4932	0.2110	0.7549		67.0904	24.9425	0.4179	0.0285		67.2701	15.6076	0.1763	0.6094		66.7753	25.7148	0.4188	0.0156		66.5338	22.3508	0.1504	0.3638
78.6324	27.7913	0.2862	0.1994		77.2968	26.3985	0.2126	0.7562		67.2904	24.9776	0.4210	0.0284		67.4701	15.4721	0.1769	0.6120		66.9753	25.7639	0.4225	0.0155		66.7338	22.3266	0.1510	0.3658
78.8324	27.7303	0.2881	0.1980		77.4968	26.3039	0.2141	0.7574		67.4904	25.0126	0.4240	0.0283		67.6701	15.3381	0.1775	0.6145		67.1753	25.8137	0.4260	0.0154		66.9338	22.3034	0.1516	0.3678
79.0324	27.6697	0.2900	0.1965		77.6968	26.2095	0.2156	0.7587		67.6904	25.0473	0.4269	0.0283		67.8701	15.2054	0.1781	0.6171		67.3753	25.8641	0.4294	0.0154		67.1338	22.2809	0.1523	0.3698
79.2324	27.6092	0.2919	0.1950		77.8968	26.1152	0.2172	0.7599		67.8904	25.0818	0.4297	0.0283		68.0701	15.0741	0.1787	0.6196		67.5753	25.9151	0.4327	0.0154		67.3338	22.2592	0.1529	0.3718
79.4324	27.5490	0.2938	0.1935		78.0968	26.0211	0.2187	0.7610		68.0904	25.1157	0.4324	0.0282		68.2701	14.9441	0.1793	0.6221		67.7753	25.9665	0.4359	0.0153		67.5338	22.2383	0.1535	0.3737
79.6324	27.4890	0.2956	0.1920		78.2968	25.9272	0.2202	0.7622		68.2904	25.1492	0.4351	0.0282		68.4701	14.8155	0.1800	0.6245		67.9753	26.0183	0.4390	0.0153		67.7338	22.2180	0.1542	0.3757
79.8324	27.4291	0.2975	0.1906		78.4968	25.8334	0.2217	0.7633		68.4904	25.1820	0.4376	0.0282		68.6701	14.6882	0.1806	0.6269		68.1753	26.0705	0.4419	0.0153		67.9338	22.1983	0.1548	0.3776
80.0324	27.3695	0.2993	0.1891		78.6968	25.7396	0.2232	0.7644		68.6904	25.2140	0.4401	0.0282		68.8701	14.5622	0.1812	0.6293		68.3753	26.1229	0.4447	0.0152		68.1338	22.1792	0.1555	0.3795
80.2324	27.3100	0.3011	0.1876		78.8968	25.6461	0.2247	0.7655		68.8904	25.2452	0.4425	0.0282		69.0701	14.4374	0.1818	0.6317		68.5753	26.1756	0.4474	0.0152		68.3338	22.1605	0.1561	0.3814
80.4324	27.2507	0.3029	0.1862		79.0968	25.5526	0.2262	0.7665		69.0904	25.2756	0.4448	0.0282		69.2701	14.3139	0.1824	0.6340		68.7753	26.2284	0.4500	0.0152		68.5338	22.1424	0.1568	0.3833
80.6324	27.1916	0.3046	0.1847		79.2968	25.4593	0.2277	0.7676		69.2904	25.3050	0.4471	0.0282		69.4701	14.1917	0.1831	0.6362		68.9753	26.2812	0.4525	0.0152		68.7338	22.1247	0.1574	0.3852
80.8324	27.1326	0.3064	0.1832		79.4968	25.3661	0.2291	0.7686		69.4904	25.3333	0.4492	0.0282		69.6701	14.0706	0.1837	0.6385		69.1753	26.3342	0.4548	0.0152		68.9338	22.1074	0.1581	0.3871
81.0324	27.0737	0.3081	0.1818		79.6968	25.2730	0.2306	0.7696		69.6904	25.3606	0.4513	0.0283		69.8701	13.9508	0.1843	0.6407		69.3753	26.3871	0.4571	0.0152		69.1338	22.0905	0.1587	0.3889
81.2324	27.0149	0.3098	0.1803		79.8968	25.1799	0.2321	0.7706		69.8904	25.3867	0.4532	0.0283		70.0701	13.8322	0.1849	0.6429		69.5753	26.4399	0.4592	0.0152		69.3338	22.0739	0.1594	0.3907
81.4324	26.9563	0.3115	0.1789		80.0968	25.0870	0.2335	0.7715		70.0904	25.4116	0.4551	0.0283		70.2701	13.7147	0.1856	0.6451		69.7753	26.4926	0.4612	0.0152		69.5338	22.0576	0.1600	0.3925
81.6324	26.8978	0.3132	0.1774		80.2968	24.9942	0.2350	0.7725		70.2904	25.4353	0.4569	0.0284		70.4701	13.5984	0.1862	0.6472		69.9753	26.5452	0.4630	0.0152		69.7338	22.0415	0.1607	0.3943
81.8324	26.8394	0.3149	0.1760		80.4968	24.9014	0.2364	0.7734		70.4904	25.4576	0.4587	0.0284		70.6701	13.4833	0.1868	0.6493		70.1753	26.5976	0.4648	0.0152		69.9338	22.0257	0.1614	0.3961
82.0324	26.7811	0.3165	0.1746		80.6968	24.8088	0.2378	0.7743		70.6904	25.4786	0.4604	0.0285		70.8701	13.3693	0.1875	0.6513		70.3753	26.6497	0.4665	0.0152		70.1338	22.0101	0.1620	0.3979
82.2324	26.7228	0.3181	0.1731		80.8968	24.7162	0.2392	0.7753		70.8904	25.4982	0.4620	0.0285		71.0701	13.2563	0.1881	0.6534		70.5753	26.7016	0.4681	0.0153		70.3338	21.9946	0.1627	0.3996
82.4324	26.6646	0.3197	0.1717		81.0968	24.6237	0.2407	0.7762		71.0904	25.5164	0.4635	0.0286		71.2701	13.1445	0.1888	0.6554		70.7753	26.7531	0.4695	0.0153		70.5338	21.9793	0.1633	0.4013
82.6324	26.6064	0.3213	0.1703		81.2968	24.5313	0.2421	0.7770		71.2904	25.5332	0.4649	0.0286		71.4701	13.0338	0.1894	0.6574		70.9753	26.8043	0.4709	0.0153		70.7338	21.9641	0.1640	0.4031
82.8324	26.5483	0.3229	0.1689		81.4968	24.4390	0.2434	0.7779		71.4904	25.5485	0.4663	0.0287		71.6701	12.9241	0.1900	0.6593		71.1753	26.8552	0.4722	0.0153		70.9338	21.9490	0.1646	0.4048
83.0324	26.4903	0.3244	0.1675		81.6968	24.3468	0.2448	0.7788		71.6904	25.5622	0.4676	0.0288		71.8701	12.8155	0.1907	0.6613		71.3753	26.9056	0.4734	0.0153		71.1338	21.9340	0.1653	0.4064
83.2324	26.4323	0.3259	0.1661		81.8968	24.2546	0.2462	0.7796		71.8904	25.5745	0.4689	0.0288		72.0701	12.7079	0.1913	0.6632		71.5753	26.9556	0.4745	0.0154		71.3338	21.9191	0.1659	0.4081
83.4324	26.3743	0.3274	0.1648		82.0968	24.1625	0.2476	0.7805		72.0904	25.5852	0.4701	0.0289		72.2701	12.6013	0.1919	0.6650		71.7753	27.0051	0.4755	0.0154		71.5338	21.9042	0.1666	0.4098
83.6324	26.3163	0.3289	0.1634		82.2968	24.0705	0.2489	0.7813		72.2904	25.5943	0.4713	0.0290		72.4701	12.4957	0.1926	0.6669		71.9753	27.0541	0.4764	0.0154		71.7338	21.8892	0.1673	0.4114
83.8324	26.2584	0.3303	0.1620		82.4968	23.9785	0.2502	0.7821		72.4904	25.6019	0.4723	0.0290		72.6701	12.3912	0.1932	0.6687		72.1753	27.1026	0.4773	0.0154		71.9338	21.8743	0.1679	0.4130
84.0324	26.2004	0.3317	0.1607		82.6968	23.8866	0.2516	0.7830		72.6904	25.6079	0.4734	0.0291		72.8701	12.2875	0.1938	0.6705		72.3753	27.1505	0.4780	0.0155		72.1338	21.8594	0.1686	0.4146
84.2324	26.1424	0.3331	0.1593		82.8968	23.7948	0.2529	0.7838		72.8904	25.6123	0.4744	0.0292		73.0701	12.1849	0.1945	0.6723		72.5753	27.1979	0.4788	0.0155		72.3338	21.8444	0.1692	0.4162
84.4324	26.0845	0.3345	0.1580		83.0968	23.7030	0.2542	0.7846		73.0904	25.6151	0.4753	0.0293		73.2701	12.0832	0.1951	0.6740		72.7753	27.2447	0.4794	0.0155		72.5338	21.8293	0.1698	0.4178
84.6324	26.0264	0.3358	0.1567		83.2968	23.6112	0.2555	0.7854		73.2904	25.6163	0.4762	0.0294		73.4701	11.9823	0.1957	0.6757		72.9753	27.2909	0.4800	0.0155		72.7338	21.8142	0.1705	0.4194
84.8324	25.9684	0.3372	0.1554		83.4968	23.5196	0.2568	0.7862		73.4904	25.6159	0.4770	0.0295		73.6701	11.8825	0.1964	0.6774		73.1753	27.3365	0.4805	0.0156		72.9338	21.7990	0.1711	0.4210
85.0324	25.9103	0.3385	0.1540		83.6968	23.4280	0.2580	0.7870		73.6904	25.6138	0.4778	0.0295		73.8701	11.7834	0.1970	0.6791		73.3753	27.3814	0.4809	0.0156		73.1338	21.7837	0.1718	0.4225
85.2324	25.8522	0.3398	0.1527		83.8968	23.3364	0.2593	0.7877		73.8904	25.6102	0.4785	0.0296		74.0701	11.6853	0.1976	0.6807		73.5753	27.4257	0.4813	0.0156		73.3338	21.7682	0.1724	0.4240
85.4324	25.7940	0.3410	0.1515		84.0968	23.2448	0.2605	0.7885		74.0904	25.6050	0.4793	0.0297		74.2701	11.5880	0.1982	0.6824		73.7753	27.4692	0.4817	0.0157		73.5338	21.7526	0.1730	0.4255
85.6324	25.7358	0.3423	0.1502		84.2968	23.1533	0.2618	0.7893		74.2904	25.5981	0.4799	0.0298		74.4701	11.4916	0.1988	0.6840		73.9753	27.5121	0.4820	0.0157		73.7338	21.7369	0.1737	0.4270
85.8324	25.6775	0.3435	0.1489		84.4968	23.0618	0.2630	0.7900		74.4904	25.5897	0.4806	0.0299		74.6701	11.3960	0.1995	0.6856		74.1753	27.5543	0.4822	0.0157		73.9338	21.7210	0.1743	0.4285
86.0324	25.6191	0.3447	0.1476		84.6968	22.9704	0.2642	0.7908		74.6904	25.5797	0.4812	0.0300		74.8701	11.3012	0.2001	0.6871		74.3753	27.5957	0.4824	0.0158		74.1338	21.7049	0.1749	0.4300
86.2324	25.5607	0.3459	0.1464		84.8968	22.8790	0.2654	0.7916		74.8904	25.5681	0.4817	0.0301		75.0701	11.2072	0.2007	0.6886		74.5753	27.6364	0.4826	0.0158		74.3338	21.6887	0.1756	0.4315
86.4324	25.5022	0.3470	0.1452		85.0968	22.7876	0.2666	0.7923		75.0904	25.5550	0.4823	0.0302		75.2701	11.1140	0.2013	0.6902		74.7753	27.6764	0.4827	0.0158		74.5338	21.6722	0.1762	0.4329
86.6324	25.4436	0.3482	0.1439		85.2968	22.6963	0.2678	0.7931		75.2904	25.5402	0.4828	0.0303		75.4701	11.0216	0.2019	0.6917		74.9753	27.7156	0.4827	0.0159		74.7338	21.6556	0.1768	0.4344
86.8324	25.3850	0.3493	0.1427		85.4968	22.6049	0.2689	0.7938		75.4904	25.5240	0.4833	0.0304		75.6701	10.9299	0.2025	0.6931		75.1753	27.7540	0.4828	0.0159		74.9338	21.6387	0.1774	0.4358
87.0324	25.3262	0.3504	0.1415		85.6968	22.5136	0.2701	0.7946		75.6904	25.5062	0.4837	0.0305		75.8701	10.8389	0.2031	0.6946		75.3753	27.7916	0.4828	0.0159		75.1338	21.6217	0.1780	0.4372
87.2324	25.2673	0.3515	0.1403		85.8968	22.4223	0.2712	0.7953		75.8904	25.4869	0.4841	0.0306		76.0701	10.7487	0.2037	0.6960		75.5753	27.8285	0.4828	0.0160		75.3338	21.6043	0.1786	0.4386
87.4324	25.2084	0.3525	0.1391		86.0968	22.3310	0.2723	0.7961		76.0904	25.4661	0.4845	0.0307		76.2701	10.6591	0.2043	0.6974		75.7753	27.8646	0.4827	0.0160		75.5338	21.5868	0.1792	0.4400
87.6324	25.1494	0.3536	0.1379		86.2968	22.2397	0.2735	0.7968		76.2904	25.4439	0.4849	0.0308		76.4701	10.5702	0.2049	0.6988		75.9753	27.8998	0.4826	0.0160		75.7338	21.5690	0.1798	0.4414
87.8324	25.0903	0.3546	0.1368		86.4968	22.1484	0.2746	0.7975		76.4904	25.4201	0.4853	0.0309		76.6701	10.4821	0.2055	0.7002		76.1753	27.9343	0.4825	0.0161		75.9338	21.5509	0.1804	0.4427
88.0324	25.0310	0.3556	0.1356		86.6968	22.0572	0.2757	0.7983		76.6904	25.3949	0.4856	0.0310		76.8701	10.3945	0.2061	0.7015		76.3753	27.9679	0.4824	0.0161		76.1338	21.5326	0.1810	0.4441
88.2324	24.9717	0.3566	0.1345		86.8968	21.9659	0.2767	0.7990		76.8904	25.3683	0.4859	0.0311		77.0701	10.3076	0.2067	0.7029		76.5753	28.0007	0.4822	0.0161		76.3338	21.5140	0.1816	0.4454
88.4324	24.9122	0.3576	0.1333		87.0968	21.8746	0.2778	0.7997		77.0904	25.3403	0.4862	0.0312		77.2701	10.2213	0.2073	0.7042		76.7753	28.0327	0.4820	0.0162		76.5338	21.4952	0.1822	0.4467
88.6324	24.8526	0.3585	0.1322		87.2968	21.7833	0.2789	0.8005		77.2904	25.3108	0.4865	0.0314		77.4701	10.1357	0.2079	0.7055		76.9753	28.0638	0.4818	0.0162		76.7338	21.4760	0.1828	0.4481
88.8324	24.7929	0.3594	0.1311		87.4968	21.6920	0.2799	0.8012		77.4904	25.2801	0.4867	0.0315		77.6701	10.0506	0.2085	0.7068		77.1753	28.0942	0.4816	0.0162		76.9338	21.4566	0.1833	0.4494
89.0324	24.7332	0.3604	0.1300		87.6968	21.6007	0.2809	0.8019		77.6904	25.2479	0.4870	0.0316		77.8701	9.9661	0.2090	0.7080		77.3753	28.1236	0.4814	0.0163		77.1338	21.4369	0.1839	0.4507
89.2324	24.6732	0.3613	0.1289		87.8968	21.5094	0.2820	0.8026		77.8904	25.2144	0.4872	0.0317		78.0701	9.8822	0.2096	0.7093		77.5753	28.1523	0.4811	0.0163		77.3338	21.4168	0.1845	0.4519
89.4324	24.6132	0.3621	0.1278		88.0968	21.4181	0.2830	0.8034		78.0904	25.1796	0.4874	0.0318		78.2701	9.7988	0.2102	0.7105		77.7753	28.1801	0.4808	0.0163		77.5338	21.3965	0.1851	0.4532
89.6324	24.5530	0.3630	0.1267		88.2968	21.3267	0.2839	0.8041		78.2904	25.1435	0.4876	0.0319		78.4701	9.7160	0.2107	0.7117		77.9753	28.2070	0.4806	0.0164		77.7338	21.3759	0.1856	0.4545
89.8324	24.4928	0.3639	0.1257		88.4968	21.2353	0.2849	0.8048		78.4904	25.1062	0.4878	0.0320		78.6701	9.6337	0.2113	0.7129		78.1753	28.2331	0.4803	0.0164		77.9338	21.3550	0.1862	0.4557
90.0324	24.4324	0.3647	0.1246		88.6968	21.1439	0.2859	0.8055		78.6904	25.0676	0.4880	0.0321		78.8701	9.5518	0.2119	0.7141		78.3753	28.2584	0.4800	0.0164		78.1338	21.3337	0.1867	0.4570
90.2324	24.3719	0.3655	0.1236		88.8968	21.0526	0.2869	0.8063		78.8904	25.0278	0.4882	0.0323		79.0701	9.4705	0.2124	0.7152		78.5753	28.2827	0.4796	0.0165		78.3338	21.3121	0.1873	0.4582
90.4324	24.3112	0.3663	0.1226		89.0968	20.9611	0.2878	0.8070		79.0904	24.9867	0.4884	0.0324		79.2701	9.3897	0.2130	0.7164		78.7753	28.3063	0.4793	0.0165		78.5338	21.2902	0.1878	0.4594
90.6324	24.2505	0.3671	0.1215		89.2968	20.8696	0.2888	0.8077		79.2904	24.9445	0.4885	0.0325		79.4701	9.3093	0.2135	0.7175		78.9753	28.3290	0.4790	0.0165		78.7338	21.2680	0.1884	0.4606
90.8324	24.1896	0.3679	0.1205		89.4968	20.7781	0.2897	0.8084		79.4904	24.9011	0.4886	0.0326		79.6701	9.2294	0.2141	0.7186		79.1753	28.3509	0.4786	0.0166		78.9338	21.2455	0.1889	0.4618
91.0324	24.1287	0.3687	0.1195		89.6968	20.6865	0.2906	0.8092		79.6904	24.8566	0.4888	0.0327		79.8701	9.1499	0.2146	0.7197		79.3753	28.3719	0.4783	0.0166		79.1338	21.2226	0.1894	0.4630
91.2324	24.0676	0.3695	0.1185		89.8968	20.5950	0.2915	0.8099		79.8904	24.8110	0.4889	0.0328		80.0701	9.0708	0.2151	0.7208		79.5753	28.3920	0.4779	0.0166		79.3338	21.1994	0.1900	0.4642
91.4324	24.0064	0.3702	0.1176		90.0968	20.5034	0.2924	0.8106		80.0904	24.7643	0.4890	0.0330		80.2701	8.9921	0.2157	0.7219		79.7753	28.4114	0.4775	0.0167		79.5338	21.1759	0.1905	0.4653
91.6324	23.9450	0.3710	0.1166		90.2968	20.4117	0.2933	0.8113		80.2904	24.7165	0.4891	0.0331		80.4701	8.9139	0.2162	0.7229		79.9753	28.4298	0.4772	0.0167		79.7338	21.1520	0.1910	0.4665
91.8324	23.8836	0.3717	0.1156		90.4968	20.3200	0.2942	0.8120		80.4904	24.6676	0.4892	0.0332		80.6701	8.8360	0.2167	0.7239		80.1753	28.4475	0.4768	0.0167		79.9338	21.1278	0.1915	0.4676
92.0324	23.8220	0.3724	0.1147		90.6968	20.2282	0.2950	0.8128		80.6904	24.6177	0.4893	0.0333		80.8701	8.7585	0.2173	0.7250		80.3753	28.4643	0.4764	0.0168		80.1338	21.1033	0.1920	0.4688
92.2324	23.7604	0.3731	0.1138		90.8968	20.1365	0.2959	0.8135		80.8904	24.5668	0.4894	0.0335		81.0701	8.6813	0.2178	0.7260		80.5753	28.4803	0.4760	0.0168		80.3338	21.0784	0.1925	0.4699
92.4324	23.6986	0.3738	0.1128		91.0968	20.0447	0.2967	0.8142		81.0904	24.5150	0.4895	0.0336		81.2701	8.6045	0.2183	0.7270		80.7753	28.4954	0.4756	0.0168		80.5338	21.0532	0.1930	0.4710
92.6324	23.6367	0.3745	0.1119		91.2968	19.9528	0.2976	0.8149		81.2904	24.4621	0.4896	0.0337		81.4701	8.5281	0.2188	0.7280		80.9753	28.5097	0.4752	0.0169		80.7338	21.0276	0.1935	0.4721
92.8324	23.5747	0.3751	0.1110		91.4968	19.8609	0.2984	0.8157		81.4904	24.4084	0.4897	0.0338		81.6701	8.4519	0.2193	0.7289		81.1753	28.5232	0.4748	0.0169		80.9338	21.0017	0.1940	0.4732
93.0324	23.5126	0.3758	0.1101		91.6968	19.7690	0.2992	0.8164		81.6904	24.3537	0.4898	0.0340		81.8701	8.3761	0.2198	0.7299		81.3753	28.5359	0.4744	0.0169		81.1338	20.9755	0.1945	0.4743
93.2324	23.4504	0.3765	0.1092		91.8968	19.6770	0.3000	0.8171		81.8904	24.2981	0.4898	0.0341		82.0701	8.3005	0.2203	0.7308		81.5753	28.5478	0.4740	0.0170		81.3338	20.9489	0.1950	0.4754
93.4324	23.3882	0.3771	0.1084		92.0968	19.5850	0.3008	0.8178		82.0904	24.2416	0.4899	0.0342		82.2701	8.2253	0.2208	0.7317		81.7753	28.5588	0.4736	0.0170		81.5338	20.9219	0.1955	0.4765
93.6324	23.3258	0.3778	0.1075		92.2968	19.4929	0.3016	0.8185		82.2904	24.1843	0.4900	0.0343		82.4701	8.1503	0.2213	0.7327		81.9753	28.5691	0.4732	0.0170		81.7338	20.8947	0.1960	0.4775
93.8324	23.2633	0.3784	0.1067		92.4968	19.4007	0.3023	0.8193		82.4904	24.1261	0.4900	0.0345		82.6701	8.0755	0.2218	0.7336		82.1753	28.5785	0.4728	0.0171		81.9338	20.8671	0.1964	0.4786
94.0324	23.2007	0.3790	0.1058		92.6968	19.3085	0.3031	0.8200		82.6904	24.0672	0.4901	0.0346		82.8701	8.0011	0.2223	0.7344		82.3753	28.5872	0.4724	0.0171		82.1338	20.8391	0.1969	0.4796
94.2324	23.1380	0.3796	0.1050		92.8968	19.2163	0.3039	0.8207		82.8904	24.0074	0.4902	0.0347		83.0701	7.9268	0.2228	0.7353		82.5753	28.5950	0.4720	0.0171		82.3338	20.8108	0.1974	0.4807
94.4324	23.0753	0.3802	0.1042		93.0968	19.1240	0.3046	0.8214		83.0904	23.9468	0.4902	0.0348		83.2701	7.8528	0.2232	0.7362		82.7753	28.6021	0.4715	0.0172		82.5338	20.7822	0.1978	0.4817
94.6324	23.0124	0.3808	0.1034		93.2968	19.0317	0.3054	0.8222		83.2904	23.8855	0.4903	0.0350		83.4701	7.7790	0.2237	0.7370		82.9753	28.6084	0.4711	0.0172		82.7338	20.7532	0.1983	0.4827
94.8324	22.9495	0.3814	0.1026		93.4968	18.9392	0.3061	0.8229		83.4904	23.8235	0.4903	0.0351		83.6701	7.7054	0.2242	0.7379		83.1753	28.6140	0.4707	0.0172		82.9338	20.7238	0.1987	0.4837
95.0324	22.8864	0.3820	0.1018		93.6968	18.8467	0.3068	0.8236		83.6904	23.7607	0.4904	0.0352		83.8701	7.6320	0.2247	0.7387		83.3753	28.6187	0.4703	0.0173		83.1338	20.6942	0.1992	0.4847
95.2324	22.8233	0.3826	0.1010		93.8968	18.7542	0.3075	0.8243		83.8904	23.6972	0.4904	0.0354		84.0701	7.5588	0.2251	0.7395		83.5753	28.6225	0.4699	0.0173		83.3338	20.6642	0.1996	0.4857
95.4324	22.7602	0.3831	0.1002		94.0968	18.6617	0.3082	0.8251		84.0904	23.6331	0.4904	0.0355		84.2701	7.4858	0.2256	0.7403		83.7753	28.6255	0.4695	0.0173		83.5338	20.6339	0.2001	0.4867
95.6324	22.6969	0.3837	0.0994		94.2968	18.5691	0.3089	0.8258		84.2904	23.5683	0.4905	0.0356		84.4701	7.4129	0.2260	0.7411		83.9753	28.6278	0.4691	0.0174		83.7338	20.6032	0.2005	0.4877
95.8324	22.6336	0.3843	0.0987		94.4968	18.4764	0.3096	0.8265		84.4904	23.5028	0.4905	0.0358		84.6701	7.3402	0.2265	0.7419		84.1753	28.6295	0.4687	0.0174		83.9338	20.5722	0.2009	0.4886
96.0324	22.5702	0.3848	0.0979		94.6968	18.3837	0.3103	0.8272		84.6904	23.4367	0.4906	0.0359		84.8701	7.2676	0.2269	0.7427		84.3753	28.6305	0.4683	0.0174		84.1338	20.5408	0.2014	0.4896
96.2324	22.5067	0.3854	0.0972		94.8968	18.2909	0.3110	0.8280		84.8904	23.3700	0.4906	0.0360		85.0701	7.1952	0.2274	0.7435		84.5753	28.6308	0.4679	0.0175		84.3338	20.5092	0.2018	0.4905
96.4324	22.4432	0.3859	0.0965		95.0968	18.1981	0.3117	0.8287		85.0904	23.3028	0.4906	0.0362		85.2701	7.1229	0.2278	0.7442		84.7753	28.6304	0.4674	0.0175		84.5338	20.4772	0.2022	0.4915
96.6324	22.3796	0.3864	0.0958		95.2968	18.1053	0.3123	0.8294		85.2904	23.2349	0.4907	0.0363		85.4701	7.0507	0.2282	0.7449		84.9753	28.6293	0.4670	0.0175		84.7338	20.4448	0.2026	0.4924
96.8324	22.3159	0.3870	0.0951		95.4968	18.0123	0.3130	0.8302		85.4904	23.1665	0.4907	0.0364		85.6701	6.9787	0.2287	0.7457		85.1753	28.6274	0.4666	0.0176		84.9338	20.4122	0.2030	0.4933
97.0324	22.2522	0.3875	0.0944		95.6968	17.9193	0.3136	0.8309		85.6904	23.0975	0.4907	0.0366		85.8701	6.9067	0.2291	0.7464		85.3753	28.6249	0.4662	0.0176		85.1338	20.3792	0.2034	0.4943
97.2324	22.1884	0.3880	0.0937		95.8968	17.8263	0.3143	0.8316		85.8904	23.0280	0.4908	0.0367		86.0701	6.8348	0.2295	0.7471		85.5753	28.6217	0.4658	0.0176		85.3338	20.3459	0.2038	0.4952
97.4324	22.1246	0.3885	0.0930		96.0968	17.7332	0.3149	0.8323		86.0904	22.9580	0.4908	0.0369		86.2701	6.7630	0.2300	0.7478		85.7753	28.6177	0.4654	0.0177		85.5338	20.3123	0.2042	0.4961
97.6324	22.0607	0.3890	0.0923		96.2968	17.6401	0.3155	0.8331		86.2904	22.8875	0.4908	0.0370		86.4701	6.6913	0.2304	0.7485		85.9753	28.6131	0.4650	0.0177		85.7338	20.2783	0.2046	0.4970
97.8324	21.9968	0.3896	0.0917		96.4968	17.5469	0.3162	0.8338		86.4904	22.8165	0.4909	0.0371		86.6701	6.6197	0.2308	0.7492		86.1753	28.6079	0.4647	0.0177		85.9338	20.2440	0.2050	0.4978
98.0324	21.9328	0.3901	0.0910		96.6968	17.4536	0.3168	0.8345		86.6904	22.7451	0.4909	0.0373		86.8701	6.5481	0.2312	0.7499		86.3753	28.6019	0.4643	0.0178		86.1338	20.2095	0.2054	0.4987
98.2324	21.8688	0.3906	0.0904		96.8968	17.3603	0.3174	0.8352		86.8904	22.6732	0.4909	0.0374		87.0701	6.4765	0.2316	0.7505		86.5753	28.5954	0.4639	0.0178		86.3338	20.1746	0.2058	0.4996
98.4324	21.8047	0.3910	0.0897		97.0968	17.2670	0.3180	0.8360		87.0904	22.6008	0.4909	0.0375		87.2701	6.4051	0.2320	0.7512		86.7753	28.5881	0.4635	0.0178		86.5338	20.1394	0.2062	0.5005
98.6324	21.7406	0.3915	0.0891		97.2968	17.1737	0.3186	0.8367		87.2904	22.5281	0.4910	0.0377		87.4701	6.3336	0.2324	0.7518		86.9753	28.5802	0.4631	0.0179		86.7338	20.1038	0.2066	0.5013
98.8324	21.6765	0.3920	0.0885		97.4968	17.0802	0.3192	0.8374		87.4904	22.4549	0.4910	0.0378		87.6701	6.2622	0.2328	0.7524		87.1753	28.5717	0.4627	0.0179		86.9338	20.0679	0.2069	0.5022
99.0324	21.6123	0.3925	0.0879		97.6968	16.9867	0.3198	0.8382		87.6904	22.3813	0.4910	0.0380		87.8701	6.1908	0.2332	0.7531		87.3753	28.5626	0.4623	0.0179		87.1338	20.0317	0.2073	0.5030
99.2324	21.5481	0.3930	0.0873		97.8968	16.8932	0.3204	0.8389		87.8904	22.3073	0.4911	0.0381		88.0701	6.1194	0.2336	0.7537		87.5753	28.5528	0.4620	0.0180		87.3338	19.9953	0.2077	0.5038
99.4324	21.4838	0.3935	0.0867		98.0968	16.7996	0.3209	0.8396		88.0904	22.2330	0.4911	0.0383		88.2701	6.0480	0.2340	0.7543		87.7753	28.5424	0.4616	0.0180		87.5338	19.9585	0.2081	0.5047
99.6324	21.4195	0.3939	0.0861		98.2968	16.7060	0.3215	0.8404		88.2904	22.1583	0.4911	0.0384		88.4701	5.9766	0.2344	0.7549		87.9753	28.5315	0.4612	0.0180		87.7338	19.9215	0.2084	0.5055
99.8324	21.3552	0.3944	0.0855		98.4968	16.6124	0.3221	0.8411		88.4904	22.0833	0.4911	0.0385		88.6701	5.9052	0.2347	0.7555		88.1753	28.5199	0.4608	0.0181		87.9338	19.8842	0.2088	0.5063
100.0324	21.2909	0.3949	0.0850		98.6968	16.5186	0.3226	0.8418		88.6904	22.0079	0.4911	0.0387		88.8701	5.8338	0.2351	0.7561		88.3753	28.5077	0.4605	0.0181		88.1338	19.8466	0.2091	0.5071
100.2324	21.2266	0.3954	0.0844		98.8968	16.4248	0.3232	0.8425		88.8904	21.9322	0.4912	0.0388		89.0701	5.7623	0.2355	0.7566		88.5753	28.4949	0.4601	0.0181		88.3338	19.8087	0.2095	0.5079
100.4324	21.1622	0.3958	0.0839		99.0968	16.3310	0.3238	0.8433		89.0904	21.8561	0.4912	0.0390		89.2701	5.6909	0.2359	0.7572		88.7753	28.4816	0.4597	0.0182		88.5338	19.7705	0.2098	0.5087
100.6324	21.0978	0.3963	0.0833		99.2968	16.2372	0.3243	0.8440		89.2904	21.7798	0.4912	0.0391		89.4701	5.6194	0.2362	0.7578		88.9753	28.4677	0.4593	0.0182		88.7338	19.7320	0.2102	0.5095
100.8324	21.0334	0.3967	0.0828		99.4968	16.1433	0.3248	0.8447		89.4904	21.7032	0.4912	0.0392		89.6701	5.5479	0.2366	0.7583		89.1753	28.4532	0.4590	0.0182		88.9338	19.6933	0.2105	0.5103
101.0324	20.9690	0.3972	0.0823		99.6968	16.0494	0.3254	0.8455		89.6904	21.6263	0.4913	0.0394		89.8701	5.4763	0.2369	0.7589		89.3753	28.4382	0.4586	0.0183		89.1338	19.6542	0.2109	0.5110
101.2324	20.9046	0.3977	0.0818		99.8968	15.9553	0.3259	0.8462		89.8904	21.5491	0.4913	0.0395		90.0701	5.4047	0.2373	0.7594		89.5753	28.4227	0.4583	0.0183		89.3338	19.6149	0.2112	0.5118
101.4324	20.8401	0.3981	0.0812		100.0968	15.8613	0.3264	0.8469		90.0904	21.4716	0.4913	0.0397		90.2701	5.3330	0.2376	0.7599		89.7753	28.4066	0.4579	0.0183		89.5338	19.5753	0.2115	0.5126
101.6324	20.7757	0.3986	0.0807		100.2968	15.7672	0.3270	0.8476		90.2904	21.3939	0.4913	0.0398		90.4701	5.2612	0.2380	0.7604		89.9753	28.3899	0.4575	0.0184		89.7338	19.5353	0.2119	0.5133
101.8324	20.7112	0.3990	0.0802		100.4968	15.6731	0.3275	0.8484		90.4904	21.3159	0.4913	0.0400		90.6701	5.1894	0.2383	0.7609		90.1753	28.3728	0.4572	0.0184		89.9338	19.4951	0.2122	0.5141
102.0324	20.6468	0.3994	0.0798		100.6968	15.5790	0.3280	0.8491		90.6904	21.2378	0.4913	0.0401		90.8701	5.1176	0.2387	0.7615		90.3753	28.3551	0.4568	0.0184		90.1338	19.4547	0.2125	0.5148
102.2324	20.5824	0.3999	0.0793		100.8968	15.4848	0.3285	0.8498		90.8904	21.1593	0.4914	0.0403		91.0701	5.0456	0.2390	0.7619		90.5753	28.3369	0.4565	0.0185		90.3338	19.4140	0.2128	0.5155
102.4324	20.5179	0.4003	0.0788		101.0968	15.3905	0.3290	0.8505		91.0904	21.0807	0.4914	0.0404		91.2701	4.9735	0.2394	0.7624		90.7753	28.3182	0.4561	0.0185		90.5338	19.3730	0.2132	0.5162
102.6324	20.4534	0.4008	0.0783		101.2968	15.2962	0.3295	0.8513		91.2904	21.0019	0.4914	0.0406		91.4701	4.9014	0.2397	0.7629		90.9753	28.2990	0.4558	0.0186		90.7338	19.3317	0.2135	0.5170
102.8324	20.3890	0.4012	0.0779		101.4968	15.2019	0.3300	0.8520		91.4904	20.9228	0.4914	0.0407		91.6701	4.8292	0.2400	0.7634		91.1753	28.2794	0.4554	0.0186		90.9338	19.2902	0.2138	0.5177
103.0324	20.3245	0.4016	0.0774		101.6968	15.1075	0.3305	0.8527		91.6904	20.8436	0.4914	0.0408		91.8701	4.7569	0.2403	0.7639		91.3753	28.2592	0.4551	0.0186		91.1338	19.2485	0.2141	0.5184
103.2324	20.2601	0.4021	0.0770		101.8968	15.0131	0.3310	0.8534		91.8904	20.7641	0.4914	0.0410		92.0701	4.6844	0.2407	0.7643		91.5753	28.2386	0.4547	0.0187		91.3338	19.2065	0.2144	0.5191
103.4324	20.1957	0.4025	0.0766		102.0968	14.9186	0.3315	0.8542		92.0904	20.6845	0.4914	0.0411		92.2701	4.6119	0.2410	0.7648		91.7753	28.2175	0.4544	0.0187		91.5338	19.1642	0.2147	0.5198
103.6324	20.1312	0.4029	0.0761		102.2968	14.8241	0.3320	0.8549		92.2904	20.6047	0.4914	0.0413		92.4701	4.5392	0.2413	0.7652		91.9753	28.1959	0.4541	0.0187		91.7338	19.1218	0.2150	0.5205
103.8324	20.0668	0.4034	0.0757		102.4968	14.7296	0.3325	0.8556		92.4904	20.5247	0.4915	0.0414		92.6701	4.4665	0.2416	0.7657		92.1753	28.1739	0.4537	0.0188		91.9338	19.0791	0.2153	0.5211
104.0324	20.0024	0.4038	0.0753		102.6968	14.6350	0.3330	0.8563		92.6904	20.4446	0.4915	0.0416		92.8701	4.3936	0.2419	0.7661		92.3753	28.1514	0.4534	0.0188		92.1338	19.0361	0.2156	0.5218
104.2324	19.9380	0.4042	0.0749		102.8968	14.5404	0.3335	0.8571		92.8904	20.3643	0.4915	0.0417		93.0701	4.3205	0.2422	0.7665		92.5753	28.1285	0.4531	0.0188		92.3338	18.9930	0.2159	0.5225
104.4324	19.8737	0.4047	0.0745		103.0968	14.4457	0.3339	0.8578		93.0904	20.2839	0.4915	0.0419		93.2701	4.2474	0.2425	0.7669		92.7753	28.1052	0.4527	0.0189		92.5338	18.9495	0.2162	0.5232
104.6324	19.8093	0.4051	0.0741		103.2968	14.3510	0.3344	0.8585		93.2904	20.2034	0.4915	0.0420		93.4701	4.1741	0.2428	0.7674		92.9753	28.0814	0.4524	0.0189		92.7338	18.9059	0.2165	0.5238
104.8324	19.7449	0.4055	0.0737		103.4968	14.2563	0.3349	0.8592		93.4904	20.1227	0.4915	0.0422		93.6701	4.1007	0.2431	0.7678		93.1753	28.0572	0.4521	0.0189		92.9338	18.8620	0.2168	0.5245
105.0324	19.6806	0.4059	0.0733		103.6968	14.1616	0.3354	0.8599		93.6904	20.0418	0.4915	0.0423		93.8701	4.0271	0.2434	0.7682		93.3753	28.0326	0.4517	0.0190		93.1338	18.8179	0.2171	0.5251
105.2324	19.6163	0.4063	0.0729		103.8968	14.0668	0.3358	0.8606		93.8904	19.9609	0.4915	0.0425		94.0701	3.9534	0.2437	0.7686		93.5753	28.0076	0.4514	0.0190		93.3338	18.7735	0.2173	0.5258
105.4324	19.5520	0.4068	0.0726		104.0968	13.9719	0.3363	0.8614		94.0904	19.8798	0.4915	0.0426		94.2701	3.8795	0.2440	0.7689		93.7753	27.9822	0.4511	0.0190		93.5338	18.7290	0.2176	0.5264
105.6324	19.4878	0.4072	0.0722		104.2968	13.8770	0.3367	0.8621		94.2904	19.7986	0.4915	0.0428		94.4701	3.8055	0.2443	0.7693		93.9753	27.9564	0.4507	0.0191		93.7338	18.6842	0.2179	0.5270
105.8324	19.4235	0.4076	0.0718		104.4968	13.7821	0.3372	0.8628		94.4904	19.7173	0.4915	0.0429		94.6701	3.7313	0.2446	0.7697		94.1753	27.9302	0.4504	0.0191		93.9338	18.6392	0.2182	0.5277
106.0324	19.3593	0.4080	0.0715		104.6968	13.6871	0.3377	0.8635		94.6904	19.6359	0.4915	0.0431		94.8701	3.6569	0.2448	0.7701		94.3753	27.9036	0.4501	0.0191		94.1338	18.5939	0.2184	0.5283
106.2324	19.2951	0.4084	0.0711		104.8968	13.5921	0.3381	0.8642		94.8904	19.5544	0.4915	0.0432		95.0701	3.5824	0.2451	0.7704		94.5753	27.8766	0.4498	0.0192		94.3338	18.5485	0.2187	0.5289
106.4324	19.2310	0.4088	0.0708		105.0968	13.4971	0.3385	0.8649		95.0904	19.4728	0.4915	0.0434		95.2701	3.5077	0.2454	0.7708		94.7753	27.8493	0.4495	0.0192		94.5338	18.5028	0.2190	0.5295
106.6324	19.1668	0.4092	0.0705		105.2968	13.4019	0.3390	0.8656		95.2904	19.3911	0.4915	0.0435		95.4701	3.4329	0.2457	0.7711		94.9753	27.8216	0.4491	0.0192		94.7338	18.4569	0.2192	0.5301
106.8324	19.1027	0.4096	0.0701		105.4968	13.3068	0.3394	0.8664		95.4904	19.3093	0.4915	0.0437		95.6701	3.3578	0.2459	0.7715		95.1753	27.7935	0.4488	0.0193		94.9338	18.4108	0.2195	0.5307
107.0324	19.0386	0.4100	0.0698		105.6968	13.2116	0.3399	0.8671		95.6904	19.2274	0.4915	0.0438		95.8701	3.2826	0.2462	0.7718		95.3753	27.7651	0.4485	0.0193		95.1338	18.3645	0.2198	0.5313
107.2324	18.9745	0.4105	0.0695		105.8968	13.1165	0.3403	0.8678		95.8904	19.1454	0.4915	0.0440		96.0701	3.2072	0.2465	0.7722		95.5753	27.7364	0.4482	0.0193		95.3338	18.3180	0.2200	0.5319
107.4324	18.9105	0.4109	0.0692		106.0968	13.0212	0.3408	0.8685		96.0904	19.0634	0.4915	0.0441		96.2701	3.1316	0.2467	0.7725		95.7753	27.7072	0.4479	0.0194		95.5338	18.2713	0.2203	0.5325
107.6324	18.8465	0.4113	0.0689		106.2968	12.9259	0.3412	0.8692		96.2904	18.9813	0.4914	0.0443		96.4701	3.0558	0.2470	0.7728		95.9753	27.6778	0.4476	0.0194		95.7338	18.2244	0.2205	0.5330
107.8324	18.7826	0.4117	0.0686		106.4968	12.8305	0.3416	0.8699		96.4904	18.8991	0.4914	0.0444		96.6701	2.9798	0.2472	0.7731		96.1753	27.6480	0.4472	0.0195		95.9338	18.1773	0.2208	0.5336
108.0324	18.7186	0.4121	0.0683		106.6968	12.7352	0.3421	0.8706		96.6904	18.8169	0.4914	0.0446		96.8701	2.9037	0.2475	0.7734		96.3753	27.6179	0.4469	0.0195		96.1338	18.1300	0.2211	0.5342
108.2324	18.6547	0.4125	0.0680		106.8968	12.6398	0.3425	0.8713		96.8904	18.7346	0.4914	0.0447		97.0701	2.8273	0.2477	0.7737		96.5753	27.5875	0.4466	0.0195		96.3338	18.0825	0.2213	0.5347
108.4324	18.5909	0.4129	0.0677		107.0968	12.5443	0.3429	0.8720		97.0904	18.6522	0.4914	0.0449		97.2701	2.7507	0.2480	0.7740		96.7753	27.5568	0.4463	0.0196		96.5338	18.0348	0.2215	0.5353
108.6324	18.5271	0.4133	0.0675		107.2968	12.4488	0.3433	0.8727		97.2904	18.5698	0.4914	0.0450		97.4701	2.6738	0.2482	0.7743		96.9753	27.5258	0.4460	0.0196		96.7338	17.9869	0.2218	0.5358
108.8324	18.4633	0.4137	0.0672		107.4968	12.3532	0.3437	0.8734		97.4904	18.4873	0.4913	0.0452		97.6701	2.5968	0.2484	0.7746		97.1753	27.4944	0.4457	0.0196		96.9338	17.9388	0.2220	0.5364
109.0324	18.3995	0.4141	0.0669		107.6968	12.2576	0.3442	0.8741		97.6904	18.4048	0.4913	0.0453		97.8701	2.5195	0.2487	0.7749		97.3753	27.4628	0.4454	0.0197		97.1338	17.8906	0.2223	0.5369
109.2324	18.3358	0.4145	0.0667		107.8968	12.1620	0.3446	0.8748		97.8904	18.3222	0.4913	0.0455		98.0701	2.4421	0.2489	0.7752		97.5753	27.4308	0.4451	0.0197		97.3338	17.8421	0.2225	0.5375
109.4324	18.2721	0.4149	0.0664		108.0968	12.0663	0.3450	0.8755		98.0904	18.2396	0.4913	0.0456		98.2701	2.3644	0.2491	0.7755		97.7753	27.3986	0.4448	0.0197		97.5338	17.7935	0.2228	0.5380
109.6324	18.2085	0.4153	0.0662		108.2968	11.9705	0.3454	0.8762		98.2904	18.1569	0.4912	0.0458		98.4701	2.2866	0.2494	0.7757		97.9753	27.3661	0.4445	0.0198		97.7338	17.7447	0.2230	0.5385
109.8324	18.1449	0.4157	0.0659		108.4968	11.8747	0.3458	0.8768		98.4904	18.0742	0.4912	0.0459		98.6701	2.2085	0.2496	0.7760		98.1753	27.3333	0.4442	0.0198		97.9338	17.6957	0.2232	0.5390
110.0324	18.0813	0.4161	0.0657		108.6968	11.7789	0.3462	0.8775		98.6904	17.9914	0.4912	0.0461		98.8701	2.1302	0.2498	0.7763		98.3753	27.3003	0.4439	0.0198		98.1338	17.6465	0.2235	0.5396
110.2324	18.0178	0.4165	0.0654		108.8968	11.6830	0.3466	0.8782		98.8904	17.9087	0.4912	0.0462		99.0701	2.0516	0.2500	0.7765		98.5753	27.2669	0.4436	0.0199		98.3338	17.5972	0.2237	0.5401
110.4324	17.9543	0.4169	0.0652		109.0968	11.5871	0.3471	0.8789		99.0904	17.8258	0.4911	0.0464		99.2701	1.9729	0.2502	0.7768		98.7753	27.2333	0.4433	0.0199		98.5338	17.5477	0.2239	0.5406
110.6324	17.8908	0.4173	0.0650		109.2968	11.4911	0.3475	0.8796		99.2904	17.7429	0.4911	0.0466		99.4701	1.8938	0.2505	0.7770		98.9753	27.1995	0.4430	0.0199		98.7338	17.4980	0.2241	0.5411
110.8324	17.8274	0.4176	0.0647		109.4968	11.3950	0.3479	0.8803		99.4904	17.6600	0.4911	0.0467		99.6701	1.8146	0.2507	0.7772		99.1753	27.1654	0.4426	0.0200		98.9338	17.4481	0.2244	0.5416
111.0324	17.7641	0.4180	0.0645		109.6968	11.2989	0.3483	0.8809		99.6904	17.5771	0.4910	0.0469		99.8701	1.7351	0.2509	0.7775		99.3753	27.1310	0.4423	0.0200		99.1338	17.3981	0.2246	0.5421
111.2324	17.7007	0.4184	0.0643		109.8968	11.2027	0.3487	0.8816		99.8904	17.4941	0.4910	0.0470		100.0701	1.6554	0.2511	0.7777		99.5753	27.0964	0.4420	0.0201		99.3338	17.3479	0.2248	0.5425
111.4324	17.6374	0.4188	0.0641		110.0968	11.1066	0.3491	0.8823		100.0904	17.4111	0.4909	0.0472		100.2701	1.5754	0.2513	0.7779		99.7753	27.0616	0.4417	0.0201		99.5338	17.2976	0.2250	0.5430
111.6324	17.5742	0.4192	0.0639		110.2968	11.0103	0.3495	0.8830		100.2904	17.3281	0.4909	0.0473		100.4701	1.4952	0.2515	0.7781		99.9753	27.0265	0.4414	0.0201		99.7338	17.2470	0.2252	0.5435
111.8324	17.5110	0.4196	0.0637		110.4968	10.9140	0.3498	0.8836		100.4904	17.2451	0.4908	0.0475		100.6701	1.4147	0.2517	0.7784		100.1753	26.9911	0.4411	0.0202		99.9338	17.1963	0.2255	0.5440
112.0324	17.4478	0.4200	0.0635		110.6968	10.8176	0.3502	0.8843		100.6904	17.1620	0.4908	0.0476		100.8701	1.3339	0.2519	0.7786		100.3753	26.9556	0.4408	0.0202		100.1338	17.1455	0.2257	0.5445
112.2324	17.3847	0.4204	0.0633		110.8968	10.7212	0.3506	0.8850		100.8904	17.0789	0.4908	0.0478		101.0701	1.2530	0.2521	0.7788		100.5753	26.9198	0.4406	0.0202		100.3338	17.0945	0.2259	0.5449
112.4324	17.3216	0.4207	0.0631		111.0968	10.6247	0.3510	0.8857		101.0904	16.9958	0.4907	0.0479		101.2701	1.1717	0.2523	0.7790		100.7753	26.8838	0.4403	0.0203		100.5338	17.0433	0.2261	0.5454
112.6324	17.2586	0.4211	0.0630		111.2968	10.5282	0.3514	0.8863		101.2904	16.9127	0.4906	0.0481		101.4701	1.0902	0.2524	0.7792		100.9753	26.8476	0.4400	0.0203		100.7338	16.9920	0.2263	0.5458
112.8324	17.1957	0.4215	0.0628		111.4968	10.4316	0.3518	0.8870		101.4904	16.8295	0.4906	0.0482		101.6701	1.0084	0.2526	0.7794		101.1753	26.8112	0.4397	0.0203		100.9338	16.9406	0.2265	0.5463
113.0324	17.1327	0.4219	0.0626		111.6968	10.3349	0.3522	0.8876		101.6904	16.7463	0.4905	0.0484		101.8701	0.9263	0.2528	0.7795		101.3753	26.7745	0.4394	0.0204		101.1338	16.8889	0.2267	0.5467
113.2324	17.0698	0.4223	0.0624		111.8968	10.2381	0.3526	0.8883		101.8904	16.6631	0.4905	0.0486		102.0701	0.8439	0.2530	0.7797		101.5753	26.7377	0.4391	0.0204		101.3338	16.8371	0.2269	0.5472
113.4324	17.0069	0.4227	0.0623		112.0968	10.1413	0.3530	0.8890		102.0904	16.5799	0.4904	0.0487		102.2701	0.7613	0.2532	0.7799		101.7753	26.7006	0.4388	0.0205		101.5338	16.7852	0.2271	0.5476
113.6324	16.9441	0.4231	0.0621		112.2968	10.0444	0.3533	0.8896		102.2904	16.4967	0.4904	0.0489		102.4701	0.6784	0.2533	0.7801		101.9753	26.6634	0.4385	0.0205		101.7338	16.7331	0.2273	0.5480
113.8324	16.8813	0.4234	0.0620		112.4968	9.9475	0.3537	0.8903		102.4904	16.4134	0.4903	0.0490		102.6701	0.5953	0.2535	0.7802		102.1753	26.6259	0.4382	0.0205		101.9338	16.6808	0.2275	0.5485
114.0324	16.8186	0.4238	0.0618		112.6968	9.8505	0.3541	0.8909		102.6904	16.3302	0.4902	0.0492		102.8701	0.5119	0.2537	0.7804		102.3753	26.5883	0.4379	0.0206		102.1338	16.6285	0.2277	0.5489
114.2324	16.7559	0.4242	0.0617		112.8968	9.7534	0.3545	0.8916		102.8904	16.2469	0.4902	0.0493		103.0701	0.4282	0.2538	0.7806		102.5753	26.5504	0.4376	0.0206		102.3338	16.5759	0.2279	0.5493
114.4324	16.6933	0.4246	0.0615		113.0968	9.6562	0.3548	0.8922		103.0904	16.1636	0.4901	0.0495		103.2701	0.3443	0.2540	0.7807		102.7753	26.5124	0.4373	0.0206		102.5338	16.5233	0.2281	0.5497
114.6324	16.6307	0.4249	0.0614		113.2968	9.5589	0.3552	0.8928		103.2904	16.0803	0.4900	0.0496		103.4701	0.2600	0.2542	0.7809		102.9753	26.4741	0.4370	0.0207		102.7338	16.4705	0.2283	0.5501
114.8324	16.5681	0.4253	0.0612		113.4968	9.4616	0.3556	0.8935		103.4904	15.9970	0.4899	0.0498		103.6701	0.1755	0.2543	0.7810		103.1753	26.4357	0.4367	0.0207		102.9338	16.4175	0.2285	0.5506
115.0324	16.5055	0.4257	0.0611		113.6968	9.3643	0.3560	0.8941		103.6904	15.9137	0.4899	0.0500		103.8701	0.0907	0.2545	0.7812		103.3753	26.3972	0.4364	0.0207		103.1338	16.3644	0.2287	0.5510
115.2324	16.4431	0.4261	0.0610		113.8968	9.2668	0.3563	0.8948		103.8904	15.8303	0.4898	0.0501		104.0701	0.0056	0.2546	0.7813		103.5753	26.3585	0.4361	0.0208		103.3338	16.3112	0.2289	0.5514
115.4324	16.3806	0.4265	0.0608		114.0968	9.1692	0.3567	0.8954		104.0904	15.7470	0.4897	0.0503		104.2701	-0.0798	0.2548	0.7814		103.7753	26.3196	0.4358	0.0208		103.5338	16.2579	0.2290	0.5518
115.6324	16.3182	0.4268	0.0607		114.2968	9.0715	0.3571	0.8960		104.2904	15.6636	0.4896	0.0504		104.4701	-0.1655	0.2549	0.7816		103.9753	26.2806	0.4355	0.0209		103.7338	16.2044	0.2292	0.5522
115.8324	16.2559	0.4272	0.0606		114.4968	8.9737	0.3574	0.8966		104.4904	15.5802	0.4895	0.0506		104.6701	-0.2515	0.2551	0.7817		104.1753	26.2414	0.4352	0.0209		103.9338	16.1508	0.2294	0.5525
116.0324	16.1936	0.4276	0.0605		114.6968	8.8759	0.3578	0.8973		104.6904	15.4968	0.4894	0.0507		104.8701	-0.3378	0.2552	0.7818		104.3753	26.2020	0.4349	0.0209		104.1338	16.0970	0.2296	0.5529
116.2324	16.1313	0.4279	0.0604		114.8968	8.7780	0.3582	0.8979		104.8904	15.4134	0.4894	0.0509		105.0701	-0.4244	0.2554	0.7819		104.5753	26.1625	0.4346	0.0210		104.3338	16.0432	0.2298	0.5533
116.4324	16.0691	0.4283	0.0603		115.0968	8.6800	0.3585	0.8985		105.0904	15.3300	0.4893	0.0510		105.2701	-0.5113	0.2555	0.7820		104.7753	26.1228	0.4343	0.0210		104.5338	15.9892	0.2300	0.5537
116.6324	16.0069	0.4287	0.0602		115.2968	8.5819	0.3589	0.8991		105.2904	15.2466	0.4892	0.0512		105.4701	-0.5985	0.2556	0.7821		104.9753	26.0830	0.4340	0.0210		104.7338	15.9350	0.2301	0.5541
116.8324	15.9448	0.4291	0.0601		115.4968	8.4837	0.3593	0.8997		105.4904	15.1632	0.4891	0.0514		105.6701	-0.6861	0.2558	0.7822		105.1753	26.0430	0.4337	0.0211		104.9338	15.8808	0.2303	0.5544
117.0324	15.8827	0.4294	0.0600		115.6968	8.3854	0.3596	0.9004		105.6904	15.0797	0.4890	0.0515		105.8701	-0.7739	0.2559	0.7823		105.3753	26.0029	0.4334	0.0211		105.1338	15.8264	0.2305	0.5548
117.2324	15.8207	0.4298	0.0599		115.8968	8.2870	0.3600	0.9010		105.8904	14.9963	0.4889	0.0517		106.0701	-0.8621	0.2560	0.7824		105.5753	25.9627	0.4332	0.0211		105.3338	15.7719	0.2307	0.5552
117.4324	15.7586	0.4302	0.0598		116.0968	8.1885	0.3603	0.9016		106.0904	14.9128	0.4888	0.0518		106.2701	-0.9505	0.2561	0.7825		105.7753	25.9223	0.4329	0.0212		105.5338	15.7173	0.2308	0.5555
117.6324	15.6966	0.4305	0.0597		116.2968	8.0899	0.3607	0.9022		106.2904	14.8294	0.4887	0.0520		106.4701	-1.0393	0.2563	0.7826		105.9753	25.8818	0.4326	0.0212		105.7338	15.6626	0.2310	0.5559
117.8324	15.6347	0.4309	0.0596		116.4968	7.9912	0.3610	0.9028		106.4904	14.7459	0.4886	0.0521		106.6701	-1.1284	0.2564	0.7827		106.1753	25.8411	0.4323	0.0213		105.9338	15.6077	0.2312	0.5562
118.0324	15.5728	0.4313	0.0595		116.6968	7.8924	0.3614	0.9034		106.6904	14.6624	0.4885	0.0523		106.8701	-1.2179	0.2565	0.7828		106.3753	25.8003	0.4320	0.0213		106.1338	15.5527	0.2313	0.5566
118.2324	15.5110	0.4316	0.0594		116.8968	7.7935	0.3617	0.9040		106.8904	14.5789	0.4883	0.0525		107.0701	-1.3076	0.2566	0.7828		106.5753	25.7594	0.4317	0.0213		106.3338	15.4976	0.2315	0.5569
118.4324	15.4492	0.4320	0.0594		117.0968	7.6944	0.3621	0.9046		107.0904	14.4954	0.4882	0.0526		107.2701	-1.3977	0.2567	0.7829		106.7753	25.7183	0.4314	0.0214		106.5338	15.4424	0.2317	0.5573
118.6324	15.3874	0.4324	0.0593		117.2968	7.5953	0.3624	0.9052		107.2904	14.4119	0.4881	0.0528		107.4701	-1.4881	0.2568	0.7830		106.9753	25.6772	0.4311	0.0214		106.7338	15.3870	0.2318	0.5576
118.8324	15.3257	0.4327	0.0592		117.4968	7.4960	0.3628	0.9057		107.4904	14.3284	0.4880	0.0529		107.6701	-1.5789	0.2569	0.7830		107.1753	25.6359	0.4308	0.0214		106.9338	15.3316	0.2320	0.5579
119.0324	15.2640	0.4331	0.0591		117.6968	7.3966	0.3631	0.9063		107.6904	14.2448	0.4879	0.0531		107.8701	-1.6699	0.2570	0.7831		107.3753	25.5944	0.4305	0.0215		107.1338	15.2760	0.2322	0.5583
119.2324	15.2023	0.4335	0.0591		117.8968	7.2971	0.3635	0.9069		107.8904	14.1613	0.4878	0.0533		108.0701	-1.7614	0.2571	0.7832		107.5753	25.5529	0.4302	0.0215		107.3338	15.2204	0.2323	0.5586
119.4324	15.1407	0.4338	0.0590		118.0968	7.1974	0.3638	0.9075		108.0904	14.0777	0.4876	0.0534		108.2701	-1.8531	0.2572	0.7832		107.7753	25.5113	0.4299	0.0216		107.5338	15.1645	0.2325	0.5589
119.6324	15.0792	0.4342	0.0590		118.2968	7.0977	0.3642	0.9081		108.2904	13.9942	0.4875	0.0536		108.4701	-1.9452	0.2573	0.7832		107.9753	25.4695	0.4296	0.0216		107.7338	15.1086	0.2326	0.5592
119.8324	15.0176	0.4345	0.0589		118.4968	6.9978	0.3645	0.9086		108.4904	13.9106	0.4874	0.0537		108.6701	-2.0376	0.2574	0.7833		108.1753	25.4276	0.4293	0.0216		107.9338	15.0525	0.2328	0.5595
120.0324	14.9561	0.4349	0.0588		118.6968	6.8977	0.3649	0.9092		108.6904	13.8270	0.4873	0.0539		108.8701	-2.1304	0.2575	0.7833		108.3753	25.3856	0.4290	0.0217		108.1338	14.9964	0.2330	0.5599
120.2324	14.8946	0.4353	0.0588		118.8968	6.7975	0.3652	0.9098		108.8904	13.7434	0.4871	0.0541		109.0701	-2.2236	0.2576	0.7834		108.5753	25.3435	0.4287	0.0217		108.3338	14.9401	0.2331	0.5602
120.4324	14.8332	0.4356	0.0587		119.0968	6.6972	0.3655	0.9103		109.0904	13.6598	0.4870	0.0542		109.2701	-2.3170	0.2577	0.7834		108.7753	25.3013	0.4284	0.0217		108.5338	14.8838	0.2333	0.5605
120.6324	14.7718	0.4360	0.0587		119.2968	6.5967	0.3659	0.9109		109.2904	13.5762	0.4869	0.0544		109.4701	-2.4109	0.2578	0.7834		108.9753	25.2590	0.4281	0.0218		108.7338	14.8273	0.2334	0.5608
120.8324	14.7105	0.4363	0.0586		119.4968	6.4961	0.3662	0.9114		109.4904	13.4925	0.4867	0.0545		109.6701	-2.5051	0.2579	0.7834		109.1753	25.2166	0.4278	0.0218		108.9338	14.7707	0.2336	0.5611
121.0324	14.6492	0.4367	0.0586		119.6968	6.3953	0.3665	0.9120		109.6904	13.4089	0.4866	0.0547		109.8701	-2.5996	0.2579	0.7835		109.3753	25.1741	0.4275	0.0218		109.1338	14.7140	0.2337	0.5614
121.2324	14.5879	0.4370	0.0586		119.8968	6.2945	0.3669	0.9125		109.8904	13.3252	0.4864	0.0549		110.0701	-2.6945	0.2580	0.7835		109.5753	25.1315	0.4272	0.0219		109.3338	14.6572	0.2339	0.5617
121.4324	14.5266	0.4374	0.0585		120.0968	6.1934	0.3672	0.9131		110.0904	13.2416	0.4863	0.0550		110.2701	-2.7898	0.2581	0.7835		109.7753	25.0888	0.4269	0.0219		109.5338	14.6002	0.2340	0.5620
121.6324	14.4654	0.4378	0.0585		120.2968	6.0922	0.3675	0.9136		110.2904	13.1579	0.4861	0.0552		110.4701	-2.8854	0.2582	0.7835		109.9753	25.0460	0.4266	0.0220		109.7338	14.5432	0.2341	0.5622
121.8324	14.4043	0.4381	0.0585		120.4968	5.9909	0.3679	0.9142		110.4904	13.0742	0.4860	0.0553		110.6701	-2.9814	0.2582	0.7835		110.1753	25.0031	0.4263	0.0220		109.9338	14.4861	0.2343	0.5625
122.0324	14.3431	0.4385	0.0584		120.6968	5.8894	0.3682	0.9147		110.6904	12.9904	0.4858	0.0555		110.8701	-3.0778	0.2583	0.7835		110.3753	24.9602	0.4260	0.0220		110.1338	14.4289	0.2344	0.5628
122.2324	14.2820	0.4388	0.0584		120.8968	5.7877	0.3685	0.9152		110.8904	12.9067	0.4857	0.0557		111.0701	-3.1747	0.2584	0.7835		110.5753	24.9171	0.4257	0.0221		110.3338	14.3715	0.2346	0.5631
122.4324	14.2209	0.4392	0.0584		121.0968	5.6859	0.3688	0.9158		111.0904	12.8230	0.4855	0.0558		111.2701	-3.2719	0.2584	0.7835		110.7753	24.8739	0.4254	0.0221		110.5338	14.3141	0.2347	0.5634
122.6324	14.1599	0.4395	0.0584		121.2968	5.5839	0.3692	0.9163		111.2904	12.7392	0.4854	0.0560		111.4701	-3.3694	0.2585	0.7834		110.9753	24.8307	0.4251	0.0221		110.7338	14.2565	0.2349	0.5636
122.8324	14.0989	0.4399	0.0583		121.4968	5.4817	0.3695	0.9168		111.4904	12.6554	0.4852	0.0561		111.6701	-3.4672	0.2585	0.7834		111.1753	24.7874	0.4248	0.0222		110.9338	14.1989	0.2350	0.5639
123.0324	14.0379	0.4402	0.0583		121.6968	5.3793	0.3698	0.9173		111.6904	12.5716	0.4851	0.0563		111.8701	-3.5654	0.2586	0.7834		111.3753	24.7440	0.4245	0.0222		111.1338	14.1411	0.2351	0.5642
123.2324	13.9770	0.4406	0.0583		121.8968	5.2768	0.3701	0.9178		111.8904	12.4878	0.4849	0.0565		112.0701	-3.6640	0.2586	0.7834		111.5753	24.7005	0.4242	0.0223		111.3338	14.0832	0.2353	0.5644
123.4324	13.9161	0.4409	0.0583		122.0968	5.1741	0.3705	0.9184		112.0904	12.4040	0.4847	0.0566		112.2701	-3.7631	0.2587	0.7833		111.7753	24.6569	0.4239	0.0223		111.5338	14.0252	0.2354	0.5647
123.6324	13.8552	0.4413	0.0583		122.2968	5.0712	0.3708	0.9189		112.2904	12.3201	0.4846	0.0568		112.4701	-3.8626	0.2587	0.7833		111.9753	24.6133	0.4236	0.0223		111.7338	13.9671	0.2355	0.5649
123.8324	13.7944	0.4416	0.0583		122.4968	4.9681	0.3711	0.9194		112.4904	12.2362	0.4844	0.0570		112.6701	-3.9624	0.2588	0.7833		112.1753	24.5696	0.4233	0.0224		111.9338	13.9090	0.2357	0.5652
124.0324	13.7335	0.4420	0.0583		122.6968	4.8648	0.3714	0.9199		112.6904	12.1523	0.4842	0.0571		112.8701	-4.0626	0.2588	0.7832		112.3753	24.5258	0.4230	0.0224		112.1338	13.8507	0.2358	0.5654
124.2324	13.6728	0.4423	0.0583		122.8968	4.7613	0.3717	0.9204		112.8904	12.0684	0.4840	0.0573		113.0701	-4.1631	0.2588	0.7832		112.5753	24.4819	0.4227	0.0224		112.3338	13.7923	0.2359	0.5657
124.4324	13.6120	0.4426	0.0583		123.0968	4.6576	0.3720	0.9209		113.0904	11.9845	0.4839	0.0574		113.2701	-4.2640	0.2589	0.7831		112.7753	24.4379	0.4224	0.0225		112.5338	13.7338	0.2361	0.5659
124.6324	13.5513	0.4430	0.0583		123.2968	4.5538	0.3724	0.9213		113.2904	11.9005	0.4837	0.0576		113.4701	-4.3653	0.2589	0.7831		112.9753	24.3939	0.4221	0.0225		112.7338	13.6752	0.2362	0.5662
124.8324	13.4905	0.4433	0.0583		123.4968	4.4497	0.3727	0.9218		113.4904	11.8165	0.4835	0.0578		113.6701	-4.4671	0.2589	0.7830		113.1753	24.3498	0.4218	0.0226		112.9338	13.6166	0.2363	0.5664
125.0324	13.4299	0.4437	0.0583		123.6968	4.3454	0.3730	0.9223		113.6904	11.7325	0.4833	0.0579		113.8701	-4.5693	0.2590	0.7830		113.3753	24.3057	0.4215	0.0226		113.1338	13.5578	0.2364	0.5666
125.2324	13.3692	0.4440	0.0583		123.8968	4.2408	0.3733	0.9228		113.8904	11.6485	0.4831	0.0581		114.0701	-4.6719	0.2590	0.7829		113.5753	24.2614	0.4212	0.0226		113.3338	13.4989	0.2366	0.5669
125.4324	13.3086	0.4444	0.0583		124.0968	4.1360	0.3736	0.9233		114.0904	11.5644	0.4829	0.0583		114.2701	-4.7748	0.2590	0.7828		113.7753	24.2172	0.4209	0.0227		113.5338	13.4400	0.2367	0.5671
125.6324	13.2480	0.4447	0.0583		124.2968	4.0310	0.3739	0.9237		114.2904	11.4803	0.4828	0.0584		114.4701	-4.8781	0.2590	0.7828		113.9753	24.1728	0.4206	0.0227		113.7338	13.3809	0.2368	0.5673
125.8324	13.1875	0.4450	0.0583		124.4968	3.9258	0.3742	0.9242		114.4904	11.3962	0.4826	0.0586		114.6701	-4.9818	0.2591	0.7827		114.1753	24.1284	0.4203	0.0227		113.9338	13.3217	0.2369	0.5676
126.0324	13.1269	0.4454	0.0583		124.6968	3.8204	0.3745	0.9247		114.6904	11.3121	0.4824	0.0588		114.8701	-5.0858	0.2591	0.7826		114.3753	24.0839	0.4200	0.0228		114.1338	13.2625	0.2370	0.5678
126.2324	13.0664	0.4457	0.0583		124.8968	3.7148	0.3748	0.9251		114.8904	11.2279	0.4822	0.0589		115.0701	-5.1903	0.2591	0.7825		114.5753	24.0393	0.4197	0.0228		114.3338	13.2031	0.2372	0.5680
126.4324	13.0059	0.4460	0.0584		125.0968	3.6090	0.3751	0.9256		115.0904	11.1438	0.4820	0.0591		115.2701	-5.2952	0.2591	0.7824		114.7753	23.9947	0.4194	0.0229		114.5338	13.1436	0.2373	0.5682
126.6324	12.9454	0.4464	0.0584		125.2968	3.5029	0.3754	0.9260		115.2904	11.0595	0.4818	0.0593		115.4701	-5.4005	0.2591	0.7823		114.9753	23.9501	0.4191	0.0229		114.7338	13.0841	0.2374	0.5684
126.8324	12.8850	0.4467	0.0584		125.4968	3.3965	0.3757	0.9265		115.4904	10.9753	0.4816	0.0594		115.6701	-5.5063	0.2591	0.7822		115.1753	23.9053	0.4188	0.0229		114.9338	13.0244	0.2375	0.5686
127.0324	12.8246	0.4470	0.0584		125.6968	3.2899	0.3760	0.9269		115.6904	10.8910	0.4814	0.0596		115.8701	-5.6124	0.2591	0.7821		115.3753	23.8605	0.4185	0.0230		115.1338	12.9647	0.2376	0.5689
127.2324	12.7642	0.4474	0.0584		125.8968	3.1831	0.3763	0.9273		115.8904	10.8067	0.4812	0.0598		116.0701	-5.7189	0.2591	0.7820		115.5753	23.8157	0.4182	0.0230		115.3338	12.9049	0.2377	0.5691
127.4324	12.7038	0.4477	0.0585		126.0968	3.0760	0.3766	0.9278		116.0904	10.7223	0.4810	0.0599		116.2701	-5.8259	0.2591	0.7819		115.7753	23.7708	0.4179	0.0230		115.5338	12.8449	0.2378	0.5693
127.6324	12.6435	0.4480	0.0585		126.2968	2.9687	0.3769	0.9282		116.2904	10.6380	0.4807	0.0601		116.4701	-5.9333	0.2591	0.7818		115.9753	23.7259	0.4176	0.0231		115.7338	12.7849	0.2380	0.5695
127.8324	12.5831	0.4484	0.0585		126.4968	2.8611	0.3772	0.9286		116.4904	10.5536	0.4805	0.0603		116.6701	-6.0411	0.2591	0.7817		116.1753	23.6808	0.4172	0.0231		115.9338	12.7248	0.2381	0.5697
128.0324	12.5228	0.4487	0.0586		126.6968	2.7532	0.3775	0.9290		116.6904	10.4692	0.4803	0.0604		116.8701	-6.1493	0.2591	0.7816		116.3753	23.6358	0.4169	0.0232		116.1338	12.6646	0.2382	0.5699
128.2324	12.4625	0.4490	0.0586		126.8968	2.6451	0.3778	0.9295		116.8904	10.3847	0.4801	0.0606		117.0701	-6.2580	0.2591	0.7814		116.5753	23.5907	0.4166	0.0232		116.3338	12.6042	0.2383	0.5700
128.4324	12.4023	0.4494	0.0586		127.0968	2.5367	0.3781	0.9299		117.0904	10.3002	0.4799	0.0608		117.2701	-6.3670	0.2591	0.7813		116.7753	23.5455	0.4163	0.0232		116.5338	12.5438	0.2384	0.5702
128.6324	12.3420	0.4497	0.0587		127.2968	2.4280	0.3784	0.9303		117.2904	10.2156	0.4797	0.0609		117.4701	-6.4766	0.2590	0.7812		116.9753	23.5003	0.4160	0.0233		116.7338	12.4833	0.2385	0.5704
128.8324	12.2818	0.4500	0.0587		127.4968	2.3190	0.3787	0.9307		117.4904	10.1311	0.4794	0.0611		117.6701	-6.5865	0.2590	0.7810		117.1753	23.4550	0.4157	0.0233		116.9338	12.4228	0.2386	0.5706
129.0324	12.2216	0.4504	0.0587		127.6968	2.2097	0.3790	0.9311		117.6904	10.0464	0.4792	0.0613		117.8701	-6.6969	0.2590	0.7809		117.3753	23.4097	0.4154	0.0234		117.1338	12.3621	0.2387	0.5708
129.2324	12.1614	0.4507	0.0588		127.8968	2.1001	0.3792	0.9315		117.8904	9.9618	0.4790	0.0615		118.0701	-6.8079	0.2590	0.7807		117.5753	23.3643	0.4151	0.0234		117.3338	12.3013	0.2388	0.5710
129.4324	12.1012	0.4510	0.0588		128.0968	1.9902	0.3795	0.9318		118.0904	9.8771	0.4788	0.0616		118.2701	-6.9192	0.2589	0.7806		117.7753	23.3189	0.4148	0.0234		117.5338	12.2404	0.2389	0.5712
129.6324	12.0411	0.4513	0.0589		128.2968	1.8799	0.3798	0.9322		118.2904	9.7924	0.4785	0.0618		118.4701	-7.0309	0.2589	0.7804		117.9753	23.2735	0.4145	0.0235		117.7338	12.1794	0.2390	0.5713
129.8324	11.9809	0.4517	0.0589		128.4968	1.7694	0.3801	0.9326		118.4904	9.7076	0.4783	0.0620		118.6701	-7.1430	0.2589	0.7803		118.1753	23.2279	0.4141	0.0235		117.9338	12.1184	0.2391	0.5715
130.0324	11.9208	0.4520	0.0590		128.6968	1.6586	0.3804	0.9330		118.6904	9.6228	0.4781	0.0621		118.8701	-7.2555	0.2588	0.7801		118.3753	23.1824	0.4138	0.0235		118.1338	12.0572	0.2392	0.5717
130.2324	11.8607	0.4523	0.0590		128.8968	1.5475	0.3807	0.9334		118.8904	9.5380	0.4778	0.0623		119.0701	-7.3684	0.2588	0.7799		118.5753	23.1368	0.4135	0.0236		118.3338	11.9960	0.2393	0.5718
130.4324	11.8006	0.4526	0.0590		129.0968	1.4361	0.3809	0.9337		119.0904	9.4531	0.4776	0.0625		119.2701	-7.4818	0.2588	0.7798		118.7753	23.0912	0.4132	0.0236		118.5338	11.9347	0.2394	0.5720
130.6324	11.7405	0.4530	0.0591		129.2968	1.3244	0.3812	0.9341		119.2904	9.3682	0.4773	0.0627		119.4701	-7.5956	0.2587	0.7796		118.9753	23.0455	0.4129	0.0237		118.7338	11.8732	0.2395	0.5722
130.8324	11.6804	0.4533	0.0592		129.4968	1.2123	0.3815	0.9344		119.4904	9.2832	0.4771	0.0628		119.6701	-7.7098	0.2587	0.7794		119.1753	22.9997	0.4126	0.0237		118.9338	11.8117	0.2396	0.5723
131.0324	11.6204	0.4536	0.0592		129.6968	1.0999	0.3818	0.9348		119.6904	9.1982	0.4769	0.0630		119.8701	-7.8245	0.2586	0.7792		119.3753	22.9540	0.4123	0.0237		119.1338	11.7501	0.2397	0.5725
131.2324	11.5603	0.4539	0.0593		129.8968	0.9872	0.3820	0.9351		119.8904	9.1131	0.4766	0.0632		120.0701	-7.9396	0.2586	0.7790		119.5753	22.9082	0.4120	0.0238		119.3338	11.6884	0.2398	0.5727
131.4324	11.5003	0.4542	0.0593		130.0968	0.8742	0.3823	0.9355		120.0904	9.0280	0.4764	0.0634		120.2701	-8.0552	0.2585	0.7789		119.7753	22.8623	0.4116	0.0238		119.5338	11.6266	0.2398	0.5728
131.6324	11.4403	0.4545	0.0594		130.2968	0.7608	0.3826	0.9358		120.2904	8.9429	0.4761	0.0635		120.4701	-8.1712	0.2585	0.7787		119.9753	22.8164	0.4113	0.0238		119.7338	11.5647	0.2399	0.5730
131.8324	11.3803	0.4549	0.0594		130.4968	0.6470	0.3829	0.9361		120.4904	8.8577	0.4759	0.0637		120.6701	-8.2876	0.2584	0.7785		120.1753	22.7705	0.4110	0.0239		119.9338	11.5027	0.2400	0.5731
132.0324	11.3203	0.4552	0.0595		130.6968	0.5329	0.3831	0.9365		120.6904	8.7724	0.4756	0.0639		120.8701	-8.4045	0.2583	0.7782		120.3753	22.7245	0.4107	0.0239		120.1338	11.4406	0.2401	0.5733
132.2324	11.2603	0.4555	0.0596		130.8968	0.4184	0.3834	0.9368		120.8904	8.6871	0.4754	0.0641		121.0701	-8.5218	0.2583	0.7780		120.5753	22.6785	0.4104	0.0240		120.3338	11.3785	0.2402	0.5734
132.4324	11.2003	0.4558	0.0596		131.0968	0.3035	0.3837	0.9371		121.0904	8.6018	0.4751	0.0642		121.2701	-8.6396	0.2582	0.7778		120.7753	22.6325	0.4101	0.0240		120.5338	11.3162	0.2403	0.5735
132.6324	11.1404	0.4561	0.0597		131.2968	0.1883	0.3839	0.9374		121.2904	8.5164	0.4748	0.0644		121.4701	-8.7578	0.2582	0.7776		120.9753	22.5864	0.4097	0.0240		120.7338	11.2539	0.2404	0.5737
132.8324	11.0804	0.4564	0.0597		131.4968	0.0727	0.3842	0.9377		121.4904	8.4309	0.4746	0.0646		121.6701	-8.8764	0.2581	0.7774		121.1753	22.5403	0.4094	0.0241		120.9338	11.1914	0.2404	0.5738
133.0324	11.0205	0.4567	0.0598		131.6968	-0.0432	0.3844	0.9380		121.6904	8.3454	0.4743	0.0648		121.8701	-8.9955	0.2580	0.7772		121.3753	22.4941	0.4091	0.0241		121.1338	11.1289	0.2405	0.5740
133.2324	10.9605	0.4571	0.0599		131.8968	-0.1596	0.3847	0.9383		121.8904	8.2599	0.4740	0.0649		122.0701	-9.1150	0.2579	0.7769		121.5753	22.4479	0.4088	0.0242		121.3338	11.0662	0.2406	0.5741
133.4324	10.9006	0.4574	0.0600		132.0968	-0.2763	0.3850	0.9386		122.0904	8.1743	0.4738	0.0651		122.2701	-9.2350	0.2579	0.7767		121.7753	22.4017	0.4085	0.0242		121.5338	11.0035	0.2407	0.5742
133.6324	10.8407	0.4577	0.0600		132.2968	-0.3935	0.3852	0.9389		122.2904	8.0886	0.4735	0.0653		122.4701	-9.3554	0.2578	0.7764		121.9753	22.3554	0.4081	0.0242		121.7338	10.9407	0.2408	0.5744
133.8324	10.7807	0.4580	0.0601		132.4968	-0.5110	0.3855	0.9392		122.4904	8.0029	0.4732	0.0655		122.6701	-9.4763	0.2577	0.7762		122.1753	22.3091	0.4078	0.0243		121.9338	10.8778	0.2408	0.5745
134.0324	10.7208	0.4583	0.0602		132.6968	-0.6290	0.3857	0.9394		122.6904	7.9171	0.4730	0.0657		122.8701	-9.5976	0.2576	0.7760		122.3753	22.2628	0.4075	0.0243		122.1338	10.8148	0.2409	0.5746
134.2324	10.6609	0.4586	0.0602		132.8968	-0.7473	0.3860	0.9397		122.8904	7.8313	0.4727	0.0658		123.0701	-9.7193	0.2575	0.7757		122.5753	22.2164	0.4072	0.0243		122.3338	10.7517	0.2410	0.5747
134.4324	10.6010	0.4589	0.0603		133.0968	-0.8661	0.3862	0.9400		123.0904	7.7454	0.4724	0.0660		123.2701	-9.8415	0.2574	0.7754		122.7753	22.1700	0.4069	0.0244		122.5338	10.6885	0.2411	0.5749
134.6324	10.5411	0.4592	0.0604		133.2968	-0.9853	0.3865	0.9402		123.2904	7.6594	0.4721	0.0662		123.4701	-9.9641	0.2573	0.7752		122.9753	22.1236	0.4065	0.0244		122.7338	10.6252	0.2411	0.5750
134.8324	10.4812	0.4595	0.0605		133.4968	-1.1049	0.3867	0.9405		123.4904	7.5734	0.4718	0.0664		123.6701	-10.0871	0.2572	0.7749		123.1753	22.0771	0.4062	0.0245		122.9338	10.5619	0.2412	0.5751
135.0324	10.4213	0.4598	0.0605		133.6968	-1.2250	0.3870	0.9407		123.6904	7.4874	0.4716	0.0666		123.8701	-10.2106	0.2571	0.7746		123.3753	22.0307	0.4059	0.0245		123.1338	10.4984	0.2413	0.5752
135.2324	10.3614	0.4601	0.0606		133.8968	-1.3455	0.3872	0.9409		123.8904	7.4012	0.4713	0.0667		124.0701	-10.3345	0.2570	0.7744		123.5753	21.9841	0.4056	0.0245		123.3338	10.4348	0.2414	0.5753
135.4324	10.3015	0.4604	0.0607		134.0968	-1.4665	0.3875	0.9412		124.0904	7.3150	0.4710	0.0669		124.2701	-10.4589	0.2569	0.7741		123.7753	21.9376	0.4053	0.0246		123.5338	10.3712	0.2414	0.5755
135.6324	10.2416	0.4607	0.0608		134.2968	-1.5879	0.3877	0.9414		124.2904	7.2287	0.4707	0.0671		124.4701	-10.5837	0.2568	0.7738		123.9753	21.8910	0.4049	0.0246		123.7338	10.3074	0.2415	0.5756
135.8324	10.1818	0.4610	0.0609		134.4968	-1.7097	0.3880	0.9416		124.4904	7.1424	0.4704	0.0673		124.6701	-10.7090	0.2567	0.7735		124.1753	21.8444	0.4046	0.0247		123.9338	10.2436	0.2416	0.5757
136.0324	10.1219	0.4613	0.0610		134.6968	-1.8320	0.3882	0.9418		124.6904	7.0560	0.4701	0.0675		124.8701	-10.8346	0.2566	0.7732		124.3753	21.7977	0.4043	0.0247		124.1338	10.1797	0.2416	0.5758
136.2324	10.0620	0.4616	0.0610		134.8968	-1.9548	0.3885	0.9421		124.8904	6.9696	0.4698	0.0677		125.0701	-10.9608	0.2565	0.7729		124.5753	21.7510	0.4040	0.0247		124.3338	10.1156	0.2417	0.5759
136.4324	10.0021	0.4619	0.0611		135.0968	-2.0780	0.3887	0.9423		125.0904	6.8831	0.4695	0.0678		125.2701	-11.0873	0.2564	0.7726		124.7753	21.7043	0.4036	0.0248		124.5338	10.0515	0.2418	0.5760
136.6324	9.9422	0.4622	0.0612		135.2968	-2.2017	0.3889	0.9425		125.2904	6.7965	0.4692	0.0680		125.4701	-11.2143	0.2563	0.7723		124.9753	21.6576	0.4033	0.0248		124.7338	9.9873	0.2418	0.5761
136.8324	9.8823	0.4625	0.0613		135.4968	-2.3259	0.3892	0.9427		125.4904	6.7098	0.4689	0.0682		125.6701	-11.3417	0.2562	0.7720		125.1753	21.6108	0.4030	0.0248		124.9338	9.9230	0.2419	0.5762
137.0324	9.8224	0.4628	0.0614		135.6968	-2.4505	0.3894	0.9428		125.6904	6.6230	0.4686	0.0684		125.8701	-11.4695	0.2560	0.7717		125.3753	21.5641	0.4027	0.0249		125.1338	9.8586	0.2419	0.5763
137.2324	9.7626	0.4631	0.0615		135.8968	-2.5757	0.3896	0.9430		125.8904	6.5362	0.4683	0.0686		126.0701	-11.5978	0.2559	0.7713		125.5753	21.5172	0.4023	0.0249		125.3338	9.7941	0.2420	0.5764
137.4324	9.7027	0.4634	0.0616		136.0968	-2.7013	0.3899	0.9432		126.0904	6.4493	0.4680	0.0688		126.2701	-11.7265	0.2558	0.7710		125.7753	21.4704	0.4020	0.0250		125.5338	9.7295	0.2421	0.5765
137.6324	9.6428	0.4637	0.0617		136.2968	-2.8275	0.3901	0.9434		126.2904	6.3624	0.4677	0.0690		126.4701	-11.8557	0.2557	0.7707		125.9753	21.4235	0.4017	0.0250		125.7338	9.6648	0.2421	0.5766
137.8324	9.5829	0.4640	0.0617		136.4968	-2.9541	0.3903	0.9435		126.4904	6.2753	0.4674	0.0691		126.6701	-11.9852	0.2555	0.7704		126.1753	21.3766	0.4014	0.0250		125.9338	9.6000	0.2422	0.5767
138.0324	9.5230	0.4643	0.0618		136.6968	-3.0813	0.3906	0.9437		126.6904	6.1882	0.4671	0.0693		126.8701	-12.1152	0.2554	0.7700		126.3753	21.3297	0.4010	0.0251		126.1338	9.5351	0.2422	0.5767
138.2324	9.4630	0.4646	0.0619		136.8968	-3.2090	0.3908	0.9438		126.8904	6.1011	0.4668	0.0695		127.0701	-12.2457	0.2553	0.7697		126.5753	21.2827	0.4007	0.0251		126.3338	9.4701	0.2423	0.5768
138.4324	9.4031	0.4649	0.0620		137.0968	-3.3371	0.3910	0.9440		127.0904	6.0138	0.4665	0.0697		127.2701	-12.3765	0.2551	0.7693		126.7753	21.2358	0.4004	0.0252		126.5338	9.4051	0.2424	0.5769
138.6324	9.3432	0.4652	0.0621		137.2968	-3.4659	0.3912	0.9441		127.2904	5.9264	0.4662	0.0699		127.4701	-12.5078	0.2550	0.7690		126.9753	21.1888	0.4001	0.0252		126.7338	9.3399	0.2424	0.5770
138.8324	9.2833	0.4655	0.0622		137.4968	-3.5951	0.3914	0.9442		127.4904	5.8390	0.4658	0.0701		127.6701	-12.6395	0.2549	0.7686		127.1753	21.1417	0.3997	0.0252		126.9338	9.2746	0.2425	0.5771
139.0324	9.2233	0.4658	0.0623		137.6968	-3.7249	0.3917	0.9444		127.6904	5.7514	0.4655	0.0703		127.8701	-12.7716	0.2547	0.7682		127.3753	21.0947	0.3994	0.0253		127.1338	9.2093	0.2425	0.5772
139.2324	9.1634	0.4660	0.0624		137.8968	-3.8552	0.3919	0.9445		127.8904	5.6639	0.4652	0.0705		128.0701	-12.9042	0.2546	0.7679		127.5753	21.0476	0.3991	0.0253		127.3338	9.1438	0.2426	0.5772
139.4324	9.1034	0.4663	0.0625		138.0968	-3.9861	0.3921	0.9446		128.0904	5.5762	0.4649	0.0707		128.2701	-13.0371	0.2544	0.7675		127.7753	21.0005	0.3988	0.0253		127.5338	9.0783	0.2426	0.5773
139.6324	9.0435	0.4666	0.0626		138.2968	-4.1177	0.3923	0.9447		128.2904	5.4884	0.4646	0.0709		128.4701	-13.1705	0.2543	0.7671		127.9753	20.9534	0.3984	0.0254		127.7338	9.0126	0.2427	0.5774
139.8324	8.9835	0.4669	0.0627		138.4968	-4.2498	0.3925	0.9448		128.4904	5.4006	0.4642	0.0710		128.6701	-13.3043	0.2541	0.7667		128.1753	20.9062	0.3981	0.0254		127.9338	8.9468	0.2427	0.5775
140.0324	8.9235	0.4672	0.0628		138.6968	-4.3823	0.3927	0.9449		128.6904	5.3127	0.4639	0.0712		128.8701	-13.4385	0.2540	0.7663		128.3753	20.8590	0.3978	0.0255		128.1338	8.8810	0.2428	0.5775
140.2324	8.8635	0.4675	0.0629		138.8968	-4.5154	0.3930	0.9450		128.8904	5.2246	0.4636	0.0714		129.0701	-13.5732	0.2538	0.7659		128.5753	20.8118	0.3974	0.0255		128.3338	8.8150	0.2428	0.5776
140.4324	8.8035	0.4678	0.0630		139.0968	-4.6490	0.3932	0.9450		129.0904	5.1365	0.4633	0.0716		129.2701	-13.7083	0.2537	0.7655		128.7753	20.7646	0.3971	0.0255		128.5338	8.7490	0.2428	0.5777
140.6324	8.7435	0.4680	0.0631		139.2968	-4.7831	0.3934	0.9451		129.2904	5.0483	0.4629	0.0718		129.4701	-13.8437	0.2535	0.7651		128.9753	20.7174	0.3968	0.0256		128.7338	8.6828	0.2429	0.5777
140.8324	8.6835	0.4683	0.0632		139.4968	-4.9179	0.3936	0.9452		129.4904	4.9600	0.4626	0.0720		129.6701	-13.9797	0.2534	0.7647		129.1753	20.6701	0.3964	0.0256		128.9338	8.6166	0.2429	0.5778
141.0324	8.6235	0.4686	0.0634		139.6968	-5.0532	0.3938	0.9452		129.6904	4.8716	0.4623	0.0722		129.8701	-14.1160	0.2532	0.7643		129.3753	20.6228	0.3961	0.0257		129.1338	8.5503	0.2430	0.5779
141.2324	8.5634	0.4689	0.0635		139.8968	-5.1891	0.3940	0.9453		129.8904	4.7831	0.4619	0.0724		130.0701	-14.2527	0.2530	0.7638		129.5753	20.5755	0.3958	0.0257		129.3338	8.4838	0.2430	0.5779
141.4324	8.5033	0.4692	0.0636		140.0968	-5.3255	0.3942	0.9453		130.0904	4.6945	0.4616	0.0726		130.2701	-14.3899	0.2529	0.7634		129.7753	20.5281	0.3955	0.0257		129.5338	8.4173	0.2431	0.5780
141.6324	8.4433	0.4694	0.0637		140.2968	-5.4625	0.3944	0.9453		130.2904	4.6058	0.4612	0.0728		130.4701	-14.5274	0.2527	0.7630		129.9753	20.4808	0.3951	0.0258		129.7338	8.3506	0.2431	0.5780
141.8324	8.3832	0.4697	0.0638		140.4968	-5.6002	0.3946	0.9454		130.4904	4.5170	0.4609	0.0730		130.6701	-14.6654	0.2525	0.7625		130.1753	20.4334	0.3948	0.0258		129.9338	8.2839	0.2431	0.5781
142.0324	8.3231	0.4700	0.0639		140.6968	-5.7384	0.3948	0.9454		130.6904	4.4281	0.4606	0.0732		130.8701	-14.8039	0.2524	0.7621		130.3753	20.3860	0.3945	0.0259		130.1338	8.2170	0.2432	0.5781
142.2324	8.2630	0.4703	0.0640		140.8968	-5.8772	0.3950	0.9454		130.8904	4.3391	0.4602	0.0734		131.0701	-14.9427	0.2522	0.7616		130.5753	20.3386	0.3941	0.0259		130.3338	8.1500	0.2432	0.5782
142.4324	8.2028	0.4705	0.0641		141.0968	-6.0166	0.3952	0.9454		131.0904	4.2501	0.4599	0.0736		131.2701	-15.0819	0.2520	0.7612		130.7753	20.2911	0.3938	0.0259		130.5338	8.0830	0.2432	0.5783
142.6324	8.1427	0.4708	0.0642		141.2968	-6.1566	0.3954	0.9454		131.2904	4.1609	0.4595	0.0738		131.4701	-15.2216	0.2518	0.7607		130.9753	20.2437	0.3935	0.0260		130.7338	8.0158	0.2433	0.5783
142.8324	8.0825	0.4711	0.0643		141.4968	-6.2972	0.3956	0.9454		131.4904	4.0716	0.4592	0.0740		131.6701	-15.3617	0.2517	0.7602		131.1753	20.1962	0.3931	0.0260		130.9338	7.9486	0.2433	0.5784
143.0324	8.0223	0.4714	0.0645		141.6968	-6.4384	0.3958	0.9454		131.6904	3.9822	0.4588	0.0742		131.8701	-15.5022	0.2515	0.7598		131.3753	20.1487	0.3928	0.0261		131.1338	7.8812	0.2433	0.5784
143.2324	7.9621	0.4716	0.0646		141.8968	-6.5802	0.3960	0.9454		131.8904	3.8927	0.4585	0.0744		132.0701	-15.6432	0.2513	0.7593		131.5753	20.1011	0.3925	0.0261		131.3338	7.8138	0.2434	0.5784
143.4324	7.9019	0.4719	0.0647		142.0968	-6.7226	0.3961	0.9453		132.0904	3.8031	0.4581	0.0746		132.2701	-15.7846	0.2511	0.7588		131.7753	20.0536	0.3921	0.0261		131.5338	7.7462	0.2434	0.5785
143.6324	7.8417	0.4722	0.0648		142.2968	-6.8658	0.3963	0.9453		132.2904	3.7133	0.4578	0.0748		132.4701	-15.9264	0.2509	0.7583		131.9753	20.0060	0.3918	0.0262		131.7338	7.6786	0.2434	0.5785
143.8324	7.7814	0.4724	0.0649		142.4968	-7.0095	0.3965	0.9453		132.4904	3.6234	0.4574	0.0750		132.6701	-16.0686	0.2508	0.7578		132.1753	19.9584	0.3915	0.0262		131.9338	7.6108	0.2435	0.5786
144.0324	7.7212	0.4727	0.0650		142.6968	-7.1539	0.3967	0.9452		132.6904	3.5335	0.4570	0.0752		132.8701	-16.2113	0.2506	0.7573		132.3753	19.9108	0.3911	0.0263		132.1338	7.5429	0.2435	0.5786
144.2324	7.6608	0.4730	0.0652		142.8968	-7.2988	0.3969	0.9452		132.8904	3.4434	0.4567	0.0754		133.0701	-16.3544	0.2504	0.7568		132.5753	19.8632	0.3908	0.0263		132.3338	7.4749	0.2435	0.5786
144.4324	7.6005	0.4732	0.0653		143.0968	-7.4442	0.3971	0.9451		133.0904	3.3533	0.4563	0.0757		133.2701	-16.4979	0.2502	0.7562		132.7753	19.8155	0.3905	0.0263		132.5338	7.4068	0.2435	0.5787
144.6324	7.5402	0.4735	0.0654		143.2968	-7.5902	0.3972	0.9450		133.2904	3.2630	0.4560	0.0759		133.4701	-16.6419	0.2500	0.7557		132.9753	19.7678	0.3901	0.0264		132.7338	7.3386	0.2436	0.5787
144.8324	7.4798	0.4738	0.0655		143.4968	-7.7369	0.3974	0.9449		133.4904	3.1726	0.4556	0.0761		133.6701	-16.7864	0.2498	0.7552		133.1753	19.7202	0.3898	0.0264		132.9338	7.2703	0.2436	0.5787
145.0324	7.4194	0.4740	0.0656		143.6968	-7.8841	0.3976	0.9449		133.6904	3.0820	0.4552	0.0763		133.8701	-16.9313	0.2496	0.7546		133.3753	19.6724	0.3895	0.0265		133.1338	7.2019	0.2436	0.5788
145.2324	7.3590	0.4743	0.0658		143.8968	-8.0320	0.3978	0.9448		133.8904	2.9913	0.4549	0.0765		134.0701	-17.0766	0.2494	0.7541		133.5753	19.6247	0.3891	0.0265		133.3338	7.1334	0.2436	0.5788
145.4324	7.2986	0.4746	0.0659		144.0968	-8.1804	0.3979	0.9447		134.0904	2.9005	0.4545	0.0767		134.2701	-17.2224	0.2492	0.7535		133.7753	19.5770	0.3888	0.0265		133.5338	7.0647	0.2437	0.5788
145.6324	7.2382	0.4748	0.0660		144.2968	-8.3295	0.3981	0.9445		134.2904	2.8096	0.4541	0.0769		134.4701	-17.3687	0.2490	0.7530		133.9753	19.5292	0.3884	0.0266		133.7338	6.9960	0.2437	0.5789
145.8324	7.1777	0.4751	0.0661		144.4968	-8.4791	0.3983	0.9444		134.4904	2.7186	0.4538	0.0771		134.6701	-17.5154	0.2488	0.7524		134.1753	19.4814	0.3881	0.0266		133.9338	6.9271	0.2437	0.5789
146.0324	7.1172	0.4753	0.0662		144.6968	-8.6294	0.3984	0.9443		134.6904	2.6275	0.4534	0.0773		134.8701	-17.6627	0.2486	0.7518		134.3753	19.4336	0.3878	0.0266		134.1338	6.8581	0.2437	0.5789
146.2324	7.0567	0.4756	0.0664		144.8968	-8.7802	0.3986	0.9442		134.8904	2.5362	0.4530	0.0775		135.0701	-17.8104	0.2484	0.7513		134.5753	19.3858	0.3874	0.0267		134.3338	6.7890	0.2437	0.5789
146.4324	6.9961	0.4759	0.0665		145.0968	-8.9317	0.3988	0.9440		135.0904	2.4448	0.4526	0.0778		135.2701	-17.9586	0.2482	0.7507		134.7753	19.3379	0.3871	0.0267		134.5338	6.7198	0.2438	0.5790
146.6324	6.9355	0.4761	0.0666		145.2968	-9.0837	0.3989	0.9439		135.2904	2.3532	0.4523	0.0780		135.4701	-18.1072	0.2480	0.7501		134.9753	19.2901	0.3868	0.0268		134.7338	6.6505	0.2438	0.5790
146.8324	6.8749	0.4764	0.0668		145.4968	-9.2363	0.3991	0.9437		135.4904	2.2615	0.4519	0.0782		135.6701	-18.2564	0.2478	0.7495		135.1753	19.2422	0.3864	0.0268		134.9338	6.5811	0.2438	0.5790
147.0324	6.8143	0.4766	0.0669		145.6968	-9.3895	0.3993	0.9436		135.6904	2.1696	0.4515	0.0784		135.8701	-18.4061	0.2476	0.7489		135.3753	19.1943	0.3861	0.0268		135.1338	6.5116	0.2438	0.5790
147.2324	6.7537	0.4769	0.0670		145.8968	-9.5433	0.3994	0.9434		135.8904	2.0777	0.4511	0.0786		136.0701	-18.5564	0.2474	0.7482		135.5753	19.1464	0.3858	0.0269		135.3338	6.4420	0.2438	0.5790
147.4324	6.6930	0.4771	0.0671		146.0968	-9.6977	0.3996	0.9432		136.0904	1.9856	0.4507	0.0788		136.2701	-18.7071	0.2472	0.7476		135.7753	19.0984	0.3854	0.0269		135.5338	6.3722	0.2438	0.5790
147.6324	6.6323	0.4774	0.0673		146.2968	-9.8526	0.3997	0.9431		136.2904	1.8933	0.4503	0.0791		136.4701	-18.8584	0.2470	0.7470		135.9753	19.0505	0.3851	0.0270		135.7338	6.3023	0.2438	0.5791
147.8324	6.5715	0.4776	0.0674		146.4968	-10.0081	0.3999	0.9429		136.4904	1.8010	0.4500	0.0793		136.6701	-19.0102	0.2468	0.7463		136.1753	19.0025	0.3847	0.0270		135.9338	6.2323	0.2438	0.5791
148.0324	6.5107	0.4779	0.0675		146.6968	-10.1643	0.4000	0.9427		136.6904	1.7085	0.4496	0.0795		136.8701	-19.1626	0.2466	0.7457		136.3753	18.9545	0.3844	0.0271		136.1338	6.1622	0.2439	0.5791
148.2324	6.4499	0.4782	0.0677		146.8968	-10.3210	0.4002	0.9425		136.8904	1.6159	0.4492	0.0797		137.0701	-19.3156	0.2463	0.7450		136.5753	18.9065	0.3841	0.0271		136.3338	6.0919	0.2439	0.5791
148.4324	6.3891	0.4784	0.0678		147.0968	-10.4783	0.4003	0.9423		137.0904	1.5231	0.4488	0.0799		137.2701	-19.4691	0.2461	0.7444		136.7753	18.8585	0.3837	0.0271		136.5338	6.0216	0.2439	0.5791
148.6324	6.3282	0.4787	0.0679		147.2968	-10.6360	0.4005	0.9420		137.2904	1.4302	0.4484	0.0802		137.4701	-19.6232	0.2459	0.7437		136.9753	18.8105	0.3834	0.0272		136.7338	5.9511	0.2439	0.5791
148.8324	6.2673	0.4789	0.0681		147.4968	-10.7943	0.4006	0.9418		137.4904	1.3371	0.4480	0.0804		137.6701	-19.7779	0.2457	0.7430		137.1753	18.7624	0.3830	0.0272		136.9338	5.8806	0.2439	0.5791
149.0324	6.2064	0.4791	0.0682		147.6968	-10.9530	0.4008	0.9416		137.6904	1.2439	0.4476	0.0806		137.8701	-19.9332	0.2455	0.7423		137.3753	18.7143	0.3827	0.0273		137.1338	5.8099	0.2439	0.5791
149.2324	6.1454	0.4794	0.0683		147.8968	-11.1122	0.4009	0.9414		137.8904	1.1506	0.4472	0.0808		138.0701	-20.0892	0.2453	0.7416		137.5753	18.6662	0.3824	0.0273		137.3338	5.7391	0.2439	0.5791
149.4324	6.0844	0.4796	0.0685		148.0968	-11.2719	0.4011	0.9411		138.0904	1.0571	0.4468	0.0811		138.2701	-20.2458	0.2450	0.7409		137.7753	18.6181	0.3820	0.0273		137.5338	5.6682	0.2439	0.5791
149.6324	6.0234	0.4799	0.0686		148.2968	-11.4322	0.4012	0.9409		138.2904	0.9634	0.4464	0.0813		138.4701	-20.4030	0.2448	0.7402		137.9753	18.5700	0.3817	0.0274		137.7338	5.5971	0.2439	0.5791
149.8324	5.9623	0.4801	0.0687		148.4968	-11.5929	0.4014	0.9406		138.4904	0.8696	0.4460	0.0815		138.6701	-20.5609	0.2446	0.7394		138.1753	18.5218	0.3814	0.0274		137.9338	5.5260	0.2439	0.5791
150.0324	5.9012	0.4804	0.0689		148.6968	-11.7541	0.4015	0.9403		138.6904	0.7756	0.4456	0.0817		138.8701	-20.7195	0.2444	0.7387		138.3753	18.4737	0.3810	0.0275		138.1338	5.4547	0.2439	0.5791
150.2324	5.8401	0.4806	0.0690		148.8968	-11.9158	0.4016	0.9401		138.8904	0.6815	0.4452	0.0820		139.0701	-20.8788	0.2442	0.7379		138.5753	18.4255	0.3807	0.0275		138.3338	5.3833	0.2439	0.5791
150.4324	5.7790	0.4809	0.0691		149.0968	-12.0779	0.4018	0.9398		139.0904	0.5872	0.4448	0.0822		139.2701	-21.0388	0.2439	0.7372		138.7753	18.3773	0.3803	0.0275		138.5338	5.3117	0.2439	0.5791
150.6324	5.7178	0.4811	0.0693		149.2968	-12.2405	0.4019	0.9395		139.2904	0.4927	0.4444	0.0824		139.4701	-21.1995	0.2437	0.7364		138.9753	18.3291	0.3800	0.0276		138.7338	5.2401	0.2439	0.5791
150.8324	5.6565	0.4813	0.0694		149.4968	-12.4035	0.4020	0.9392		139.4904	0.3981	0.4440	0.0827		139.6701	-21.3609	0.2435	0.7356		139.1753	18.2809	0.3797	0.0276		138.9338	5.1683	0.2439	0.5791
151.0324	5.5952	0.4816	0.0696		149.6968	-12.5669	0.4022	0.9389		139.6904	0.3033	0.4436	0.0829		139.8701	-21.5232	0.2433	0.7348		139.3753	18.2326	0.3793	0.0277		139.1338	5.0964	0.2439	0.5791
151.2324	5.5339	0.4818	0.0697		149.8968	-12.7308	0.4023	0.9386		139.8904	0.2084	0.4432	0.0831		140.0701	-21.6862	0.2430	0.7340		139.5753	18.1844	0.3790	0.0277		139.3338	5.0243	0.2439	0.5791
151.4324	5.4726	0.4821	0.0698		150.0968	-12.8950	0.4024	0.9383		140.0904	0.1132	0.4428	0.0834		140.2701	-21.8500	0.2428	0.7332		139.7753	18.1361	0.3786	0.0277		139.5338	4.9522	0.2439	0.5791
151.6324	5.4112	0.4823	0.0700		150.2968	-13.0596	0.4026	0.9380		140.2904	0.0180	0.4424	0.0836		140.4701	-22.0146	0.2426	0.7324		139.9753	18.0878	0.3783	0.0278		139.7338	4.8799	0.2439	0.5791
151.8324	5.3498	0.4825	0.0701		150.4968	-13.2246	0.4027	0.9377		140.4904	-0.0775	0.4420	0.0838		140.6701	-22.1800	0.2423	0.7315		140.1753	18.0395	0.3780	0.0278		139.9338	4.8075	0.2439	0.5790
152.0324	5.2883	0.4828	0.0703		150.6968	-13.3900	0.4028	0.9373		140.6904	-0.1731	0.4416	0.0841		140.8701	-22.3463	0.2421	0.7307		140.3753	17.9912	0.3776	0.0279		140.1338	4.7349	0.2438	0.5790
152.2324	5.2268	0.4830	0.0704		150.8968	-13.5557	0.4029	0.9370		140.8904	-0.2689	0.4411	0.0843		141.0701	-22.5135	0.2419	0.7298		140.5753	17.9428	0.3773	0.0279		140.3338	4.6622	0.2438	0.5790
152.4324	5.1652	0.4832	0.0705		151.0968	-13.7217	0.4031	0.9367		141.0904	-0.3649	0.4407	0.0846		141.2701	-22.6816	0.2417	0.7289		140.7753	17.8945	0.3769	0.0279		140.5338	4.5894	0.2438	0.5790
152.6324	5.1037	0.4835	0.0707		151.2968	-13.8880	0.4032	0.9363		141.2904	-0.4611	0.4403	0.0848		141.4701	-22.8506	0.2414	0.7280		140.9753	17.8461	0.3766	0.0280		140.7338	4.5164	0.2438	0.5790
152.8324	5.0420	0.4837	0.0708		151.4968	-14.0546	0.4033	0.9360		141.4904	-0.5574	0.4399	0.0850		141.6701	-23.0206	0.2412	0.7271		141.1753	17.7977	0.3763	0.0280		140.9338	4.4434	0.2438	0.5790
153.0324	4.9804	0.4839	0.0710		151.6968	-14.2216	0.4034	0.9356		141.6904	-0.6539	0.4395	0.0853		141.8701	-23.1915	0.2410	0.7262		141.3753	17.7493	0.3759	0.0281		141.1338	4.3701	0.2438	0.5789
153.2324	4.9186	0.4842	0.0711		151.8968	-14.3887	0.4035	0.9353		141.8904	-0.7506	0.4390	0.0855		142.0701	-23.3633	0.2407	0.7253		141.5753	17.7009	0.3756	0.0281		141.3338	4.2968	0.2438	0.5789
153.4324	4.8569	0.4844	0.0713		152.0968	-14.5562	0.4036	0.9349		142.0904	-0.8475	0.4386	0.0858		142.2701	-23.5362	0.2405	0.7244		141.7753	17.6524	0.3752	0.0281		141.5338	4.2233	0.2438	0.5789
153.6324	4.7951	0.4846	0.0714		152.2968	-14.7238	0.4038	0.9345		142.2904	-0.9445	0.4382	0.0860		142.4701	-23.7102	0.2402	0.7234		141.9753	17.6040	0.3749	0.0282		141.7338	4.1497	0.2437	0.5789
153.8324	4.7332	0.4848	0.0716		152.4968	-14.8917	0.4039	0.9342		142.4904	-1.0418	0.4378	0.0863		142.6701	-23.8851	0.2400	0.7224		142.1753	17.5555	0.3746	0.0282		141.9338	4.0759	0.2437	0.5788
154.0324	4.6713	0.4851	0.0717		152.6968	-15.0598	0.4040	0.9338		142.6904	-1.1392	0.4374	0.0865		142.8701	-24.0612	0.2398	0.7214		142.3753	17.5070	0.3742	0.0283		142.1338	4.0020	0.2437	0.5788
154.2324	4.6094	0.4853	0.0719		152.8968	-15.2281	0.4041	0.9334		142.8904	-1.2368	0.4369	0.0868		143.0701	-24.2384	0.2395	0.7204		142.5753	17.4585	0.3739	0.0283		142.3338	3.9280	0.2437	0.5788
154.4324	4.5474	0.4855	0.0720		153.0968	-15.3965	0.4042	0.9330		143.0904	-1.3346	0.4365	0.0870		143.2701	-24.4167	0.2393	0.7194		142.7753	17.4100	0.3735	0.0284		142.5338	3.8538	0.2437	0.5788
154.6324	4.4853	0.4857	0.0722		153.2968	-15.5651	0.4043	0.9326		143.2904	-1.4326	0.4361	0.0873		143.4701	-24.5961	0.2391	0.7184		142.9753	17.3615	0.3732	0.0284		142.7338	3.7795	0.2436	0.5787
154.8324	4.4233	0.4860	0.0723		153.4968	-15.7339	0.4044	0.9322		143.4904	-1.5308	0.4356	0.0875		143.6701	-24.7767	0.2388	0.7174		143.1753	17.3130	0.3728	0.0284		142.9338	3.7050	0.2436	0.5787
155.0324	4.3612	0.4862	0.0724		153.6968	-15.9027	0.4045	0.9319		143.6904	-1.6292	0.4352	0.0878		143.8701	-24.9586	0.2386	0.7163		143.3753	17.2644	0.3725	0.0285		143.1338	3.6304	0.2436	0.5787
155.2324	4.2990	0.4864	0.0726		153.8968	-16.0717	0.4046	0.9315		143.8904	-1.7278	0.4348	0.0880		144.0701	-25.1417	0.2383	0.7152		143.5753	17.2158	0.3722	0.0285		143.3338	3.5557	0.2436	0.5786
155.4324	4.2368	0.4866	0.0728		154.0968	-16.2407	0.4047	0.9310		144.0904	-1.8265	0.4343	0.0883		144.2701	-25.3260	0.2381	0.7141		143.7753	17.1672	0.3718	0.0286		143.5338	3.4808	0.2435	0.5786
155.6324	4.1745	0.4869	0.0729		154.2968	-16.4098	0.4048	0.9306		144.2904	-1.9255	0.4339	0.0885		144.4701	-25.5116	0.2378	0.7130		143.9753	17.1186	0.3715	0.0286		143.7338	3.4057	0.2435	0.5786
155.8324	4.1122	0.4871	0.0731		154.4968	-16.5789	0.4049	0.9302		144.4904	-2.0247	0.4335	0.0888		144.6701	-25.6986	0.2376	0.7119		144.1753	17.0700	0.3711	0.0286		143.9338	3.3305	0.2435	0.5785
156.0324	4.0498	0.4873	0.0732		154.6968	-16.7481	0.4050	0.9298		144.6904	-2.1241	0.4330	0.0891		144.8701	-25.8869	0.2374	0.7107		144.3753	17.0214	0.3708	0.0287		144.1338	3.2552	0.2435	0.5785
156.2324	3.9874	0.4875	0.0734		154.8968	-16.9173	0.4051	0.9294		144.8904	-2.2236	0.4326	0.0893		145.0701	-26.0765	0.2371	0.7096		144.5753	16.9727	0.3705	0.0287		144.3338	3.1797	0.2434	0.5784
156.4324	3.9250	0.4877	0.0735		155.0968	-17.0865	0.4052	0.9290		145.0904	-2.3234	0.4322	0.0896		145.2701	-26.2676	0.2369	0.7084		144.7753	16.9240	0.3701	0.0288		144.5338	3.1041	0.2434	0.5784
156.6324	3.8624	0.4880	0.0737		155.2968	-17.2556	0.4053	0.9285		145.2904	-2.4234	0.4317	0.0898		145.4701	-26.4601	0.2366	0.7072		144.9753	16.8754	0.3698	0.0288		144.7338	3.0283	0.2434	0.5784
156.8324	3.7999	0.4882	0.0738		155.4968	-17.4247	0.4054	0.9281		145.4904	-2.5236	0.4313	0.0901		145.6701	-26.6541	0.2364	0.7059		145.1753	16.8267	0.3694	0.0289		144.9338	2.9524	0.2433	0.5783
157.0324	3.7373	0.4884	0.0740		155.6968	-17.5938	0.4055	0.9277		145.6904	-2.6240	0.4308	0.0904		145.8701	-26.8496	0.2361	0.7047		145.3753	16.7779	0.3691	0.0289		145.1338	2.8763	0.2433	0.5783
157.2324	3.6746	0.4886	0.0741		155.8968	-17.7628	0.4056	0.9273		145.8904	-2.7246	0.4304	0.0906		146.0701	-27.0466	0.2359	0.7034		145.5753	16.7292	0.3688	0.0289		145.3338	2.8001	0.2433	0.5782
157.4324	3.6119	0.4888	0.0743		156.0968	-17.9317	0.4057	0.9268		146.0904	-2.8254	0.4299	0.0909		146.2701	-27.2451	0.2356	0.7022		145.7753	16.6805	0.3684	0.0290		145.5338	2.7237	0.2432	0.5782
157.6324	3.5491	0.4890	0.0744		156.2968	-18.1004	0.4058	0.9264		146.2904	-2.9264	0.4295	0.0912		146.4701	-27.4452	0.2354	0.7008		145.9753	16.6317	0.3681	0.0290		145.7338	2.6472	0.2432	0.5781
157.8324	3.4863	0.4892	0.0746		156.4968	-18.2691	0.4059	0.9259		146.4904	-3.0276	0.4291	0.0914		146.6701	-27.6470	0.2351	0.6995		146.1753	16.5829	0.3677	0.0291		145.9338	2.5705	0.2432	0.5781
158.0324	3.4234	0.4894	0.0748		156.6968	-18.4376	0.4060	0.9255		146.6904	-3.1291	0.4286	0.0917		146.8701	-27.8503	0.2349	0.6982		146.3753	16.5341	0.3674	0.0291		146.1338	2.4936	0.2431	0.5780
158.2324	3.3604	0.4897	0.0749		156.8968	-18.6059	0.4061	0.9251		146.8904	-3.2307	0.4282	0.0920		147.0701	-28.0554	0.2346	0.6968		146.5753	16.4853	0.3671	0.0292		146.3338	2.4166	0.2431	0.5780
158.4324	3.2974	0.4899	0.0751		157.0968	-18.7741	0.4062	0.9246		147.0904	-3.3326	0.4277	0.0922		147.2701	-28.2622	0.2344	0.6954		146.7753	16.4365	0.3667	0.0292		146.5338	2.3394	0.2431	0.5779
158.6324	3.2344	0.4901	0.0752		157.2968	-18.9421	0.4063	0.9242		147.2904	-3.4347	0.4273	0.0925		147.4701	-28.4707	0.2341	0.6940		146.9753	16.3877	0.3664	0.0292		146.7338	2.2621	0.2430	0.5779
158.8324	3.1713	0.4903	0.0754		157.4968	-19.1098	0.4063	0.9237		147.4904	-3.5370	0.4268	0.0928		147.6701	-28.6810	0.2339	0.6926		147.1753	16.3388	0.3660	0.0293		146.9338	2.1846	0.2430	0.5778
159.0324	3.1081	0.4905	0.0755		157.6968	-19.2774	0.4064	0.9233		147.6904	-3.6395	0.4264	0.0931		147.8701	-28.8931	0.2336	0.6911		147.3753	16.2900	0.3657	0.0293		147.1338	2.1070	0.2429	0.5778
159.2324	3.0449	0.4907	0.0757		157.8968	-19.4447	0.4065	0.9228		147.8904	-3.7423	0.4259	0.0934		148.0701	-29.1070	0.2334	0.6896		147.5753	16.2411	0.3653	0.0294		147.3338	2.0291	0.2429	0.5777
159.4324	2.9816	0.4909	0.0759		158.0968	-19.6117	0.4066	0.9224		148.0904	-3.8452	0.4254	0.0936		148.2701	-29.3228	0.2331	0.6881		147.7753	16.1922	0.3650	0.0294		147.5338	1.9512	0.2429	0.5777
159.6324	2.9182	0.4911	0.0760		158.2968	-19.7785	0.4067	0.9219		148.2904	-3.9484	0.4250	0.0939		148.4701	-29.5406	0.2329	0.6865		147.9753	16.1433	0.3647	0.0294		147.7338	1.8730	0.2428	0.5776
159.8324	2.8548	0.4913	0.0762		158.4968	-19.9450	0.4068	0.9214		148.4904	-4.0518	0.4245	0.0942		148.6701	-29.7602	0.2326	0.6850		148.1753	16.0944	0.3643	0.0295		147.9338	1.7947	0.2428	0.5776
160.0324	2.7914	0.4915	0.0764		158.6968	-20.1112	0.4068	0.9210		148.6904	-4.1555	0.4241	0.0945		148.8701	-29.9819	0.2324	0.6834		148.3753	16.0454	0.3640	0.0295		148.1338	1.7162	0.2427	0.5775
160.2324	2.7278	0.4917	0.0765		158.8968	-20.2771	0.4069	0.9205		148.8904	-4.2593	0.4236	0.0948		149.0701	-30.2056	0.2321	0.6818		148.5753	15.9965	0.3636	0.0296		148.3338	1.6376	0.2427	0.5774
160.4324	2.6643	0.4919	0.0767		159.0968	-20.4426	0.4070	0.9201		149.0904	-4.3634	0.4232	0.0950		149.2701	-30.4313	0.2319	0.6801		148.7753	15.9475	0.3633	0.0296		148.5338	1.5588	0.2426	0.5774
160.6324	2.6006	0.4921	0.0768		159.2968	-20.6078	0.4071	0.9196		149.2904	-4.4677	0.4227	0.0953		149.4701	-30.6591	0.2316	0.6784		148.9753	15.8985	0.3630	0.0297		148.7338	1.4798	0.2426	0.5773
160.8324	2.5369	0.4923	0.0770		159.4968	-20.7727	0.4072	0.9192		149.4904	-4.5722	0.4222	0.0956		149.6701	-30.8891	0.2314	0.6767		149.1753	15.8495	0.3626	0.0297		148.9338	1.4007	0.2425	0.5772
161.0324	2.4732	0.4925	0.0772		159.6968	-20.9372	0.4072	0.9187		149.6904	-4.6770	0.4218	0.0959		149.8701	-31.1212	0.2311	0.6750		149.3753	15.8005	0.3623	0.0297		149.1338	1.3213	0.2425	0.5772
161.2324	2.4093	0.4927	0.0773		159.8968	-21.1013	0.4073	0.9182		149.8904	-4.7820	0.4213	0.0962		150.0701	-31.3555	0.2308	0.6732		149.5753	15.7515	0.3619	0.0298		149.3338	1.2418	0.2424	0.5771
161.4324	2.3455	0.4929	0.0775		160.0968	-21.2650	0.4074	0.9178		150.0904	-4.8872	0.4208	0.0965		150.2701	-31.5921	0.2306	0.6714		149.7753	15.7024	0.3616	0.0298		149.5338	1.1622	0.2424	0.5770
161.6324	2.2815	0.4931	0.0777		160.2968	-21.4283	0.4075	0.9173		150.2904	-4.9926	0.4204	0.0968		150.4701	-31.8310	0.2303	0.6696		149.9753	15.6534	0.3613	0.0299		149.7338	1.0823	0.2423	0.5770
161.8324	2.2175	0.4933	0.0778		160.4968	-21.5913	0.4075	0.9168		150.4904	-5.0983	0.4199	0.0971		150.6701	-32.0722	0.2301	0.6677		150.1753	15.6043	0.3609	0.0299		149.9338	1.0023	0.2423	0.5769
162.0324	2.1534	0.4935	0.0780		160.6968	-21.7538	0.4076	0.9164		150.6904	-5.2042	0.4195	0.0974		150.8701	-32.3158	0.2298	0.6658		150.3753	15.5552	0.3606	0.0300		150.1338	0.9221	0.2422	0.5768
162.2324	2.0893	0.4937	0.0782		160.8968	-21.9158	0.4077	0.9159		150.8904	-5.3103	0.4190	0.0977		151.0701	-32.5619	0.2296	0.6639		150.5753	15.5061	0.3602	0.0300		150.3338	0.8417	0.2422	0.5768
162.4324	2.0251	0.4939	0.0783		161.0968	-22.0774	0.4077	0.9155		151.0904	-5.4166	0.4185	0.0980		151.2701	-32.8104	0.2293	0.6620		150.7753	15.4570	0.3599	0.0300		150.5338	0.7612	0.2421	0.5767
162.6324	1.9608	0.4941	0.0785		161.2968	-22.2386	0.4078	0.9150		151.2904	-5.5232	0.4180	0.0983		151.4701	-33.0614	0.2290	0.6600		150.9753	15.4079	0.3596	0.0301		150.7338	0.6804	0.2420	0.5766
162.8324	1.8965	0.4942	0.0787		161.4968	-22.3993	0.4079	0.9145		151.4904	-5.6300	0.4176	0.0986		151.6701	-33.3151	0.2288	0.6579		151.1753	15.3587	0.3592	0.0301		150.9338	0.5995	0.2420	0.5765
163.0324	1.8320	0.4944	0.0788		161.6968	-22.5596	0.4079	0.9141		151.6904	-5.7371	0.4171	0.0989		151.8701	-33.5713	0.2285	0.6558		151.3753	15.3096	0.3589	0.0302		151.1338	0.5184	0.2419	0.5765
163.2324	1.7676	0.4946	0.0790		161.8968	-22.7194	0.4080	0.9136		151.8904	-5.8444	0.4166	0.0992		152.0701	-33.8303	0.2282	0.6537		151.5753	15.2604	0.3585	0.0302		151.3338	0.4371	0.2419	0.5764
163.4324	1.7030	0.4948	0.0792		162.0968	-22.8786	0.4081	0.9131		152.0904	-5.9519	0.4162	0.0995		152.2701	-34.0920	0.2280	0.6516		151.7753	15.2112	0.3582	0.0303		151.5338	0.3556	0.2418	0.5763
163.6324	1.6384	0.4950	0.0794		162.2968	-23.0374	0.4081	0.9127		152.2904	-6.0596	0.4157	0.0998		152.4701	-34.3565	0.2277	0.6494		151.9753	15.1620	0.3579	0.0303		151.7338	0.2739	0.2417	0.5762
163.8324	1.5737	0.4952	0.0795		162.4968	-23.1957	0.4082	0.9122		152.4904	-6.1676	0.4152	0.1001		152.6701	-34.6238	0.2275	0.6471		152.1753	15.1128	0.3575	0.0304		151.9338	0.1921	0.2417	0.5761
164.0324	1.5090	0.4954	0.0797		162.6968	-23.3535	0.4083	0.9117		152.6904	-6.2758	0.4147	0.1004		152.8701	-34.8941	0.2272	0.6449		152.3753	15.0636	0.3572	0.0304		152.1338	0.1100	0.2416	0.5761
164.2324	1.4441	0.4956	0.0799		162.8968	-23.5108	0.4083	0.9113		152.8904	-6.3843	0.4143	0.1007		153.0701	-35.1674	0.2269	0.6425		152.5753	15.0143	0.3569	0.0304		152.3338	0.0278	0.2415	0.5760
164.4324	1.3792	0.4957	0.0800		163.0968	-23.6676	0.4084	0.9108		153.0904	-6.4929	0.4138	0.1011		153.2701	-35.4438	0.2267	0.6402		152.7753	14.9651	0.3565	0.0305		152.5338	-0.0546	0.2415	0.5759
164.6324	1.3142	0.4959	0.0802		163.2968	-23.8238	0.4085	0.9104		153.2904	-6.6018	0.4133	0.1014		153.4701	-35.7234	0.2264	0.6378		152.9753	14.9158	0.3562	0.0305		152.7338	-0.1372	0.2414	0.5758
164.8324	1.2492	0.4961	0.0804		163.4968	-23.9795	0.4085	0.9099		153.4904	-6.7110	0.4128	0.1017		153.6701	-36.0061	0.2261	0.6353		153.1753	14.8665	0.3558	0.0306		152.9338	-0.2201	0.2413	0.5757
165.0324	1.1841	0.4963	0.0806		163.6968	-24.1347	0.4086	0.9094		153.6904	-6.8204	0.4123	0.1020		153.8701	-36.2921	0.2259	0.6328		153.3753	14.8172	0.3555	0.0306		153.1338	-0.3031	0.2413	0.5756
165.2324	1.1189	0.4965	0.0807		163.8968	-24.2894	0.4086	0.9090		153.8904	-6.9300	0.4119	0.1023		154.0701	-36.5816	0.2256	0.6302		153.5753	14.7679	0.3552	0.0307		153.3338	-0.3863	0.2412	0.5756
165.4324	1.0537	0.4966	0.0809		164.0968	-24.4435	0.4087	0.9085		154.0904	-7.0398	0.4114	0.1027		154.2701	-36.8745	0.2253	0.6276		153.7753	14.7186	0.3548	0.0307		153.5338	-0.4697	0.2411	0.5755
165.6324	0.9884	0.4968	0.0811		164.2968	-24.5970	0.4088	0.9080		154.2904	-7.1499	0.4109	0.1030		154.4701	-37.1709	0.2251	0.6250		153.9753	14.6692	0.3545	0.0307		153.7338	-0.5533	0.2411	0.5754
165.8324	0.9230	0.4970	0.0813		164.4968	-24.7501	0.4088	0.9076		154.4904	-7.2602	0.4104	0.1033		154.6701	-37.4710	0.2248	0.6222		154.1753	14.6199	0.3541	0.0308		153.9338	-0.6371	0.2410	0.5753
166.0324	0.8575	0.4972	0.0814		164.6968	-24.9025	0.4089	0.9071		154.6904	-7.3707	0.4099	0.1036		154.8701	-37.7749	0.2245	0.6195		154.3753	14.5705	0.3538	0.0308		154.1338	-0.7211	0.2409	0.5752
166.2324	0.7920	0.4974	0.0816		164.8968	-25.0545	0.4089	0.9066		154.8904	-7.4815	0.4095	0.1040		155.0701	-38.0826	0.2243	0.6166		154.5753	14.5211	0.3535	0.0309		154.3338	-0.8053	0.2408	0.5751
166.4324	0.7264	0.4975	0.0818		165.0968	-25.2058	0.4090	0.9062		155.0904	-7.5924	0.4090	0.1043		155.2701	-38.3943	0.2240	0.6137		154.7753	14.4717	0.3531	0.0309		154.5338	-0.8897	0.2408	0.5750
166.6324	0.6607	0.4977	0.0820		165.2968	-25.3567	0.4090	0.9057		155.2904	-7.7037	0.4085	0.1046		155.4701	-38.7100	0.2237	0.6108		154.9753	14.4223	0.3528	0.0310		154.7338	-0.9743	0.2407	0.5749
166.8324	0.5949	0.4979	0.0822		165.4968	-25.5069	0.4091	0.9052		155.4904	-7.8151	0.4080	0.1050		155.6701	-39.0300	0.2235	0.6078		155.1753	14.3728	0.3525	0.0310		154.9338	-1.0591	0.2406	0.5748
167.0324	0.5291	0.4981	0.0823		165.6968	-25.6566	0.4091	0.9048		155.6904	-7.9268	0.4075	0.1053		155.8701	-39.3543	0.2232	0.6047		155.3753	14.3234	0.3521	0.0311		155.1338	-1.1442	0.2405	0.5747
167.2324	0.4631	0.4982	0.0825		165.8968	-25.8057	0.4092	0.9043		155.8904	-8.0387	0.4070	0.1056		156.0701	-39.6830	0.2229	0.6015		155.5753	14.2739	0.3518	0.0311		155.3338	-1.2294	0.2405	0.5746
167.4324	0.3972	0.4984	0.0827		166.0968	-25.9543	0.4092	0.9039		156.0904	-8.1508	0.4065	0.1060		156.2701	-40.0162	0.2226	0.5983		155.7753	14.2244	0.3514	0.0311		155.5338	-1.3149	0.2404	0.5745
167.6324	0.3311	0.4986	0.0829		166.2968	-26.1024	0.4093	0.9034		156.2904	-8.2632	0.4061	0.1063		156.4701	-40.3541	0.2224	0.5950		155.9753	14.1749	0.3511	0.0312		155.7338	-1.4005	0.2403	0.5744
167.8324	0.2649	0.4987	0.0831		166.4968	-26.2498	0.4093	0.9029		156.4904	-8.3758	0.4056	0.1066		156.6701	-40.6969	0.2221	0.5916		156.1753	14.1254	0.3508	0.0312		155.9338	-1.4864	0.2402	0.5743
168.0324	0.1987	0.4989	0.0832		166.6968	-26.3967	0.4094	0.9025		156.6904	-8.4886	0.4051	0.1070		156.8701	-41.0446	0.2218	0.5882		156.3753	14.0759	0.3504	0.0313		156.1338	-1.5725	0.2401	0.5742
168.2324	0.1324	0.4991	0.0834		166.8968	-26.5431	0.4094	0.9020		156.8904	-8.6016	0.4046	0.1073		157.0701	-41.3974	0.2215	0.5846		156.5753	14.0264	0.3501	0.0313		156.3338	-1.6588	0.2401	0.5741
168.4324	0.0660	0.4992	0.0836		167.0968	-26.6889	0.4095	0.9015		157.0904	-8.7149	0.4041	0.1077		157.2701	-41.7554	0.2213	0.5810		156.7753	13.9768	0.3498	0.0314		156.5338	-1.7453	0.2400	0.5740
168.6324	-0.0005	0.4994	0.0838		167.2968	-26.8341	0.4095	0.9011		157.2904	-8.8283	0.4036	0.1080		157.4701	-42.1188	0.2210	0.5773		156.9753	13.9272	0.3494	0.0314		156.7338	-1.8320	0.2399	0.5739
168.8324	-0.0670	0.4996	0.0840		167.4968	-26.9788	0.4096	0.9006		157.4904	-8.9420	0.4031	0.1084		157.6701	-42.4878	0.2207	0.5735		157.1753	13.8776	0.3491	0.0315		156.9338	-1.9190	0.2398	0.5738
169.0324	-0.1336	0.4997	0.0842		167.6968	-27.1229	0.4096	0.9001		157.6904	-9.0559	0.4026	0.1087		157.8701	-42.8624	0.2204	0.5697		157.3753	13.8280	0.3488	0.0315		157.1338	-2.0061	0.2397	0.5737
169.2324	-0.2003	0.4999	0.0843		167.8968	-27.2665	0.4097	0.8996		157.8904	-9.1701	0.4021	0.1091		158.0701	-43.2430	0.2202	0.5657		157.5753	13.7784	0.3484	0.0315		157.3338	-2.0935	0.2396	0.5736
169.4324	-0.2671	0.5001	0.0845		168.0968	-27.4095	0.4097	0.8992		158.0904	-9.2844	0.4016	0.1094		158.2701	-43.6295	0.2199	0.5616		157.7753	13.7288	0.3481	0.0316		157.5338	-2.1812	0.2395	0.5735
169.6324	-0.3340	0.5002	0.0847		168.2968	-27.5520	0.4098	0.8987		158.2904	-9.3990	0.4012	0.1098		158.4701	-44.0222	0.2196	0.5574		157.9753	13.6792	0.3478	0.0316		157.7338	-2.2690	0.2394	0.5733
169.8324	-0.4010	0.5004	0.0849		168.4968	-27.6940	0.4098	0.8982		158.4904	-9.5138	0.4007	0.1102		158.6701	-44.4212	0.2193	0.5532		158.1753	13.6295	0.3474	0.0317		157.9338	-2.3571	0.2394	0.5732
170.0324	-0.4680	0.5005	0.0851		168.6968	-27.8354	0.4098	0.8978		158.6904	-9.6288	0.4002	0.1105		158.8701	-44.8267	0.2190	0.5488		158.3753	13.5798	0.3471	0.0317		158.1338	-2.4453	0.2393	0.5731
170.2324	-0.5351	0.5007	0.0853		168.8968	-27.9762	0.4099	0.8973		158.8904	-9.7440	0.3997	0.1109		159.0701	-45.2389	0.2188	0.5443		158.5753	13.5301	0.3468	0.0318		158.3338	-2.5339	0.2392	0.5730
170.4324	-0.6023	0.5009	0.0855		169.0968	-28.1165	0.4099	0.8968		159.0904	-9.8594	0.3992	0.1112		159.2701	-45.6579	0.2185	0.5397		158.7753	13.4804	0.3464	0.0318		158.5338	-2.6226	0.2391	0.5729
170.6324	-0.6696	0.5010	0.0857		169.2968	-28.2563	0.4100	0.8963		159.2904	-9.9751	0.3987	0.1116		159.4701	-46.0838	0.2182	0.5350		158.9753	13.4307	0.3461	0.0319		158.7338	-2.7116	0.2390	0.5728
170.8324	-0.7370	0.5012	0.0858		169.4968	-28.3956	0.4100	0.8958		159.4904	-10.0909	0.3982	0.1120		159.6701	-46.5168	0.2179	0.5301		159.1753	13.3810	0.3458	0.0319		158.9338	-2.8008	0.2389	0.5726
171.0324	-0.8044	0.5013	0.0860		169.6968	-28.5343	0.4100	0.8954		159.6904	-10.2070	0.3977	0.1123		159.8701	-46.9570	0.2176	0.5252		159.3753	13.3312	0.3454	0.0320		159.1338	-2.8902	0.2388	0.5725
171.2324	-0.8720	0.5015	0.0862		169.8968	-28.6726	0.4101	0.8949		159.8904	-10.3232	0.3972	0.1127		160.0701	-47.4047	0.2174	0.5201		159.5753	13.2814	0.3451	0.0320		159.3338	-2.9799	0.2387	0.5724
171.4324	-0.9397	0.5016	0.0864		170.0968	-28.8103	0.4101	0.8944		160.0904	-10.4397	0.3967	0.1131		160.2701	-47.8599	0.2171	0.5148		159.7753	13.2316	0.3448	0.0320		159.5338	-3.0698	0.2386	0.5723
171.6324	-1.0074	0.5018	0.0866		170.2968	-28.9474	0.4101	0.8939		160.2904	-10.5564	0.3962	0.1135		160.4701	-48.3229	0.2168	0.5095		159.9753	13.1818	0.3444	0.0321		159.7338	-3.1599	0.2385	0.5722
171.8324	-1.0752	0.5020	0.0868		170.4968	-29.0841	0.4102	0.8934		160.4904	-10.6733	0.3957	0.1138		160.6701	-48.7936	0.2165	0.5040		160.1753	13.1320	0.3441	0.0321		159.9338	-3.2503	0.2384	0.5720
172.0324	-1.1431	0.5021	0.0870		170.6968	-29.2203	0.4102	0.8929		160.6904	-10.7903	0.3952	0.1142		160.8701	-49.2723	0.2162	0.4984		160.3753	13.0822	0.3438	0.0322		160.1338	-3.3409	0.2383	0.5719
172.2324	-1.2110	0.5023	0.0872		170.8968	-29.3560	0.4103	0.8925		160.8904	-10.9076	0.3947	0.1146		161.0701	-49.7590	0.2159	0.4926		160.5753	13.0323	0.3434	0.0322		160.3338	-3.4317	0.2382	0.5718
172.4324	-1.2791	0.5024	0.0874		171.0968	-29.4911	0.4103	0.8920		161.0904	-11.0251	0.3942	0.1150		161.2701	-50.2539	0.2156	0.4867		160.7753	12.9825	0.3431	0.0323		160.5338	-3.5228	0.2381	0.5717
172.6324	-1.3472	0.5026	0.0876		171.2968	-29.6258	0.4103	0.8915		161.2904	-11.1428	0.3937	0.1153		161.4701	-50.7570	0.2154	0.4806		160.9753	12.9326	0.3428	0.0323		160.7338	-3.6141	0.2380	0.5715
172.8324	-1.4155	0.5027	0.0878		171.4968	-29.7600	0.4104	0.8910		161.4904	-11.2606	0.3932	0.1157		161.6701	-51.2684	0.2151	0.4744		161.1753	12.8827	0.3424	0.0324		160.9338	-3.7057	0.2379	0.5714
173.0324	-1.4838	0.5029	0.0880		171.6968	-29.8938	0.4104	0.8905		161.6904	-11.3787	0.3927	0.1161		161.8701	-51.7882	0.2148	0.4680		161.3753	12.8328	0.3421	0.0324		161.1338	-3.7975	0.2378	0.5713
173.2324	-1.5522	0.5030	0.0882		171.8968	-30.0270	0.4104	0.8900		161.8904	-11.4970	0.3922	0.1165		162.0701	-52.3164	0.2145	0.4615		161.5753	12.7828	0.3418	0.0325		161.3338	-3.8895	0.2377	0.5711
173.4324	-1.6207	0.5031	0.0883		172.0968	-30.1598	0.4105	0.8895		162.0904	-11.6154	0.3917	0.1169		162.2701	-52.8530	0.2142	0.4548		161.7753	12.7329	0.3414	0.0325		161.5338	-3.9818	0.2376	0.5710
173.6324	-1.6893	0.5033	0.0885		172.2968	-30.2921	0.4105	0.8890		162.2904	-11.7341	0.3912	0.1173		162.4701	-53.3981	0.2139	0.4479		161.9753	12.6829	0.3411	0.0325		161.7338	-4.0743	0.2375	0.5709
173.8324	-1.7579	0.5034	0.0887		172.4968	-30.4239	0.4105	0.8885		162.4904	-11.8529	0.3907	0.1177		162.6701	-53.9515	0.2136	0.4409		162.1753	12.6330	0.3408	0.0326		161.9338	-4.1671	0.2374	0.5707
174.0324	-1.8267	0.5036	0.0889		172.6968	-30.5553	0.4105	0.8880		162.6904	-11.9719	0.3902	0.1181		162.8701	-54.5133	0.2133	0.4337		162.3753	12.5830	0.3404	0.0326		162.1338	-4.2601	0.2373	0.5706
174.2324	-1.8955	0.5037	0.0891		172.8968	-30.6863	0.4106	0.8875		162.8904	-12.0911	0.3897	0.1185		163.0701	-55.0834	0.2130	0.4263		162.5753	12.5330	0.3401	0.0327		162.3338	-4.3534	0.2371	0.5704
174.4324	-1.9645	0.5039	0.0893		173.0968	-30.8168	0.4106	0.8869		163.0904	-12.2105	0.3892	0.1189		163.2701	-55.6616	0.2127	0.4188		162.7753	12.4829	0.3398	0.0327		162.5338	-4.4469	0.2370	0.5703
174.6324	-2.0335	0.5040	0.0895		173.2968	-30.9469	0.4106	0.8864		163.2904	-12.3301	0.3887	0.1193		163.4701	-56.2477	0.2124	0.4111		162.9753	12.4329	0.3395	0.0328		162.7338	-4.5407	0.2369	0.5702
174.8324	-2.1026	0.5042	0.0897		173.4968	-31.0765	0.4107	0.8859		163.4904	-12.4499	0.3882	0.1197		163.6701	-56.8415	0.2121	0.4032		163.1753	12.3828	0.3391	0.0328		162.9338	-4.6347	0.2368	0.5700
175.0324	-2.1718	0.5043	0.0899		173.6968	-31.2057	0.4107	0.8854		163.6904	-12.5698	0.3877	0.1201		163.8701	-57.4427	0.2119	0.3952		163.3753	12.3327	0.3388	0.0329		163.1338	-4.7290	0.2367	0.5699
175.2324	-2.2411	0.5044	0.0901		173.8968	-31.3345	0.4107	0.8849		163.8904	-12.6900	0.3872	0.1205		164.0701	-58.0511	0.2116	0.3870		163.5753	12.2826	0.3385	0.0329		163.3338	-4.8235	0.2366	0.5697
175.4324	-2.3105	0.5046	0.0903		174.0968	-31.4629	0.4107	0.8843		164.0904	-12.8103	0.3867	0.1209		164.2701	-58.6660	0.2113	0.3786		163.7753	12.2325	0.3381	0.0330		163.5338	-4.9183	0.2365	0.5696
175.6324	-2.3800	0.5047	0.0905		174.2968	-31.5909	0.4108	0.8838		164.2904	-12.9308	0.3862	0.1213		164.4701	-59.2872	0.2110	0.3701		163.9753	12.1824	0.3378	0.0330		163.7338	-5.0133	0.2363	0.5694
175.8324	-2.4497	0.5048	0.0907		174.4968	-31.7185	0.4108	0.8833		164.4904	-13.0515	0.3857	0.1217		164.6701	-59.9139	0.2107	0.3614		164.1753	12.1323	0.3375	0.0331		163.9338	-5.1086	0.2362	0.5693
176.0324	-2.5193	0.5050	0.0910		174.6968	-31.8457	0.4108	0.8827		164.6904	-13.1724	0.3852	0.1221		164.8701	-60.5457	0.2104	0.3526		164.3753	12.0821	0.3371	0.0331		164.1338	-5.2042	0.2361	0.5691
176.2324	-2.5891	0.5051	0.0912		174.8968	-31.9725	0.4108	0.8822		164.8904	-13.2934	0.3847	0.1225		165.0701	-61.1816	0.2101	0.3437		164.5753	12.0319	0.3368	0.0332		164.3338	-5.2999	0.2360	0.5690
176.4324	-2.6589	0.5052	0.0914		175.0968	-32.0989	0.4108	0.8817		165.0904	-13.4146	0.3842	0.1229		165.2701	-61.8209	0.2098	0.3346		164.7753	11.9817	0.3365	0.0332		164.5338	-5.3960	0.2359	0.5688
176.6324	-2.7289	0.5054	0.0916		175.2968	-32.2250	0.4109	0.8811		165.2904	-13.5360	0.3837	0.1234		165.4701	-62.4627	0.2095	0.3255		164.9753	11.9315	0.3362	0.0332		164.7338	-5.4923	0.2358	0.5687
176.8324	-2.7989	0.5055	0.0918		175.4968	-32.3506	0.4109	0.8806		165.4904	-13.6576	0.3832	0.1238		165.6701	-63.1059	0.2092	0.3162		165.1753	11.8813	0.3358	0.0333		164.9338	-5.5889	0.2356	0.5685
177.0324	-2.8690	0.5056	0.0920		175.6968	-32.4760	0.4109	0.8800		165.6904	-13.7794	0.3827	0.1242		165.8701	-63.7495	0.2089	0.3069		165.3753	11.8310	0.3355	0.0333		165.1338	-5.6857	0.2355	0.5684
177.2324	-2.9392	0.5058	0.0922		175.8968	-32.6009	0.4109	0.8795		165.8904	-13.9013	0.3822	0.1246		166.0701	-64.3922	0.2086	0.2975		165.5753	11.7807	0.3352	0.0334		165.3338	-5.7828	0.2354	0.5682
177.4324	-3.0095	0.5059	0.0924		176.0968	-32.7255	0.4109	0.8789		166.0904	-14.0234	0.3817	0.1250		166.2701	-65.0327	0.2083	0.2880		165.7753	11.7304	0.3349	0.0334		165.5338	-5.8801	0.2353	0.5680
177.6324	-3.0799	0.5060	0.0926		176.2968	-32.8498	0.4110	0.8783		166.2904	-14.1457	0.3812	0.1255		166.4701	-65.6697	0.2080	0.2786		165.9753	11.6801	0.3345	0.0335		165.7338	-5.9777	0.2351	0.5679
177.8324	-3.1504	0.5062	0.0928		176.4968	-32.9738	0.4110	0.8778		166.4904	-14.2682	0.3807	0.1259		166.6701	-66.3017	0.2077	0.2691		166.1753	11.6298	0.3342	0.0335		165.9338	-6.0755	0.2350	0.5677
178.0324	-3.2210	0.5063	0.0930		176.6968	-33.0974	0.4110	0.8772		166.6904	-14.3909	0.3802	0.1263		166.8701	-66.9274	0.2074	0.2597		166.3753	11.5795	0.3339	0.0336		166.1338	-6.1737	0.2349	0.5676
178.2324	-3.2917	0.5064	0.0932		176.8968	-33.2207	0.4110	0.8766		166.8904	-14.5137	0.3797	0.1267		167.0701	-67.5452	0.2071	0.2503		166.5753	11.5291	0.3336	0.0336		166.3338	-6.2720	0.2348	0.5674
178.4324	-3.3625	0.5065	0.0934		177.0968	-33.3437	0.4110	0.8760		167.0904	-14.6367	0.3791	0.1272		167.2701	-68.1537	0.2068	0.2410		166.7753	11.4787	0.3332	0.0337		166.5338	-6.3707	0.2346	0.5672
178.6324	-3.4333	0.5067	0.0936		177.2968	-33.4663	0.4110	0.8754		167.2904	-14.7600	0.3786	0.1276		167.4701	-68.7514	0.2065	0.2318		166.9753	11.4283	0.3329	0.0337		166.7338	-6.4696	0.2345	0.5671
178.8324	-3.5043	0.5068	0.0939		177.4968	-33.5887	0.4111	0.8749		167.4904	-14.8833	0.3781	0.1280		167.6701	-69.3368	0.2062	0.2227		167.1753	11.3779	0.3326	0.0338		166.9338	-6.5687	0.2344	0.5669
179.0324	-3.5753	0.5069	0.0941		177.6968	-33.7108	0.4111	0.8743		167.6904	-15.0069	0.3776	0.1285		167.8701	-69.9086	0.2059	0.2138		167.3753	11.3275	0.3323	0.0338		167.1338	-6.6681	0.2342	0.5667
179.2324	-3.6465	0.5070	0.0943		177.8968	-33.8326	0.4111	0.8737		167.8904	-15.1307	0.3771	0.1289		168.0701	-70.4655	0.2057	0.2051		167.5753	11.2770	0.3319	0.0339		167.3338	-6.7678	0.2341	0.5665
179.4324	-3.7177	0.5072	0.0945		178.0968	-33.9541	0.4111	0.8731		168.0904	-15.2546	0.3766	0.1294		168.2701	-71.0064	0.2054	0.1965		167.7753	11.2266	0.3316	0.0339		167.5338	-6.8678	0.2340	0.5664
179.6324	-3.7890	0.5073	0.0947		178.2968	-34.0754	0.4111	0.8725		168.2904	-15.3788	0.3761	0.1298		168.4701	-71.5302	0.2051	0.1882		167.9753	11.1761	0.3313	0.0340		167.7338	-6.9680	0.2338	0.5662
179.8324	-3.8605	0.5074	0.0949		178.4968	-34.1964	0.4111	0.8718		168.4904	-15.5031	0.3756	0.1303		168.6701	-72.0359	0.2048	0.1801		168.1753	11.1256	0.3310	0.0340		167.9338	-7.0684	0.2337	0.5660
180.0324	-3.9320	0.5075	0.0951		178.6968	-34.3171	0.4111	0.8712		168.6904	-15.6276	0.3751	0.1307		168.8701	-72.5229	0.2045	0.1723		168.3753	11.0751	0.3306	0.0341		168.1338	-7.1692	0.2336	0.5658
180.2324	-4.0036	0.5076	0.0954		178.8968	-34.4376	0.4111	0.8706		168.8904	-15.7524	0.3746	0.1311		169.0701	-72.9904	0.2042	0.1647		168.5753	11.0245	0.3303	0.0341		168.3338	-7.2702	0.2334	0.5657
180.4324	-4.0753	0.5078	0.0956		179.0968	-34.5578	0.4112	0.8700		169.0904	-15.8774	0.3741	0.1316		169.2701	-73.4381	0.2039	0.1574		168.7753	10.9739	0.3300	0.0342		168.5338	-7.3714	0.2333	0.5655
180.6324	-4.1471	0.5079	0.0958		179.2968	-34.6778	0.4112	0.8694		169.2904	-16.0025	0.3736	0.1320		169.4701	-73.8657	0.2036	0.1504		168.9753	10.9234	0.3297	0.0342		168.7338	-7.4729	0.2332	0.5653
180.8324	-4.2190	0.5080	0.0960		179.4968	-34.7976	0.4112	0.8687		169.4904	-16.1279	0.3731	0.1325		169.6701	-74.2730	0.2034	0.1438		169.1753	10.8728	0.3294	0.0343		168.9338	-7.5747	0.2330	0.5651
181.0324	-4.2910	0.5081	0.0962		179.6968	-34.9171	0.4112	0.8681		169.6904	-16.2535	0.3726	0.1330		169.8701	-74.6601	0.2031	0.1374		169.3753	10.8221	0.3290	0.0343		169.1338	-7.6767	0.2329	0.5649
181.2324	-4.3630	0.5082	0.0965		179.8968	-35.0364	0.4112	0.8674		169.8904	-16.3792	0.3721	0.1334		170.0701	-75.0271	0.2028	0.1313		169.5753	10.7715	0.3287	0.0344		169.3338	-7.7790	0.2328	0.5647
181.4324	-4.4352	0.5083	0.0967		180.0968	-35.1556	0.4112	0.8668		170.0904	-16.5052	0.3716	0.1339		170.2701	-75.3742	0.2025	0.1255		169.7753	10.7208	0.3284	0.0344		169.5338	-7.8816	0.2326	0.5645
181.6324	-4.5075	0.5084	0.0969		180.2968	-35.2745	0.4112	0.8661		170.2904	-16.6314	0.3711	0.1343		170.4701	-75.7019	0.2022	0.1200		169.9753	10.6702	0.3281	0.0344		169.7338	-7.9844	0.2325	0.5644
181.8324	-4.5798	0.5086	0.0971		180.4968	-35.3932	0.4112	0.8655		170.4904	-16.7578	0.3706	0.1348		170.6701	-76.0107	0.2020	0.1149		170.1753	10.6195	0.3277	0.0345		169.9338	-8.0875	0.2323	0.5642
182.0324	-4.6523	0.5087	0.0973		180.6968	-35.5118	0.4112	0.8648		170.6904	-16.8844	0.3701	0.1353		170.8701	-76.3011	0.2017	0.1100		170.3753	10.5687	0.3274	0.0345		170.1338	-8.1908	0.2322	0.5640
182.2324	-4.7249	0.5088	0.0976		180.8968	-35.6302	0.4112	0.8641		170.8904	-17.0113	0.3696	0.1357		171.0701	-76.5738	0.2014	0.1054		170.5753	10.5180	0.3271	0.0346		170.3338	-8.2944	0.2320	0.5638
182.4324	-4.7975	0.5089	0.0978		181.0968	-35.7484	0.4112	0.8634		171.0904	-17.1384	0.3691	0.1362		171.2701	-76.8294	0.2011	0.1010		170.7753	10.4672	0.3268	0.0346		170.5338	-8.3983	0.2319	0.5636
182.6324	-4.8702	0.5090	0.0980		181.2968	-35.8664	0.4112	0.8627		171.2904	-17.2657	0.3686	0.1367		171.4701	-77.0687	0.2009	0.0970		170.9753	10.4164	0.3265	0.0347		170.7338	-8.5024	0.2318	0.5634
182.8324	-4.9430	0.5091	0.0982		181.4968	-35.9843	0.4112	0.8620		171.4904	-17.3933	0.3681	0.1371		171.6701	-77.2925	0.2006	0.0932		171.1753	10.3656	0.3261	0.0347		170.9338	-8.6068	0.2316	0.5632
183.0324	-5.0159	0.5092	0.0985		181.6968	-36.1020	0.4112	0.8614		171.6904	-17.5212	0.3676	0.1376		171.8701	-77.5015	0.2003	0.0896		171.3753	10.3148	0.3258	0.0348		171.1338	-8.7114	0.2315	0.5630
183.2324	-5.0889	0.5093	0.0987		181.8968	-36.2196	0.4112	0.8606		171.8904	-17.6493	0.3671	0.1381		172.0701	-77.6966	0.2001	0.0862		171.5753	10.2640	0.3255	0.0348		171.3338	-8.8163	0.2313	0.5628
183.4324	-5.1620	0.5094	0.0989		182.0968	-36.3371	0.4112	0.8599		172.0904	-17.7777	0.3666	0.1385		172.2701	-77.8786	0.1998	0.0831		171.7753	10.2131	0.3252	0.0349		171.5338	-8.9215	0.2312	0.5626
183.6324	-5.2352	0.5095	0.0991		182.2968	-36.4544	0.4112	0.8592		172.2904	-17.9064	0.3661	0.1390		172.4701	-78.0481	0.1995	0.0802		171.9753	10.1622	0.3249	0.0349		171.7338	-9.0269	0.2310	0.5624
183.8324	-5.3084	0.5096	0.0994		182.4968	-36.5716	0.4112	0.8585		172.4904	-18.0353	0.3656	0.1395		172.6701	-78.2059	0.1993	0.0774		172.1753	10.1113	0.3246	0.0350		171.9338	-9.1325	0.2309	0.5622
184.0324	-5.3818	0.5097	0.0996		182.6968	-36.6887	0.4112	0.8578		172.6904	-18.1646	0.3651	0.1400		172.8701	-78.3527	0.1990	0.0749		172.3753	10.0604	0.3242	0.0350		172.1338	-9.2384	0.2307	0.5619
184.2324	-5.4552	0.5098	0.0998		182.8968	-36.8057	0.4112	0.8570		172.8904	-18.2941	0.3646	0.1405		173.0701	-78.4893	0.1987	0.0725		172.5753	10.0094	0.3239	0.0351		172.3338	-9.3446	0.2306	0.5617
184.4324	-5.5287	0.5099	0.1001		183.0968	-36.9225	0.4112	0.8563		173.0904	-18.4239	0.3641	0.1409		173.2701	-78.6163	0.1985	0.0703		172.7753	9.9584	0.3236	0.0351		172.5338	-9.4510	0.2304	0.5615
184.6324	-5.6023	0.5100	0.1003		183.2968	-37.0393	0.4112	0.8555		173.2904	-18.5541	0.3636	0.1414		173.4701	-78.7344	0.1982	0.0682		172.9753	9.9074	0.3233	0.0352		172.7338	-9.5577	0.2303	0.5613
184.8324	-5.6760	0.5101	0.1005		183.4968	-37.1560	0.4112	0.8548		173.4904	-18.6845	0.3631	0.1419		173.6701	-78.8443	0.1979	0.0663		173.1753	9.8564	0.3230	0.0352		172.9338	-9.6646	0.2301	0.5611
185.0324	-5.7498	0.5102	0.1007		183.6968	-37.2727	0.4112	0.8540		173.6904	-18.8154	0.3626	0.1424		173.8701	-78.9465	0.1977	0.0645		173.3753	9.8054	0.3227	0.0353		173.1338	-9.7718	0.2300	0.5609
185.2324	-5.8237	0.5103	0.1010		183.8968	-37.3892	0.4112	0.8533		173.8904	-18.9465	0.3621	0.1429		174.0701	-79.0416	0.1974	0.0628		173.5753	9.7543	0.3223	0.0353		173.3338	-9.8792	0.2298	0.5607
185.4324	-5.8977	0.5104	0.1012		184.0968	-37.5057	0.4112	0.8525		174.0904	-19.0780	0.3616	0.1434		174.2701	-79.1302	0.1972	0.0612		173.7753	9.7032	0.3220	0.0354		173.5338	-9.9868	0.2297	0.5604
185.6324	-5.9717	0.5105	0.1014		184.2968	-37.6221	0.4112	0.8517		174.2904	-19.2098	0.3611	0.1439		174.4701	-79.2127	0.1969	0.0597		173.9753	9.6521	0.3217	0.0354		173.7338	-10.0947	0.2295	0.5602
185.8324	-6.0458	0.5106	0.1017		184.4968	-37.7385	0.4112	0.8509		174.4904	-19.3420	0.3606	0.1444		174.6701	-79.2896	0.1966	0.0584		174.1753	9.6010	0.3214	0.0355		173.9338	-10.2029	0.2293	0.5600
186.0324	-6.1201	0.5107	0.1019		184.6968	-37.8548	0.4112	0.8501		174.6904	-19.4746	0.3601	0.1449		174.8701	-79.3612	0.1964	0.0571		174.3753	9.5498	0.3211	0.0355		174.1338	-10.3113	0.2292	0.5598
186.2324	-6.1943	0.5108	0.1022		184.8968	-37.9711	0.4112	0.8493		174.8904	-19.6076	0.3596	0.1454		175.0701	-79.4281	0.1961	0.0559		174.5753	9.4987	0.3208	0.0356		174.3338	-10.4199	0.2290	0.5595
186.4324	-6.2687	0.5109	0.1024		185.0968	-38.0874	0.4112	0.8485		175.0904	-19.7410	0.3591	0.1459		175.2701	-79.4905	0.1959	0.0547		174.7753	9.4475	0.3205	0.0356		174.5338	-10.5288	0.2289	0.5593
186.6324	-6.3432	0.5110	0.1026		185.2968	-38.2036	0.4112	0.8477		175.2904	-19.8748	0.3586	0.1464		175.4701	-79.5488	0.1956	0.0537		174.9753	9.3963	0.3201	0.0357		174.7338	-10.6379	0.2287	0.5591
186.8324	-6.4177	0.5111	0.1029		185.4968	-38.3198	0.4112	0.8469		175.4904	-20.0090	0.3581	0.1469		175.6701	-79.6034	0.1954	0.0527		175.1753	9.3450	0.3198	0.0357		174.9338	-10.7473	0.2285	0.5588
187.0324	-6.4924	0.5112	0.1031		185.6968	-38.4360	0.4112	0.8460		175.6904	-20.1437	0.3576	0.1474		175.8701	-79.6546	0.1951	0.0517		175.3753	9.2937	0.3195	0.0358		175.1338	-10.8568	0.2284	0.5586
187.2324	-6.5671	0.5113	0.1033		185.8968	-38.5522	0.4112	0.8452		175.8904	-20.2788	0.3572	0.1479		176.0701	-79.7026	0.1949	0.0508		175.5753	9.2425	0.3192	0.0358		175.3338	-10.9667	0.2282	0.5584
187.4324	-6.6419	0.5114	0.1036		186.0968	-38.6684	0.4112	0.8443		176.0904	-20.4144	0.3567	0.1484		176.2701	-79.7478	0.1946	0.0500		175.7753	9.1911	0.3189	0.0359		175.5338	-11.0767	0.2281	0.5581
187.6324	-6.7167	0.5115	0.1038		186.2968	-38.7847	0.4111	0.8435		176.2904	-20.5504	0.3562	0.1489		176.4701	-79.7902	0.1944	0.0492		175.9753	9.1398	0.3186	0.0360		175.7338	-11.1870	0.2279	0.5579
187.8324	-6.7917	0.5116	0.1041		186.4968	-38.9009	0.4111	0.8426		176.4904	-20.6870	0.3557	0.1494		176.6701	-79.8302	0.1941	0.0484		176.1753	9.0884	0.3183	0.0360		175.9338	-11.2975	0.2277	0.5576
188.0324	-6.8667	0.5116	0.1043		186.6968	-39.0171	0.4111	0.8418		176.6904	-20.8240	0.3552	0.1500		176.8701	-79.8680	0.1939	0.0477		176.3753	9.0371	0.3180	0.0361		176.1338	-11.4083	0.2276	0.5574
188.2324	-6.9418	0.5117	0.1046		186.8968	-39.1334	0.4111	0.8409		176.8904	-20.9616	0.3547	0.1505		177.0701	-79.9036	0.1936	0.0470		176.5753	8.9857	0.3176	0.0361		176.3338	-11.5192	0.2274	0.5571
188.4324	-7.0170	0.5118	0.1048		187.0968	-39.2497	0.4111	0.8400		177.0904	-21.0997	0.3542	0.1510		177.2701	-79.9374	0.1934	0.0464		176.7753	8.9342	0.3173	0.0362		176.5338	-11.6304	0.2272	0.5569
188.6324	-7.0923	0.5119	0.1050		187.2968	-39.3661	0.4111	0.8391		177.2904	-21.2383	0.3537	0.1515		177.4701	-79.9694	0.1931	0.0458		176.9753	8.8828	0.3170	0.0362		176.7338	-11.7418	0.2271	0.5566
188.8324	-7.1676	0.5120	0.1053		187.4968	-39.4825	0.4111	0.8382		177.4904	-21.3775	0.3532	0.1521		177.6701	-79.9998	0.1929	0.0452		177.1753	8.8313	0.3167	0.0363		176.9338	-11.8535	0.2269	0.5564
189.0324	-7.2430	0.5121	0.1055		187.6968	-39.5989	0.4111	0.8373		177.6904	-21.5173	0.3527	0.1526		177.8701	-80.0287	0.1926	0.0446		177.3753	8.7798	0.3164	0.0363		177.1338	-11.9653	0.2267	0.5561
189.2324	-7.3185	0.5121	0.1058		187.8968	-39.7154	0.4110	0.8364		177.8904	-21.6577	0.3522	0.1531		178.0701	-80.0562	0.1924	0.0440		177.5753	8.7283	0.3161	0.0364		177.3338	-12.0774	0.2266	0.5559
189.4324	-7.3941	0.5122	0.1060		188.0968	-39.8320	0.4110	0.8354		178.0904	-21.7987	0.3517	0.1537		178.2701	-80.0825	0.1922	0.0435		177.7753	8.6767	0.3158	0.0364		177.5338	-12.1897	0.2264	0.5556
189.6324	-7.4697	0.5123	0.1063		188.2968	-39.9487	0.4110	0.8345		178.2904	-21.9404	0.3512	0.1542		178.4701	-80.1077	0.1919	0.0430		177.9753	8.6251	0.3155	0.0365		177.7338	-12.3022	0.2262	0.5554
189.8324	-7.5454	0.5124	0.1065		188.4968	-40.0654	0.4110	0.8336		178.4904	-22.0826	0.3508	0.1547		178.6701	-80.1318	0.1917	0.0425		178.1753	8.5735	0.3152	0.0365		177.9338	-12.4149	0.2261	0.5551
190.0324	-7.6212	0.5125	0.1068		188.6968	-40.1822	0.4110	0.8326		178.6904	-22.2256	0.3503	0.1553		178.8701	-80.1550	0.1914	0.0421		178.3753	8.5219	0.3149	0.0366		178.1338	-12.5279	0.2259	0.5548
190.2324	-7.6970	0.5126	0.1070		188.8968	-40.2991	0.4110	0.8317		178.8904	-22.3692	0.3498	0.1558		179.0701	-80.1772	0.1912	0.0416		178.5753	8.4702	0.3146	0.0366		178.3338	-12.6410	0.2257	0.5546
190.4324	-7.7729	0.5126	0.1073		189.0968	-40.4160	0.4109	0.8307		179.0904	-22.5136	0.3493	0.1564		179.2701	-80.1986	0.1909	0.0412		178.7753	8.4185	0.3142	0.0367		178.5338	-12.7544	0.2256	0.5543
190.6324	-7.8489	0.5127	0.1075		189.2968	-40.5331	0.4109	0.8297		179.2904	-22.6587	0.3488	0.1569		179.4701	-80.2193	0.1907	0.0408		178.9753	8.3668	0.3139	0.0367		178.7338	-12.8679	0.2254	0.5540
190.8324	-7.9249	0.5128	0.1078		189.4968	-40.6502	0.4109	0.8287		179.4904	-22.8045	0.3483	0.1575		179.6701	-80.2393	0.1905	0.0403		179.1753	8.3151	0.3136	0.0368		178.9338	-12.9817	0.2252	0.5538
191.0324	-8.0010	0.5129	0.1081		189.6968	-40.7675	0.4109	0.8277		179.6904	-22.9511	0.3478	0.1580		179.8701	-80.2586	0.1902	0.0399		179.3753	8.2633	0.3133	0.0368		179.1338	-13.0956	0.2251	0.5535
191.2324	-8.0771	0.5129	0.1083		189.8968	-40.8849	0.4109	0.8267		179.8904	-23.0984	0.3473	0.1586		180.0701	-80.2773	0.1900	0.0396		179.5753	8.2115	0.3130	0.0369		179.3338	-13.2098	0.2249	0.5532
191.4324	-8.1533	0.5130	0.1086		190.0968	-41.0024	0.4109	0.8257		180.0904	-23.2466	0.3468	0.1591		180.2701	-80.2955	0.1897	0.0392		179.7753	8.1597	0.3127	0.0369		179.5338	-13.3241	0.2247	0.5529
191.6324	-8.2296	0.5131	0.1088		190.2968	-41.1200	0.4108	0.8247		180.2904	-23.3956	0.3464	0.1597		180.4701	-80.3131	0.1895	0.0388		179.9753	8.1079	0.3124	0.0370		179.7338	-13.4387	0.2245	0.5527
191.8324	-8.3060	0.5132	0.1091		190.4968	-41.2377	0.4108	0.8237		180.4904	-23.5454	0.3459	0.1602		180.6701	-80.3303	0.1893	0.0384		180.1753	8.0560	0.3121	0.0370		179.9338	-13.5534	0.2244	0.5524
192.0324	-8.3823	0.5132	0.1093		190.6968	-41.3556	0.4108	0.8226		180.6904	-23.6962	0.3454	0.1608		180.8701	-80.3470	0.1890	0.0381		180.3753	8.0041	0.3118	0.0371		180.1338	-13.6683	0.2242	0.5521
192.2324	-8.4588	0.5133	0.1096		190.8968	-41.4736	0.4108	0.8216		180.8904	-23.8478	0.3449	0.1614		181.0701	-80.3634	0.1888	0.0377		180.5753	7.9522	0.3115	0.0372		180.3338	-13.7835	0.2240	0.5518
192.4324	-8.5353	0.5134	0.1099		191.0968	-41.5917	0.4107	0.8205		181.0904	-24.0003	0.3444	0.1620		181.2701	-80.3793	0.1886	0.0374		180.7753	7.9002	0.3112	0.0372		180.5338	-13.8988	0.2238	0.5515
192.6324	-8.6119	0.5134	0.1101		191.2968	-41.7099	0.4107	0.8195		181.2904	-24.1538	0.3439	0.1625		181.4701	-80.3949	0.1883	0.0371		180.9753	7.8482	0.3109	0.0373		180.7338	-14.0143	0.2237	0.5512
192.8324	-8.6885	0.5135	0.1104		191.4968	-41.8283	0.4107	0.8184		181.4904	-24.3082	0.3434	0.1631		181.6701	-80.4101	0.1881	0.0367		181.1753	7.7962	0.3106	0.0373		180.9338	-14.1300	0.2235	0.5509
193.0324	-8.7651	0.5136	0.1106		191.6968	-41.9469	0.4107	0.8173		181.6904	-24.4636	0.3430	0.1637		181.8701	-80.4251	0.1879	0.0364		181.3753	7.7442	0.3103	0.0374		181.1338	-14.2459	0.2233	0.5506
193.2324	-8.8419	0.5136	0.1109		191.8968	-42.0656	0.4107	0.8162		181.8904	-24.6201	0.3425	0.1643		182.0701	-80.4398	0.1876	0.0361		181.5753	7.6921	0.3100	0.0374		181.3338	-14.3620	0.2231	0.5503
193.4324	-8.9186	0.5137	0.1112		192.0968	-42.1844	0.4106	0.8151		182.0904	-24.7775	0.3420	0.1649		182.2701	-80.4541	0.1874	0.0358		181.7753	7.6400	0.3097	0.0375		181.5338	-14.4782	0.2229	0.5500
193.6324	-8.9955	0.5138	0.1114		192.2968	-42.3035	0.4106	0.8140		182.2904	-24.9361	0.3415	0.1654		182.4701	-80.4683	0.1872	0.0355		181.9753	7.5879	0.3094	0.0375		181.7338	-14.5946	0.2228	0.5497
193.8324	-9.0723	0.5138	0.1117		192.4968	-42.4226	0.4106	0.8129		182.4904	-25.0957	0.3410	0.1660		182.6701	-80.4822	0.1869	0.0352		182.1753	7.5357	0.3091	0.0376		181.9338	-14.7112	0.2226	0.5494
194.0324	-9.1492	0.5139	0.1120		192.6968	-42.5419	0.4105	0.8118		182.6904	-25.2564	0.3405	0.1666		182.8701	-80.4958	0.1867	0.0349		182.3753	7.4836	0.3088	0.0376		182.1338	-14.8280	0.2224	0.5491
194.2324	-9.2262	0.5140	0.1122		192.8968	-42.6614	0.4105	0.8106		182.8904	-25.4183	0.3401	0.1672		183.0701	-80.5093	0.1865	0.0346		182.5753	7.4314	0.3085	0.0377		182.3338	-14.9449	0.2222	0.5488
194.4324	-9.3032	0.5140	0.1125		193.0968	-42.7811	0.4105	0.8095		183.0904	-25.5813	0.3396	0.1678		183.2701	-80.5225	0.1862	0.0343		182.7753	7.3791	0.3082	0.0377		182.5338	-15.0620	0.2221	0.5485
194.6324	-9.3802	0.5141	0.1128		193.2968	-42.9009	0.4105	0.8083		183.2904	-25.7455	0.3391	0.1685		183.4701	-80.5356	0.1860	0.0340		182.9753	7.3269	0.3079	0.0378		182.7338	-15.1792	0.2219	0.5482
194.8324	-9.4573	0.5142	0.1130		193.4968	-43.0209	0.4104	0.8072		183.4904	-25.9110	0.3386	0.1691		183.6701	-80.5485	0.1858	0.0338		183.1753	7.2746	0.3076	0.0379		182.9338	-15.2966	0.2217	0.5479
195.0324	-9.5344	0.5142	0.1133		193.6968	-43.1410	0.4104	0.8060		183.6904	-26.0777	0.3381	0.1697		183.8701	-80.5612	0.1856	0.0335		183.3753	7.2222	0.3073	0.0379		183.1338	-15.4142	0.2215	0.5476
195.2324	-9.6116	0.5143	0.1136		193.8968	-43.2613	0.4104	0.8048		183.8904	-26.2457	0.3376	0.1703		184.0701	-80.5737	0.1853	0.0332		183.5753	7.1699	0.3070	0.0380		183.3338	-15.5320	0.2213	0.5473
195.4324	-9.6888	0.5143	0.1138		194.0968	-43.3818	0.4103	0.8036		184.0904	-26.4150	0.3372	0.1709		184.2701	-80.5861	0.1851	0.0330		183.7753	7.1175	0.3067	0.0380		183.5338	-15.6499	0.2212	0.5469
195.6324	-9.7660	0.5144	0.1141		194.2968	-43.5025	0.4103	0.8024		184.2904	-26.5856	0.3367	0.1715		184.4701	-80.5983	0.1849	0.0327		183.9753	7.0651	0.3064	0.0381		183.7338	-15.7680	0.2210	0.5466
195.8324	-9.8433	0.5145	0.1144		194.4968	-43.6233	0.4103	0.8012		184.4904	-26.7576	0.3362	0.1722		184.6701	-80.6104	0.1847	0.0324		184.1753	7.0126	0.3061	0.0381		183.9338	-15.8862	0.2208	0.5463
196.0324	-9.9205	0.5145	0.1147		194.6968	-43.7444	0.4103	0.8000		184.6904	-26.9309	0.3357	0.1728		184.8701	-80.6224	0.1844	0.0322		184.3753	6.9601	0.3058	0.0382		184.1338	-16.0046	0.2206	0.5460
196.2324	-9.9979	0.5146	0.1149		194.8968	-43.8655	0.4102	0.7988		184.8904	-27.1057	0.3352	0.1734		185.0701	-80.6342	0.1842	0.0319		184.5753	6.9076	0.3055	0.0382		184.3338	-16.1232	0.2204	0.5456
196.4324	-10.0752	0.5146	0.1152		195.0968	-43.9869	0.4102	0.7975		185.0904	-27.2820	0.3348	0.1741		185.2701	-80.6459	0.1840	0.0317		184.7753	6.8551	0.3052	0.0383		184.5338	-16.2419	0.2202	0.5453
196.6324	-10.1526	0.5147	0.1155		195.2968	-44.1084	0.4102	0.7963		185.2904	-27.4597	0.3343	0.1747		185.4701	-80.6574	0.1838	0.0314		184.9753	6.8025	0.3049	0.0383		184.7338	-16.3608	0.2201	0.5450
196.8324	-10.2300	0.5147	0.1158		195.4968	-44.2301	0.4101	0.7950		185.4904	-27.6390	0.3338	0.1754		185.6701	-80.6689	0.1835	0.0312		185.1753	6.7499	0.3046	0.0384		184.9338	-16.4798	0.2199	0.5446
197.0324	-10.3074	0.5148	0.1161		195.6968	-44.3520	0.4101	0.7938		185.6904	-27.8198	0.3333	0.1760		185.8701	-80.6802	0.1833	0.0309		185.3753	6.6973	0.3043	0.0385		185.1338	-16.5990	0.2197	0.5443
197.2324	-10.3848	0.5148	0.1163		195.8968	-44.4741	0.4101	0.7925		185.8904	-28.0021	0.3329	0.1767		186.0701	-80.6914	0.1831	0.0307		185.5753	6.6446	0.3040	0.0385		185.3338	-16.7183	0.2195	0.5439
197.4324	-10.4623	0.5149	0.1166		196.0968	-44.5963	0.4100	0.7912		186.0904	-28.1861	0.3324	0.1773		186.2701	-80.7025	0.1829	0.0304		185.7753	6.5919	0.3037	0.0386		185.5338	-16.8378	0.2193	0.5436
197.6324	-10.5398	0.5149	0.1169		196.2968	-44.7187	0.4100	0.7899		186.2904	-28.3717	0.3319	0.1780		186.4701	-80.7135	0.1826	0.0302		185.9753	6.5391	0.3034	0.0386		185.7338	-16.9575	0.2191	0.5433
197.8324	-10.6172	0.5150	0.1172		196.4968	-44.8413	0.4099	0.7886		186.4904	-28.5590	0.3314	0.1787		186.6701	-80.7244	0.1824	0.0300		186.1753	6.4864	0.3031	0.0387		185.9338	-17.0773	0.2189	0.5429
198.0324	-10.6948	0.5150	0.1175		196.6968	-44.9640	0.4099	0.7873		186.6904	-28.7481	0.3309	0.1794		186.8701	-80.7352	0.1822	0.0297		186.3753	6.4336	0.3028	0.0387		186.1338	-17.1973	0.2188	0.5426
198.2324	-10.7723	0.5151	0.1177		196.8968	-45.0869	0.4099	0.7860		186.8904	-28.9388	0.3305	0.1800		187.0701	-80.7459	0.1820	0.0295		186.5753	6.3807	0.3025	0.0388		186.3338	-17.3174	0.2186	0.5422
198.4324	-10.8498	0.5151	0.1180		197.0968	-45.2099	0.4098	0.7847		187.0904	-29.1314	0.3300	0.1807		187.2701	-80.7565	0.1818	0.0293		186.7753	6.3278	0.3022	0.0389		186.5338	-17.4377	0.2184	0.5418
198.6324	-10.9273	0.5152	0.1183		197.2968	-45.3331	0.4098	0.7834		187.2904	-29.3257	0.3295	0.1814		187.4701	-80.7671	0.1816	0.0290		186.9753	6.2749	0.3019	0.0389		186.7338	-17.5581	0.2182	0.5415
198.8324	-11.0049	0.5152	0.1186		197.4968	-45.4565	0.4098	0.7820		187.4904	-29.5219	0.3290	0.1821		187.6701	-80.7775	0.1813	0.0288		187.1753	6.2220	0.3016	0.0390		186.9338	-17.6786	0.2180	0.5411
199.0324	-11.0824	0.5153	0.1189		197.6968	-45.5800	0.4097	0.7807		187.6904	-29.7200	0.3286	0.1828		187.8701	-80.7878	0.1811	0.0286		187.3753	6.1690	0.3013	0.0390		187.1338	-17.7993	0.2178	0.5408
199.2324	-11.1600	0.5153	0.1192		197.8968	-45.7036	0.4097	0.7793		187.8904	-29.9200	0.3281	0.1835		188.0701	-80.7981	0.1809	0.0284		187.5753	6.1160	0.3010	0.0391		187.3338	-17.9202	0.2176	0.5404
199.4324	-11.2375	0.5154	0.1195		198.0968	-45.8275	0.4096	0.7780		188.0904	-30.1220	0.3276	0.1842		188.2701	-80.8082	0.1807	0.0282		187.7753	6.0630	0.3007	0.0391		187.5338	-18.0412	0.2175	0.5400
199.6324	-11.3151	0.5154	0.1197		198.2968	-45.9514	0.4096	0.7766		188.2904	-30.3259	0.3271	0.1849		188.4701	-80.8183	0.1805	0.0279		187.9753	6.0099	0.3005	0.0392		187.7338	-18.1623	0.2173	0.5396
199.8324	-11.3926	0.5155	0.1200		198.4968	-46.0755	0.4096	0.7752		188.4904	-30.5319	0.3267	0.1856		188.6701	-80.8283	0.1802	0.0277		188.1753	5.9568	0.3002	0.0392		187.9338	-18.2836	0.2171	0.5393
200.0324	-11.4702	0.5155	0.1203		198.6968	-46.1998	0.4095	0.7738		188.6904	-30.7400	0.3262	0.1864		188.8701	-80.8382	0.1800	0.0275		188.3753	5.9036	0.2999	0.0393		188.1338	-18.4051	0.2169	0.5389
200.2324	-11.5477	0.5156	0.1206		198.8968	-46.3241	0.4095	0.7724		188.8904	-30.9502	0.3257	0.1871		189.0701	-80.8481	0.1798	0.0273		188.5753	5.8504	0.2996	0.0394		188.3338	-18.5267	0.2167	0.5385
200.4324	-11.6252	0.5156	0.1209		199.0968	-46.4486	0.4094	0.7710		189.0904	-31.1626	0.3252	0.1878		189.2701	-80.8578	0.1796	0.0271		188.7753	5.7972	0.2993	0.0394		188.5338	-18.6484	0.2165	0.5381
200.6324	-11.7028	0.5156	0.1212		199.2968	-46.5732	0.4094	0.7696		189.2904	-31.3771	0.3248	0.1885		189.4701	-80.8675	0.1794	0.0269		188.9753	5.7440	0.2990	0.0395		188.7338	-18.7703	0.2163	0.5377
200.8324	-11.7803	0.5157	0.1215		199.4968	-46.6979	0.4094	0.7682		189.4904	-31.5939	0.3243	0.1893		189.6701	-80.8771	0.1792	0.0267		189.1753	5.6907	0.2987	0.0395		188.9338	-18.8924	0.2161	0.5373
201.0324	-11.8578	0.5157	0.1218		199.6968	-46.8228	0.4093	0.7667		189.6904	-31.8130	0.3238	0.1900		189.8701	-80.8867	0.1790	0.0265		189.3753	5.6373	0.2984	0.0396		189.1338	-19.0146	0.2160	0.5370
201.2324	-11.9353	0.5158	0.1221		199.8968	-46.9477	0.4093	0.7653		189.8904	-32.0344	0.3233	0.1908		190.0701	-80.8961	0.1788	0.0263		189.5753	5.5840	0.2981	0.0397		189.3338	-19.1370	0.2158	0.5366
201.4324	-12.0127	0.5158	0.1224		200.0968	-47.0727	0.4092	0.7639		190.0904	-32.2582	0.3229	0.1915		190.2701	-80.9055	0.1785	0.0261		189.7753	5.5306	0.2978	0.0397		189.5338	-19.2595	0.2156	0.5362
201.6324	-12.0902	0.5158	0.1227		200.2968	-47.1979	0.4092	0.7624		190.2904	-32.4844	0.3224	0.1923		190.4701	-80.9148	0.1783	0.0259		189.9753	5.4772	0.2975	0.0398		189.7338	-19.3822	0.2154	0.5358
201.8324	-12.1676	0.5159	0.1230		200.4968	-47.3231	0.4091	0.7610		190.4904	-32.7131	0.3219	0.1931		190.6701	-80.9241	0.1781	0.0257		190.1753	5.4237	0.2973	0.0398		189.9338	-19.5051	0.2152	0.5354
202.0324	-12.2450	0.5159	0.1233		200.6968	-47.4484	0.4091	0.7595		190.6904	-32.9443	0.3214	0.1938		190.8701	-80.9333	0.1779	0.0255		190.3753	5.3702	0.2970	0.0399		190.1338	-19.6281	0.2150	0.5349
202.2324	-12.3224	0.5159	0.1236		200.8968	-47.5738	0.4090	0.7580		190.8904	-33.1780	0.3210	0.1946		191.0701	-80.9424	0.1777	0.0253		190.5753	5.3166	0.2967	0.0399		190.3338	-19.7513	0.2148	0.5345
202.4324	-12.3997	0.5160	0.1239		201.0968	-47.6993	0.4090	0.7565		191.0904	-33.4145	0.3205	0.1954		191.2701	-80.9514	0.1775	0.0251		190.7753	5.2630	0.2964	0.0400		190.5338	-19.8747	0.2146	0.5341
202.6324	-12.4771	0.5160	0.1242		201.2968	-47.8248	0.4090	0.7551		191.2904	-33.6535	0.3200	0.1962		191.4701	-80.9604	0.1773	0.0249		190.9753	5.2094	0.2961	0.0401		190.7338	-19.9982	0.2144	0.5337
202.8324	-12.5544	0.5160	0.1245		201.4968	-47.9504	0.4089	0.7536		191.4904	-33.8954	0.3196	0.1969		191.6701	-80.9693	0.1771	0.0248		191.1753	5.1557	0.2958	0.0401		190.9338	-20.1219	0.2142	0.5333
203.0324	-12.6316	0.5161	0.1248		201.6968	-48.0760	0.4089	0.7521		191.6904	-34.1400	0.3191	0.1977		191.8701	-80.9781	0.1769	0.0246		191.3753	5.1020	0.2955	0.0402		191.1338	-20.2457	0.2141	0.5329
203.2324	-12.7089	0.5161	0.1251		201.8968	-48.2017	0.4088	0.7506		191.8904	-34.3875	0.3186	0.1985		192.0701	-80.9869	0.1767	0.0244		191.5753	5.0483	0.2952	0.0402		191.3338	-20.3697	0.2139	0.5324
203.4324	-12.7860	0.5161	0.1254		202.0968	-48.3274	0.4088	0.7490		192.0904	-34.6379	0.3181	0.1993		192.2701	-80.9956	0.1764	0.0242		191.7753	4.9945	0.2950	0.0403		191.5338	-20.4940	0.2137	0.5320
203.6324	-12.8632	0.5162	0.1257		202.2968	-48.4532	0.4087	0.7475		192.2904	-34.8913	0.3177	0.2001		192.4701	-81.0042	0.1762	0.0240		191.9753	4.9407	0.2947	0.0404		191.7338	-20.6183	0.2135	0.5316
203.8324	-12.9403	0.5162	0.1260		202.4968	-48.5789	0.4087	0.7460		192.4904	-35.1478	0.3172	0.2009		192.6701	-81.0128	0.1760	0.0238		192.1753	4.8868	0.2944	0.0404		191.9338	-20.7429	0.2133	0.5311
204.0324	-13.0174	0.5162	0.1263		202.6968	-48.7047	0.4086	0.7445		192.6904	-35.4074	0.3167	0.2018		192.8701	-81.0213	0.1758	0.0237		192.3753	4.8329	0.2941	0.0405		192.1338	-20.8677	0.2131	0.5307
204.2324	-13.0944	0.5163	0.1266		202.8968	-48.8305	0.4086	0.7429		192.8904	-35.6702	0.3162	0.2026		193.0701	-81.0298	0.1756	0.0235		192.5753	4.7789	0.2938	0.0405		192.3338	-20.9926	0.2129	0.5303
204.4324	-13.1714	0.5163	0.1269		203.0968	-48.9563	0.4085	0.7414		193.0904	-35.9363	0.3158	0.2034		193.2701	-81.0382	0.1754	0.0233		192.7753	4.7249	0.2935	0.0406		192.5338	-21.1177	0.2127	0.5298
204.6324	-13.2483	0.5163	0.1272		203.2968	-49.0821	0.4085	0.7399		193.2904	-36.2057	0.3153	0.2042		193.4701	-81.0465	0.1752	0.0231		192.9753	4.6709	0.2933	0.0407		192.7338	-21.2430	0.2125	0.5294
204.8324	-13.3252	0.5163	0.1276		203.4968	-49.2079	0.4084	0.7383		193.4904	-36.4785	0.3148	0.2050		193.6701	-81.0548	0.1750	0.0230		193.1753	4.6168	0.2930	0.0407		192.9338	-21.3685	0.2123	0.5289
205.0324	-13.4021	0.5164	0.1279		203.6968	-49.3336	0.4084	0.7368		193.6904	-36.7549	0.3144	0.2059		193.8701	-81.0630	0.1748	0.0228		193.3753	4.5627	0.2927	0.0408		193.1338	-21.4942	0.2121	0.5285
205.2324	-13.4789	0.5164	0.1282		203.8968	-49.4594	0.4083	0.7352		193.8904	-37.0349	0.3139	0.2067		194.0701	-81.0712	0.1746	0.0226		193.5753	4.5086	0.2924	0.0408		193.3338	-21.6201	0.2120	0.5280
205.4324	-13.5556	0.5164	0.1285		204.0968	-49.5851	0.4082	0.7336		194.0904	-37.3186	0.3134	0.2075		194.2701	-81.0793	0.1744	0.0225		193.7753	4.4544	0.2921	0.0409		193.5338	-21.7462	0.2118	0.5275
205.6324	-13.6322	0.5164	0.1288		204.2968	-49.7107	0.4082	0.7321		194.2904	-37.6061	0.3130	0.2083		194.4701	-81.0873	0.1742	0.0223		193.9753	4.4001	0.2918	0.0410		193.7338	-21.8725	0.2116	0.5271
205.8324	-13.7089	0.5165	0.1291		204.4968	-49.8363	0.4081	0.7305		194.4904	-37.8974	0.3125	0.2092		194.6701	-81.0953	0.1740	0.0221		194.1753	4.3458	0.2916	0.0410		193.9338	-21.9991	0.2114	0.5266
206.0324	-13.7854	0.5165	0.1294		204.6968	-49.9618	0.4081	0.7289		194.6904	-38.1928	0.3120	0.2100		194.8701	-81.1032	0.1738	0.0220		194.3753	4.2915	0.2913	0.0411		194.1338	-22.1258	0.2112	0.5261
206.2324	-13.8619	0.5165	0.1297		204.8968	-50.0873	0.4080	0.7273		194.8904	-38.4923	0.3115	0.2108		195.0701	-81.1111	0.1736	0.0218		194.5753	4.2371	0.2910	0.0411		194.3338	-22.2528	0.2110	0.5257
206.4324	-13.9383	0.5165	0.1301		205.0968	-50.2127	0.4080	0.7257		195.0904	-38.7960	0.3111	0.2117		195.2701	-81.1189	0.1734	0.0217		194.7753	4.1827	0.2907	0.0412		194.5338	-22.3799	0.2108	0.5252
206.6324	-14.0147	0.5166	0.1304		205.2968	-50.3380	0.4079	0.7241		195.2904	-39.1040	0.3106	0.2125		195.4701	-81.1267	0.1732	0.0215		194.9753	4.1282	0.2904	0.0413		194.7338	-22.5073	0.2106	0.5247
206.8324	-14.0910	0.5166	0.1307		205.4968	-50.4632	0.4079	0.7225		195.4904	-39.4165	0.3101	0.2133		195.6701	-81.1344	0.1730	0.0214		195.1753	4.0737	0.2901	0.0413		194.9338	-22.6350	0.2104	0.5242
207.0324	-14.1672	0.5166	0.1310		205.6968	-50.5883	0.4078	0.7209		195.6904	-39.7336	0.3097	0.2142		195.8701	-81.1420	0.1728	0.0212		195.3753	4.0192	0.2899	0.0414		195.1338	-22.7628	0.2102	0.5237
207.2324	-14.2433	0.5166	0.1313		205.8968	-50.7133	0.4078	0.7193		195.8904	-40.0554	0.3092	0.2150		196.0701	-81.1496	0.1726	0.0210		195.5753	3.9646	0.2896	0.0415		195.3338	-22.8909	0.2100	0.5232
207.4324	-14.3194	0.5166	0.1317		206.0968	-50.8382	0.4077	0.7177		196.0904	-40.3820	0.3087	0.2158		196.2701	-81.1571	0.1724	0.0209		195.7753	3.9100	0.2893	0.0415		195.5338	-23.0193	0.2098	0.5227
207.6324	-14.3954	0.5167	0.1320		206.2968	-50.9630	0.4076	0.7161		196.2904	-40.7135	0.3082	0.2166		196.4701	-81.1646	0.1722	0.0207		195.9753	3.8553	0.2890	0.0416		195.7338	-23.1478	0.2097	0.5222
207.8324	-14.4713	0.5167	0.1323		206.4968	-51.0876	0.4076	0.7145		196.4904	-41.0502	0.3078	0.2174		196.6701	-81.1721	0.1720	0.0206		196.1753	3.8006	0.2888	0.0416		195.9338	-23.2767	0.2095	0.5217
208.0324	-14.5472	0.5167	0.1326		206.6968	-51.2121	0.4075	0.7129		196.6904	-41.3922	0.3073	0.2182		196.8701	-81.1795	0.1718	0.0204		196.3753	3.7458	0.2885	0.0417		196.1338	-23.4058	0.2093	0.5212
208.2324	-14.6229	0.5167	0.1330		206.8968	-51.3365	0.4075	0.7113		196.8904	-41.7395	0.3068	0.2190		197.0701	-81.1868	0.1716	0.0203		196.5753	3.6910	0.2882	0.0418		196.3338	-23.5351	0.2091	0.5207
208.4324	-14.6986	0.5167	0.1333		207.0968	-51.4607	0.4074	0.7097		197.0904	-42.0924	0.3064	0.2198		197.2701	-81.1941	0.1714	0.0201		196.7753	3.6361	0.2879	0.0418		196.5338	-23.6647	0.2089	0.5202
208.6324	-14.7742	0.5167	0.1336		207.2968	-51.5847	0.4073	0.7080		197.2904	-42.4510	0.3059	0.2206		197.4701	-81.2013	0.1712	0.0200		196.9753	3.5812	0.2876	0.0419		196.7338	-23.7946	0.2087	0.5196
208.8324	-14.8497	0.5168	0.1339		207.4968	-51.7086	0.4073	0.7064		197.4904	-42.8154	0.3054	0.2214		197.6701	-81.2085	0.1710	0.0199		197.1753	3.5262	0.2874	0.0420		196.9338	-23.9247	0.2085	0.5191
209.0324	-14.9251	0.5168	0.1343		207.6968	-51.8323	0.4072	0.7048		197.6904	-43.1859	0.3050	0.2221		197.8701	-81.2157	0.1708	0.0197		197.3753	3.4712	0.2871	0.0420		197.1338	-24.0551	0.2083	0.5186
209.2324	-15.0004	0.5168	0.1346		207.8968	-51.9558	0.4072	0.7031		197.8904	-43.5626	0.3045	0.2229		198.0701	-81.2227	0.1706	0.0196		197.5753	3.4162	0.2868	0.0421		197.3338	-24.1858	0.2081	0.5181
209.4324	-15.0757	0.5168	0.1349		208.0968	-52.0792	0.4071	0.7015		198.0904	-43.9456	0.3040	0.2236		198.2701	-81.2298	0.1704	0.0194		197.7753	3.3611	0.2865	0.0421		197.5338	-24.3168	0.2079	0.5175
209.6324	-15.1508	0.5168	0.1352		208.2968	-52.2023	0.4070	0.6999		198.2904	-44.3351	0.3035	0.2243		198.4701	-81.2368	0.1702	0.0193		197.9753	3.3059	0.2863	0.0422		197.7338	-24.4481	0.2077	0.5170
209.8324	-15.2259	0.5168	0.1356		208.4968	-52.3252	0.4070	0.6982		198.4904	-44.7314	0.3031	0.2250		198.6701	-81.2437	0.1700	0.0192		198.1753	3.2507	0.2860	0.0423		197.9338	-24.5796	0.2075	0.5164
210.0324	-15.3008	0.5168	0.1359		208.6968	-52.4479	0.4069	0.6966		198.6904	-45.1346	0.3026	0.2257		198.8701	-81.2506	0.1699	0.0190		198.3753	3.1955	0.2857	0.0423		198.1338	-24.7115	0.2073	0.5159
210.2324	-15.3757	0.5168	0.1362		208.8968	-52.5704	0.4069	0.6950		198.8904	-45.5448	0.3021	0.2263		199.0701	-81.2575	0.1697	0.0189		198.5753	3.1402	0.2854	0.0424		198.3338	-24.8436	0.2072	0.5153
210.4324	-15.4504	0.5169	0.1366		209.0968	-52.6926	0.4068	0.6933		199.0904	-45.9622	0.3017	0.2269		199.2701	-81.2643	0.1695	0.0188		198.7753	3.0848	0.2852	0.0425		198.5338	-24.9761	0.2070	0.5147
210.6324	-15.5251	0.5169	0.1369		209.2968	-52.8147	0.4067	0.6917		199.2904	-46.3871	0.3012	0.2275		199.4701	-81.2710	0.1693	0.0186		198.9753	3.0294	0.2849	0.0425		198.7338	-25.1089	0.2068	0.5142
210.8324	-15.5996	0.5169	0.1372		209.4968	-52.9365	0.4067	0.6900		199.4904	-46.8195	0.3007	0.2281		199.6701	-81.2777	0.1691	0.0185		199.1753	2.9740	0.2846	0.0426		198.9338	-25.2420	0.2066	0.5136
211.0324	-15.6741	0.5169	0.1376		209.6968	-53.0580	0.4066	0.6884		199.6904	-47.2596	0.3002	0.2286		199.8701	-81.2844	0.1689	0.0184		199.3753	2.9185	0.2843	0.0427		199.1338	-25.3754	0.2064	0.5130
211.2324	-15.7484	0.5169	0.1379		209.8968	-53.1793	0.4065	0.6867		199.8904	-47.7077	0.2998	0.2291		200.0701	-81.2910	0.1687	0.0182		199.5753	2.8629	0.2841	0.0427		199.3338	-25.5092	0.2062	0.5125
211.4324	-15.8226	0.5169	0.1382		210.0968	-53.3003	0.4065	0.6851		200.0904	-48.1638	0.2993	0.2296		200.2701	-81.2976	0.1685	0.0181		199.7753	2.8073	0.2838	0.0428		199.5338	-25.6433	0.2060	0.5119
211.6324	-15.8968	0.5169	0.1386		210.2968	-53.4211	0.4064	0.6834		200.2904	-48.6282	0.2988	0.2300		200.4701	-81.3041	0.1683	0.0180		199.9753	2.7517	0.2835	0.0428		199.7338	-25.7777	0.2058	0.5113
211.8324	-15.9708	0.5169	0.1389		210.4968	-53.5416	0.4063	0.6818		200.4904	-49.1010	0.2984	0.2303		200.6701	-81.3106	0.1681	0.0178		200.1753	2.6960	0.2833	0.0429		199.9338	-25.9125	0.2056	0.5107
212.0324	-16.0447	0.5169	0.1392		210.6968	-53.6618	0.4063	0.6802		200.6904	-49.5823	0.2979	0.2306		200.8701	-81.3170	0.1679	0.0177		200.3753	2.6402	0.2830	0.0430		200.1338	-26.0476	0.2054	0.5101
212.2324	-16.1185	0.5169	0.1396		210.8968	-53.7817	0.4062	0.6785		200.8904	-50.0724	0.2974	0.2309		201.0701	-81.3234	0.1678	0.0176		200.5753	2.5845	0.2827	0.0430		200.3338	-26.1831	0.2052	0.5095
212.4324	-16.1921	0.5169	0.1399		211.0968	-53.9014	0.4061	0.6769		201.0904	-50.5713	0.2969	0.2311		201.2701	-81.3298	0.1676	0.0175		200.7753	2.5286	0.2824	0.0431		200.5338	-26.3189	0.2050	0.5089
212.6324	-16.2657	0.5169	0.1403		211.2968	-54.0208	0.4061	0.6752		201.2904	-51.0791	0.2965	0.2312		201.4701	-81.3361	0.1674	0.0173		200.9753	2.4727	0.2822	0.0432		200.7338	-26.4551	0.2048	0.5083
212.8324	-16.3391	0.5169	0.1406		211.4968	-54.1398	0.4060	0.6736		201.4904	-51.5960	0.2960	0.2313		201.6701	-81.3424	0.1672	0.0172		201.1753	2.4167	0.2819	0.0432		200.9338	-26.5917	0.2047	0.5076
213.0324	-16.4125	0.5169	0.1409		211.6968	-54.2585	0.4059	0.6719		201.6904	-52.1221	0.2955	0.2313		201.8701	-81.3486	0.1670	0.0171		201.3753	2.3607	0.2816	0.0433		201.1338	-26.7286	0.2045	0.5070
213.2324	-16.4857	0.5169	0.1413		211.8968	-54.3770	0.4059	0.6703		201.8904	-52.6573	0.2950	0.2312		202.0701	-81.3548	0.1668	0.0170		201.5753	2.3046	0.2814	0.0434		201.3338	-26.8659	0.2043	0.5064
213.4324	-16.5587	0.5169	0.1416		212.0968	-54.4951	0.4058	0.6686		202.0904	-53.2019	0.2946	0.2310		202.2701	-81.3609	0.1666	0.0169		201.7753	2.2485	0.2811	0.0434		201.5338	-27.0036	0.2041	0.5057
213.6324	-16.6317	0.5169	0.1420		212.2968	-54.6129	0.4057	0.6670		202.2904	-53.7557	0.2941	0.2307		202.4701	-81.3670	0.1664	0.0167		201.9753	2.1923	0.2808	0.0435		201.7338	-27.1418	0.2039	0.5051
213.8324	-16.7045	0.5169	0.1423		212.4968	-54.7304	0.4057	0.6653		202.4904	-54.3188	0.2936	0.2303		202.6701	-81.3731	0.1663	0.0166		202.1753	2.1360	0.2806	0.0436		201.9338	-27.2803	0.2037	0.5045
214.0324	-16.7772	0.5169	0.1426		212.6968	-54.8475	0.4056	0.6637		202.6904	-54.8911	0.2931	0.2298		202.8701	-81.3791	0.1661	0.0165		202.3753	2.0798	0.2803	0.0436		202.1338	-27.4192	0.2035	0.5038
214.2324	-16.8498	0.5169	0.1430		212.8968	-54.9643	0.4055	0.6620		202.8904	-55.4726	0.2927	0.2292		203.0701	-81.3851	0.1659	0.0164		202.5753	2.0234	0.2800	0.0437		202.3338	-27.5585	0.2033	0.5031
214.4324	-16.9223	0.5169	0.1433		213.0968	-55.0808	0.4055	0.6604		203.0904	-56.0632	0.2922	0.2284		203.2701	-81.3911	0.1657	0.0163		202.7753	1.9670	0.2797	0.0438		202.5338	-27.6982	0.2031	0.5025
214.6324	-16.9946	0.5169	0.1437		213.2968	-55.1969	0.4054	0.6587		203.2904	-56.6625	0.2917	0.2275		203.4701	-81.3970	0.1655	0.0162		202.9753	1.9105	0.2795	0.0438		202.7338	-27.8383	0.2029	0.5018
214.8324	-17.0668	0.5169	0.1440		213.4968	-55.3127	0.4053	0.6571		203.4904	-57.2705	0.2913	0.2265		203.6701	-81.4028	0.1653	0.0161		203.1753	1.8540	0.2792	0.0439		202.9338	-27.9789	0.2027	0.5011
215.0324	-17.1388	0.5169	0.1444		213.6968	-55.4281	0.4052	0.6554		203.6904	-57.8868	0.2908	0.2253		203.8701	-81.4087	0.1651	0.0160		203.3753	1.7974	0.2789	0.0440		203.1338	-28.1199	0.2025	0.5005
215.2324	-17.2107	0.5169	0.1447		213.8968	-55.5432	0.4052	0.6538		203.8904	-58.5109	0.2903	0.2240		204.0701	-81.4144	0.1650	0.0158		203.5753	1.7408	0.2787	0.0440		203.3338	-28.2613	0.2023	0.4998
215.4324	-17.2825	0.5169	0.1451		214.0968	-55.6579	0.4051	0.6522		204.0904	-59.1425	0.2898	0.2225		204.2701	-81.4202	0.1648	0.0157		203.7753	1.6841	0.2784	0.0441		203.5338	-28.4032	0.2022	0.4991
215.6324	-17.3541	0.5169	0.1454		214.2968	-55.7723	0.4050	0.6505		204.2904	-59.7810	0.2894	0.2208		204.4701	-81.4259	0.1646	0.0156		203.9753	1.6273	0.2782	0.0442		203.7338	-28.5455	0.2020	0.4984
215.8324	-17.4256	0.5169	0.1458		214.4968	-55.8863	0.4049	0.6489		204.4904	-60.4258	0.2889	0.2189		204.6701	-81.4316	0.1644	0.0155		204.1753	1.5705	0.2779	0.0443		203.9338	-28.6883	0.2018	0.4977
216.0324	-17.4970	0.5169	0.1461		214.6968	-55.9999	0.4049	0.6472		204.6904	-61.0760	0.2884	0.2168		204.8701	-81.4372	0.1642	0.0154		204.3753	1.5137	0.2776	0.0443		204.1338	-28.8315	0.2016	0.4970
216.2324	-17.5682	0.5169	0.1465		214.8968	-56.1131	0.4048	0.6456		204.8904	-61.7310	0.2879	0.2146		205.0701	-81.4428	0.1640	0.0153		204.5753	1.4567	0.2774	0.0444		204.3338	-28.9753	0.2014	0.4963
216.4324	-17.6393	0.5169	0.1468		215.0968	-56.2260	0.4047	0.6440		205.0904	-62.3896	0.2875	0.2121		205.2701	-81.4484	0.1639	0.0152		204.7753	1.3997	0.2771	0.0445		204.5338	-29.1194	0.2012	0.4955
216.6324	-17.7103	0.5169	0.1472		215.2968	-56.3385	0.4047	0.6423		205.2904	-63.0508	0.2870	0.2094		205.4701	-81.4539	0.1637	0.0151		204.9753	1.3427	0.2768	0.0445		204.7338	-29.2641	0.2010	0.4948
216.8324	-17.7811	0.5169	0.1475		215.4968	-56.4506	0.4046	0.6407		205.4904	-63.7135	0.2865	0.2065		205.6701	-81.4594	0.1635	0.0150		205.1753	1.2856	0.2766	0.0446		204.9338	-29.4092	0.2008	0.4941
217.0324	-17.8518	0.5169	0.1479		215.6968	-56.5623	0.4045	0.6391		205.6904	-64.3764	0.2860	0.2034		205.8701	-81.4649	0.1633	0.0149		205.3753	1.2284	0.2763	0.0447		205.1338	-29.5548	0.2006	0.4933
217.2324	-17.9223	0.5169	0.1482		215.8968	-56.6736	0.4044	0.6375		205.8904	-65.0380	0.2856	0.2001		206.0701	-81.4703	0.1631	0.0148		205.5753	1.1712	0.2760	0.0447		205.3338	-29.7009	0.2004	0.4926
217.4324	-17.9927	0.5169	0.1486		216.0968	-56.7846	0.4044	0.6358		206.0904	-65.6969	0.2851	0.1966		206.2701	-81.4757	0.1630	0.0147		205.7753	1.1139	0.2758	0.0448		205.5338	-29.8475	0.2002	0.4918
217.6324	-18.0630	0.5168	0.1489		216.2968	-56.8951	0.4043	0.6342		206.2904	-66.3515	0.2846	0.1928		206.4701	-81.4810	0.1628	0.0146		205.9753	1.0566	0.2755	0.0449		205.7338	-29.9947	0.2001	0.4911
217.8324	-18.1331	0.5168	0.1493		216.4968	-57.0052	0.4042	0.6326		206.4904	-67.0002	0.2842	0.1889		206.6701	-81.4864	0.1626	0.0145		206.1753	0.9991	0.2753	0.0449		205.9338	-30.1423	0.1999	0.4903
218.0324	-18.2031	0.5168	0.1496		216.6968	-57.1149	0.4041	0.6310		206.6904	-67.6413	0.2837	0.1848		206.8701	-81.4916	0.1624	0.0144		206.3753	0.9417	0.2750	0.0450		206.1338	-30.2905	0.1997	0.4895
218.2324	-18.2729	0.5168	0.1500		216.8968	-57.2243	0.4040	0.6294		206.8904	-68.2733	0.2832	0.1805		207.0701	-81.4969	0.1623	0.0143		206.5753	0.8841	0.2747	0.0451		206.3338	-30.4392	0.1995	0.4888
218.4324	-18.3426	0.5168	0.1503		217.0968	-57.3332	0.4040	0.6277		207.0904	-68.8943	0.2828	0.1760		207.2701	-81.5021	0.1621	0.0142		206.7753	0.8265	0.2745	0.0452		206.5338	-30.5884	0.1993	0.4880
218.6324	-18.4121	0.5168	0.1507		217.2968	-57.4418	0.4039	0.6261		207.2904	-69.5029	0.2823	0.1714		207.4701	-81.5073	0.1619	0.0141		206.9753	0.7689	0.2742	0.0452		206.7338	-30.7381	0.1991	0.4872
218.8324	-18.4815	0.5168	0.1510		217.4968	-57.5499	0.4038	0.6245		207.4904	-70.0974	0.2818	0.1667		207.6701	-81.5124	0.1617	0.0140		207.1753	0.7112	0.2739	0.0453		206.9338	-30.8884	0.1989	0.4864
219.0324	-18.5507	0.5168	0.1514		217.6968	-57.6576	0.4037	0.6229		207.6904	-70.6764	0.2814	0.1619		207.8701	-81.5176	0.1615	0.0139		207.3753	0.6534	0.2737	0.0454		207.1338	-31.0393	0.1987	0.4856
219.2324	-18.6198	0.5168	0.1518		217.8968	-57.7649	0.4037	0.6213		207.8904	-71.2385	0.2809	0.1570		208.0701	-81.5226	0.1614	0.0138		207.5753	0.5956	0.2734	0.0454		207.3338	-31.1907	0.1985	0.4848
219.4324	-18.6887	0.5167	0.1521		218.0968	-57.8717	0.4036	0.6197		208.0904	-71.7826	0.2804	0.1521		208.2701	-81.5277	0.1612	0.0137		207.7753	0.5377	0.2732	0.0455		207.5338	-31.3427	0.1983	0.4839
219.6324	-18.7575	0.5167	0.1525		218.2968	-57.9782	0.4035	0.6181		208.2904	-72.3075	0.2800	0.1471		208.4701	-81.5327	0.1610	0.0136		207.9753	0.4797	0.2729	0.0456		207.7338	-31.4953	0.1981	0.4831
219.8324	-18.8261	0.5167	0.1528		218.4968	-58.0842	0.4034	0.6165		208.4904	-72.8124	0.2795	0.1422		208.6701	-81.5377	0.1608	0.0135		208.1753	0.4217	0.2726	0.0457		207.9338	-31.6484	0.1980	0.4823
220.0324	-18.8946	0.5167	0.1532		218.6968	-58.1899	0.4033	0.6149		208.6904	-73.2965	0.2791	0.1372		208.8701	-81.5426	0.1607	0.0134		208.3753	0.3636	0.2724	0.0457		208.1338	-31.8022	0.1978	0.4814
220.2324	-18.9629	0.5167	0.1535		218.8968	-58.2951	0.4033	0.6133		208.8904	-73.7594	0.2786	0.1323		209.0701	-81.5476	0.1605	0.0134		208.5753	0.3054	0.2721	0.0458		208.3338	-31.9565	0.1976	0.4806
220.4324	-19.0311	0.5167	0.1539		219.0968	-58.3999	0.4032	0.6118		209.0904	-74.2008	0.2782	0.1275		209.2701	-81.5525	0.1603	0.0133		208.7753	0.2472	0.2719	0.0459		208.5338	-32.1115	0.1974	0.4797
220.6324	-19.0991	0.5166	0.1543		219.2968	-58.5042	0.4031	0.6102		209.2904	-74.6204	0.2777	0.1227		209.4701	-81.5573	0.1601	0.0132		208.9753	0.1888	0.2716	0.0459		208.7338	-32.2670	0.1972	0.4788
220.8324	-19.1669	0.5166	0.1546		219.4968	-58.6082	0.4030	0.6086		209.4904	-75.0183	0.2773	0.1181		209.6701	-81.5622	0.1600	0.0131		209.1753	0.1305	0.2714	0.0460		208.9338	-32.4232	0.1970	0.4780
221.0324	-19.2346	0.5166	0.1550		219.6968	-58.7117	0.4029	0.6070		209.6904	-75.3946	0.2768	0.1136		209.8701	-81.5670	0.1598	0.0130		209.3753	0.0720	0.2711	0.0461		209.1338	-32.5800	0.1968	0.4771
221.2324	-19.3022	0.5166	0.1553		219.8968	-58.8148	0.4029	0.6054		209.8904	-75.7497	0.2764	0.1093		210.0701	-81.5717	0.1596	0.0129		209.5753	0.0135	0.2708	0.0462		209.3338	-32.7375	0.1966	0.4762
221.4324	-19.3696	0.5166	0.1557		220.0968	-58.9174	0.4028	0.6039		210.0904	-76.0839	0.2759	0.1050		210.2701	-81.5765	0.1595	0.0128		209.7753	-0.0450	0.2706	0.0462		209.5338	-32.8956	0.1964	0.4753
221.6324	-19.4368	0.5166	0.1561		220.2968	-59.0196	0.4027	0.6023		210.2904	-76.3980	0.2755	0.1010		210.4701	-81.5812	0.1593	0.0127		209.9753	-0.1037	0.2703	0.0463		209.7338	-33.0544	0.1962	0.4744
221.8324	-19.5039	0.5165	0.1564		220.4968	-59.1215	0.4026	0.6007		210.4904	-76.6925	0.2750	0.0971		210.6701	-81.5858	0.1591	0.0127		210.1753	-0.1624	0.2701	0.0464		209.9338	-33.2138	0.1961	0.4735
222.0324	-19.5708	0.5165	0.1568		220.6968	-59.2228	0.4025	0.5992		210.6904	-76.9681	0.2746	0.0934		210.8701	-81.5905	0.1589	0.0126		210.3753	-0.2212	0.2698	0.0465		210.1338	-33.3739	0.1959	0.4725
222.2324	-19.6376	0.5165	0.1571		220.8968	-59.3238	0.4024	0.5976		210.8904	-77.2256	0.2742	0.0899		211.0701	-81.5951	0.1588	0.0125		210.5753	-0.2800	0.2696	0.0465		210.3338	-33.5347	0.1957	0.4716
222.4324	-19.7042	0.5165	0.1575		221.0968	-59.4243	0.4024	0.5960		211.0904	-77.4658	0.2737	0.0865		211.2701	-81.5997	0.1586	0.0124		210.7753	-0.3390	0.2693	0.0466		210.5338	-33.6962	0.1955	0.4707
222.6324	-19.7707	0.5164	0.1579		221.2968	-59.5244	0.4023	0.5945		211.2904	-77.6896	0.2733	0.0833		211.4701	-81.6043	0.1584	0.0123		210.9753	-0.3980	0.2691	0.0467		210.7338	-33.8584	0.1953	0.4697
222.8324	-19.8370	0.5164	0.1582		221.4968	-59.6240	0.4022	0.5929		211.4904	-77.8979	0.2729	0.0803		211.6701	-81.6088	0.1583	0.0123		211.1753	-0.4570	0.2688	0.0468		210.9338	-34.0213	0.1951	0.4687
223.0324	-19.9031	0.5164	0.1586		221.6968	-59.7233	0.4021	0.5914		211.6904	-78.0914	0.2724	0.0775		211.8701	-81.6133	0.1581	0.0122		211.3753	-0.5162	0.2686	0.0468		211.1338	-34.1850	0.1949	0.4678
223.2324	-19.9691	0.5164	0.1590		221.8968	-59.8221	0.4020	0.5899		211.8904	-78.2711	0.2720	0.0748		212.0701	-81.6178	0.1579	0.0121		211.5753	-0.5754	0.2683	0.0469		211.3338	-34.3494	0.1947	0.4668
223.4324	-20.0349	0.5164	0.1593		222.0968	-59.9204	0.4019	0.5883		212.0904	-78.4378	0.2716	0.0723		212.2701	-81.6222	0.1577	0.0120		211.7753	-0.6347	0.2680	0.0470		211.5338	-34.5145	0.1945	0.4658
223.6324	-20.1005	0.5163	0.1597		222.2968	-60.0183	0.4019	0.5868		212.2904	-78.5924	0.2711	0.0700		212.4701	-81.6267	0.1576	0.0119		211.9753	-0.6940	0.2678	0.0471		211.7338	-34.6804	0.1944	0.4648
223.8324	-20.1661	0.5163	0.1600		222.4968	-60.1158	0.4018	0.5853		212.4904	-78.7356	0.2707	0.0678		212.6701	-81.6310	0.1574	0.0119		212.1753	-0.7535	0.2675	0.0471		211.9338	-34.8471	0.1942	0.4638
224.0324	-20.2314	0.5163	0.1604		222.6968	-60.2129	0.4017	0.5837		212.6904	-78.8683	0.2703	0.0657		212.8701	-81.6354	0.1572	0.0118		212.3753	-0.8130	0.2673	0.0472		212.1338	-35.0145	0.1940	0.4628
224.2324	-20.2966	0.5163	0.1608		222.8968	-60.3095	0.4016	0.5822		212.8904	-78.9911	0.2699	0.0638		213.0701	-81.6398	0.1571	0.0117		212.5753	-0.8725	0.2670	0.0473		212.3338	-35.1828	0.1938	0.4618
224.4324	-20.3616	0.5162	0.1611		223.0968	-60.4057	0.4015	0.5807		213.0904	-79.1048	0.2695	0.0620		213.2701	-81.6441	0.1569	0.0116		212.7753	-0.9322	0.2668	0.0474		212.5338	-35.3518	0.1936	0.4607
224.6324	-20.4265	0.5162	0.1615		223.2968	-60.5015	0.4014	0.5792		213.2904	-79.2100	0.2690	0.0603		213.4701	-81.6483	0.1567	0.0115		212.9753	-0.9919	0.2665	0.0474		212.7338	-35.5217	0.1934	0.4597
224.8324	-20.4912	0.5162	0.1619		223.4968	-60.5968	0.4013	0.5776		213.4904	-79.3074	0.2686	0.0587		213.6701	-81.6526	0.1566	0.0115		213.1753	-1.0517	0.2663	0.0475		212.9338	-35.6925	0.1932	0.4586
225.0324	-20.5557	0.5162	0.1622		223.6968	-60.6917	0.4013	0.5761		213.6904	-79.3976	0.2682	0.0572		213.8701	-81.6568	0.1564	0.0114		213.3753	-1.1116	0.2660	0.0476		213.1338	-35.8640	0.1930	0.4575
225.2324	-20.6201	0.5161	0.1626		223.8968	-60.7862	0.4012	0.5746		213.8904	-79.4810	0.2678	0.0558		214.0701	-81.6610	0.1562	0.0113		213.5753	-1.1716	0.2658	0.0477		213.3338	-36.0365	0.1928	0.4565
225.4324	-20.6843	0.5161	0.1630		224.0968	-60.8802	0.4011	0.5731		214.0904	-79.5584	0.2674	0.0545		214.2701	-81.6652	0.1561	0.0113		213.7753	-1.2316	0.2655	0.0478		213.5338	-36.2098	0.1927	0.4554
225.6324	-20.7484	0.5161	0.1633		224.2968	-60.9738	0.4010	0.5716		214.2904	-79.6301	0.2670	0.0533		214.4701	-81.6694	0.1559	0.0112		213.9753	-1.2918	0.2653	0.0478		213.7338	-36.3840	0.1925	0.4543
225.8324	-20.8123	0.5160	0.1637		224.4968	-61.0670	0.4009	0.5701		214.4904	-79.6966	0.2666	0.0522		214.6701	-81.6735	0.1557	0.0111		214.1753	-1.3520	0.2650	0.0479		213.9338	-36.5591	0.1923	0.4531
226.0324	-20.8761	0.5160	0.1640		224.6968	-61.1597	0.4008	0.5686		214.6904	-79.7583	0.2661	0.0511		214.8701	-81.6776	0.1556	0.0110		214.3753	-1.4123	0.2648	0.0480		214.1338	-36.7352	0.1921	0.4520
226.2324	-20.9397	0.5160	0.1644		224.8968	-61.2521	0.4007	0.5672		214.8904	-79.8156	0.2657	0.0501		215.0701	-81.6817	0.1554	0.0110		214.5753	-1.4726	0.2645	0.0481		214.3338	-36.9121	0.1919	0.4509
226.4324	-21.0031	0.5160	0.1648		225.0968	-61.3439	0.4006	0.5657		215.0904	-79.8689	0.2653	0.0492		215.2701	-81.6857	0.1552	0.0109		214.7753	-1.5331	0.2643	0.0482		214.5338	-37.0901	0.1917	0.4497
226.6324	-21.0664	0.5159	0.1651		225.2968	-61.4354	0.4005	0.5642		215.2904	-79.9185	0.2649	0.0483		215.4701	-81.6898	0.1551	0.0108		214.9753	-1.5936	0.2640	0.0482		214.7338	-37.2690	0.1915	0.4486
226.8324	-21.1295	0.5159	0.1655		225.4968	-61.5264	0.4005	0.5627		215.4904	-79.9646	0.2645	0.0475		215.6701	-81.6938	0.1549	0.0108		215.1753	-1.6542	0.2638	0.0483		214.9338	-37.4489	0.1913	0.4474
227.0324	-21.1924	0.5159	0.1659		225.6968	-61.6170	0.4004	0.5612		215.6904	-80.0076	0.2641	0.0467		215.8701	-81.6978	0.1548	0.0107		215.3753	-1.7149	0.2635	0.0484		215.1338	-37.6298	0.1912	0.4462
227.2324	-21.2552	0.5158	0.1662		225.8968	-61.7072	0.4003	0.5598		215.8904	-80.0478	0.2637	0.0460		216.0701	-81.7017	0.1546	0.0106		215.5753	-1.7756	0.2633	0.0485		215.3338	-37.8117	0.1910	0.4450
227.4324	-21.3179	0.5158	0.1666		226.0968	-61.7970	0.4002	0.5583		216.0904	-80.0853	0.2633	0.0453		216.2701	-81.7056	0.1544	0.0105		215.7753	-1.8364	0.2631	0.0486		215.5338	-37.9946	0.1908	0.4438
227.6324	-21.3804	0.5158	0.1670		226.2968	-61.8863	0.4001	0.5568		216.2904	-80.1205	0.2629	0.0447		216.4701	-81.7095	0.1543	0.0105		215.9753	-1.8974	0.2628	0.0486		215.7338	-38.1786	0.1906	0.4426
227.8324	-21.4427	0.5157	0.1673		226.4968	-61.9752	0.4000	0.5554		216.4904	-80.1535	0.2625	0.0441		216.6701	-81.7134	0.1541	0.0104		216.1753	-1.9583	0.2626	0.0487		215.9338	-38.3637	0.1904	0.4413
228.0324	-21.5049	0.5157	0.1677		226.6968	-62.0637	0.3999	0.5539		216.6904	-80.1845	0.2621	0.0435		216.8701	-81.7173	0.1539	0.0103		216.3753	-2.0194	0.2623	0.0488		216.1338	-38.5499	0.1902	0.4401
228.2324	-21.5669	0.5157	0.1681		226.8968	-62.1517	0.3998	0.5525		216.8904	-80.2136	0.2617	0.0429		217.0701	-81.7211	0.1538	0.0103		216.5753	-2.0806	0.2621	0.0489		216.3338	-38.7372	0.1900	0.4388
228.4324	-21.6287	0.5156	0.1684		227.0968	-62.2393	0.3997	0.5511		217.0904	-80.2411	0.2613	0.0424		217.2701	-81.7249	0.1536	0.0102		216.7753	-2.1418	0.2618	0.0490		216.5338	-38.9256	0.1898	0.4375
228.6324	-21.6904	0.5156	0.1688		227.2968	-62.3265	0.3996	0.5496		217.2904	-80.2671	0.2609	0.0419		217.4701	-81.7287	0.1535	0.0102		216.9753	-2.2031	0.2616	0.0490		216.7338	-39.1152	0.1897	0.4362
228.8324	-21.7519	0.5156	0.1692		227.4968	-62.4133	0.3995	0.5482		217.4904	-80.2916	0.2605	0.0414		217.6701	-81.7325	0.1533	0.0101		217.1753	-2.2645	0.2613	0.0491		216.9338	-39.3059	0.1895	0.4349
229.0324	-21.8133	0.5155	0.1695		227.6968	-62.4997	0.3995	0.5467		217.6904	-80.3149	0.2601	0.0409		217.8701	-81.7362	0.1531	0.0100		217.3753	-2.3259	0.2611	0.0492		217.1338	-39.4978	0.1893	0.4336
229.2324	-21.8745	0.5155	0.1699		227.8968	-62.5856	0.3994	0.5453		217.8904	-80.3370	0.2598	0.0405		218.0701	-81.7399	0.1530	0.0100		217.5753	-2.3875	0.2608	0.0493		217.3338	-39.6910	0.1891	0.4323
229.4324	-21.9356	0.5154	0.1703		228.0968	-62.6711	0.3993	0.5439		218.0904	-80.3581	0.2594	0.0401		218.2701	-81.7436	0.1528	0.0099		217.7753	-2.4492	0.2606	0.0494		217.5338	-39.8854	0.1889	0.4309
229.6324	-21.9965	0.5154	0.1706		228.2968	-62.7563	0.3992	0.5425		218.2904	-80.3781	0.2590	0.0397		218.4701	-81.7473	0.1527	0.0098		217.9753	-2.5109	0.2604	0.0495		217.7338	-40.0810	0.1887	0.4296
229.8324	-22.0573	0.5154	0.1710		228.4968	-62.8409	0.3991	0.5411		218.4904	-80.3973	0.2586	0.0393		218.6701	-81.7509	0.1525	0.0098		218.1753	-2.5727	0.2601	0.0495		217.9338	-40.2779	0.1885	0.4282
230.0324	-22.1179	0.5153	0.1714		228.6968	-62.9252	0.3990	0.5397		218.6904	-80.4156	0.2582	0.0389		218.8701	-81.7546	0.1523	0.0097		218.3753	-2.6346	0.2599	0.0496		218.1338	-40.4760	0.1884	0.4268
230.2324	-22.1783	0.5153	0.1717		228.8968	-63.0091	0.3989	0.5382		218.8904	-80.4331	0.2578	0.0385		219.0701	-81.7582	0.1522	0.0097		218.5753	-2.6966	0.2596	0.0497		218.3338	-40.6755	0.1882	0.4253
230.4324	-22.2386	0.5153	0.1721		229.0968	-63.0925	0.3988	0.5368		219.0904	-80.4500	0.2574	0.0382		219.2701	-81.7617	0.1520	0.0096		218.7753	-2.7587	0.2594	0.0498		218.5338	-40.8763	0.1880	0.4239
230.6324	-22.2988	0.5152	0.1725		229.2968	-63.1756	0.3987	0.5354		219.2904	-80.4662	0.2571	0.0378		219.4701	-81.7653	0.1519	0.0095		218.9753	-2.8208	0.2591	0.0499		218.7338	-41.0785	0.1878	0.4225
230.8324	-22.3588	0.5152	0.1728		229.4968	-63.2582	0.3986	0.5341		219.4904	-80.4819	0.2567	0.0375		219.6701	-81.7688	0.1517	0.0095		219.1753	-2.8831	0.2589	0.0500		218.9338	-41.2820	0.1876	0.4210
231.0324	-22.4186	0.5151	0.1732		229.6968	-63.3404	0.3985	0.5327		219.6904	-80.4970	0.2563	0.0372		219.8701	-81.7724	0.1516	0.0094		219.3753	-2.9454	0.2587	0.0500		219.1338	-41.4869	0.1874	0.4195
231.2324	-22.4783	0.5151	0.1736		229.8968	-63.4222	0.3984	0.5313		219.8904	-80.5116	0.2559	0.0368		220.0701	-81.7759	0.1514	0.0094		219.5753	-3.0078	0.2584	0.0501		219.3338	-41.6932	0.1872	0.4180
231.4324	-22.5378	0.5151	0.1739		230.0968	-63.5036	0.3983	0.5299		220.0904	-80.5258	0.2555	0.0365		220.2701	-81.7793	0.1512	0.0093		219.7753	-3.0703	0.2582	0.0502		219.5338	-41.9010	0.1871	0.4165
231.6324	-22.5972	0.5150	0.1743		230.2968	-63.5846	0.3982	0.5285		220.2904	-80.5395	0.2552	0.0362		220.4701	-81.7828	0.1511	0.0092		219.9753	-3.1329	0.2579	0.0503		219.7338	-42.1102	0.1869	0.4149
231.8324	-22.6564	0.5150	0.1747		230.4968	-63.6652	0.3981	0.5272		220.4904	-80.5528	0.2548	0.0359		220.6701	-81.7862	0.1509	0.0092		220.1753	-3.1956	0.2577	0.0504		219.9338	-42.3208	0.1867	0.4134
232.0324	-22.7155	0.5149	0.1750		230.6968	-63.7454	0.3980	0.5258		220.6904	-80.5658	0.2544	0.0356		220.8701	-81.7896	0.1508	0.0091		220.3753	-3.2583	0.2575	0.0505		220.1338	-42.5330	0.1865	0.4118
232.2324	-22.7744	0.5149	0.1754		230.8968	-63.8252	0.3979	0.5244		220.8904	-80.5785	0.2540	0.0354		221.0701	-81.7930	0.1506	0.0091		220.5753	-3.3212	0.2572	0.0506		220.3338	-42.7466	0.1863	0.4102
232.4324	-22.8332	0.5149	0.1758		231.0968	-63.9045	0.3978	0.5231		221.0904	-80.5908	0.2537	0.0351		221.2701	-81.7964	0.1505	0.0090		220.7753	-3.3841	0.2570	0.0506		220.5338	-42.9618	0.1861	0.4086
232.6324	-22.8918	0.5148	0.1761		231.2968	-63.9835	0.3977	0.5217		221.2904	-80.6029	0.2533	0.0348		221.4701	-81.7998	0.1503	0.0090		220.9753	-3.4472	0.2567	0.0507		220.7338	-43.1785	0.1860	0.4070
232.8324	-22.9503	0.5148	0.1765		231.4968	-64.0621	0.3977	0.5204		221.4904	-80.6147	0.2529	0.0345		221.6701	-81.8031	0.1502	0.0089		221.1753	-3.5103	0.2565	0.0508		220.9338	-43.3968	0.1858	0.4053
233.0324	-23.0086	0.5147	0.1769		231.6968	-64.1403	0.3976	0.5190		221.6904	-80.6262	0.2525	0.0343		221.8701	-81.8064	0.1500	0.0088		221.3753	-3.5735	0.2563	0.0509		221.1338	-43.6167	0.1856	0.4036
233.2324	-23.0668	0.5147	0.1772		231.8968	-64.2181	0.3975	0.5177		221.8904	-80.6375	0.2522	0.0340		222.0701	-81.8097	0.1498	0.0088		221.5753	-3.6368	0.2560	0.0510		221.3338	-43.8382	0.1854	0.4020
233.4324	-23.1247	0.5146	0.1776		232.0968	-64.2955	0.3974	0.5163		222.0904	-80.6486	0.2518	0.0338		222.2701	-81.8130	0.1497	0.0087		221.7753	-3.7002	0.2558	0.0511		221.5338	-44.0613	0.1852	0.4002
233.6324	-23.1826	0.5146	0.1779		232.2968	-64.3725	0.3973	0.5150		222.2904	-80.6595	0.2514	0.0335		222.4701	-81.8162	0.1495	0.0087		221.9753	-3.7636	0.2555	0.0512		221.7338	-44.2860	0.1850	0.3985
233.8324	-23.2403	0.5145	0.1783		232.4968	-64.4491	0.3972	0.5137		222.4904	-80.6703	0.2511	0.0333		222.6701	-81.8195	0.1494	0.0086		222.1753	-3.8272	0.2553	0.0513		221.9338	-44.5124	0.1848	0.3967
234.0324	-23.2979	0.5145	0.1787		232.6968	-64.5253	0.3971	0.5124		222.6904	-80.6808	0.2507	0.0330		222.8701	-81.8227	0.1492	0.0086		222.3753	-3.8909	0.2551	0.0514		222.1338	-44.7404	0.1847	0.3950
234.2324	-23.3554	0.5145	0.1790		232.8968	-64.6011	0.3970	0.5110		222.8904	-80.6912	0.2503	0.0328		223.0701	-81.8259	0.1491	0.0085		222.5753	-3.9546	0.2548	0.0514		222.3338	-44.9701	0.1845	0.3932
234.4324	-23.4127	0.5144	0.1794		233.0968	-64.6765	0.3969	0.5097		223.0904	-80.7014	0.2500	0.0325		223.2701	-81.8291	0.1489	0.0085		222.7753	-4.0184	0.2546	0.0515		222.5338	-45.2015	0.1843	0.3913
234.6324	-23.4698	0.5144	0.1798		233.2968	-64.7516	0.3968	0.5084		223.2904	-80.7115	0.2496	0.0323		223.4701	-81.8322	0.1488	0.0084		222.9753	-4.0823	0.2544	0.0516		222.7338	-45.4346	0.1841	0.3895
234.8324	-23.5268	0.5143	0.1801		233.4968	-64.8262	0.3967	0.5071		223.4904	-80.7214	0.2493	0.0321		223.6701	-81.8354	0.1486	0.0084		223.1753	-4.1463	0.2541	0.0517		222.9338	-45.6695	0.1839	0.3876
235.0324	-23.5837	0.5143	0.1805		233.6968	-64.9005	0.3966	0.5058		223.6904	-80.7312	0.2489	0.0318		223.8701	-81.8385	0.1485	0.0083		223.3753	-4.2104	0.2539	0.0518		223.1338	-45.9060	0.1837	0.3857
235.2324	-23.6405	0.5142	0.1809		233.8968	-64.9744	0.3965	0.5045		223.8904	-80.7409	0.2485	0.0316		224.0701	-81.8416	0.1483	0.0083		223.5753	-4.2746	0.2537	0.0519		223.3338	-46.1444	0.1836	0.3838
235.4324	-23.6970	0.5142	0.1812		234.0968	-65.0479	0.3964	0.5032		224.0904	-80.7504	0.2482	0.0314		224.2701	-81.8447	0.1482	0.0082		223.7753	-4.3389	0.2534	0.0520		223.5338	-46.3844	0.1834	0.3819
235.6324	-23.7535	0.5141	0.1816		234.2968	-65.1211	0.3963	0.5019		224.2904	-80.7599	0.2478	0.0312		224.4701	-81.8478	0.1480	0.0082		223.9753	-4.4033	0.2532	0.0521		223.7338	-46.6262	0.1832	0.3799
235.8324	-23.8098	0.5141	0.1819		234.4968	-65.1938	0.3962	0.5007		224.4904	-80.7692	0.2475	0.0310		224.6701	-81.8508	0.1479	0.0081		224.1753	-4.4678	0.2529	0.0522		223.9338	-46.8698	0.1830	0.3780
236.0324	-23.8660	0.5140	0.1823		234.6968	-65.2662	0.3961	0.4994		224.6904	-80.7785	0.2471	0.0307		224.8701	-81.8539	0.1477	0.0081		224.3753	-4.5324	0.2527	0.0523		224.1338	-47.1152	0.1828	0.3759
236.2324	-23.9220	0.5140	0.1827		234.8968	-65.3382	0.3960	0.4981		224.8904	-80.7876	0.2468	0.0305		225.0701	-81.8569	0.1476	0.0080		224.5753	-4.5970	0.2525	0.0523		224.3338	-47.3624	0.1827	0.3739
236.4324	-23.9779	0.5139	0.1830		235.0968	-65.4098	0.3959	0.4968		225.0904	-80.7966	0.2464	0.0303		225.2701	-81.8599	0.1474	0.0080		224.7753	-4.6618	0.2522	0.0524		224.5338	-47.6113	0.1825	0.3719
236.6324	-24.0337	0.5139	0.1834		235.2968	-65.4811	0.3958	0.4956		225.2904	-80.8056	0.2460	0.0301		225.4701	-81.8629	0.1473	0.0079		224.9753	-4.7267	0.2520	0.0525		224.7338	-47.8621	0.1823	0.3698
236.8324	-24.0893	0.5138	0.1838		235.4968	-65.5519	0.3957	0.4943		225.4904	-80.8145	0.2457	0.0299		225.6701	-81.8658	0.1471	0.0079		225.1753	-4.7916	0.2518	0.0526		224.9338	-48.1147	0.1821	0.3677
237.0324	-24.1448	0.5138	0.1841		235.6968	-65.6225	0.3956	0.4931		225.6904	-80.8232	0.2453	0.0297		225.8701	-81.8688	0.1470	0.0078		225.3753	-4.8567	0.2515	0.0527		225.1338	-48.3690	0.1819	0.3655
237.2324	-24.2001	0.5137	0.1845		235.8968	-65.6926	0.3955	0.4918		225.8904	-80.8319	0.2450	0.0295		226.0701	-81.8717	0.1468	0.0078		225.5753	-4.9218	0.2513	0.0528		225.3338	-48.6252	0.1817	0.3634
237.4324	-24.2553	0.5137	0.1848		236.0968	-65.7624	0.3954	0.4906		226.0904	-80.8406	0.2446	0.0293		226.2701	-81.8746	0.1467	0.0077		225.7753	-4.9871	0.2511	0.0529		225.5338	-48.8832	0.1816	0.3612
237.6324	-24.3104	0.5136	0.1852		236.2968	-65.8318	0.3953	0.4893		226.2904	-80.8491	0.2443	0.0291		226.4701	-81.8775	0.1465	0.0077		225.9753	-5.0524	0.2508	0.0530		225.7338	-49.1429	0.1814	0.3590
237.8324	-24.3654	0.5136	0.1856		236.4968	-65.9008	0.3952	0.4881		226.4904	-80.8576	0.2440	0.0289		226.6701	-81.8804	0.1464	0.0076		226.1753	-5.1178	0.2506	0.0531		225.9338	-49.4045	0.1812	0.3568
238.0324	-24.4202	0.5135	0.1859		236.6968	-65.9695	0.3951	0.4868		226.6904	-80.8660	0.2436	0.0287		226.8701	-81.8833	0.1462	0.0076		226.3753	-5.1834	0.2504	0.0532		226.1338	-49.6679	0.1810	0.3545
238.2324	-24.4749	0.5135	0.1863		236.8968	-66.0378	0.3950	0.4856		226.8904	-80.8743	0.2433	0.0285		227.0701	-81.8861	0.1461	0.0076		226.5753	-5.2490	0.2502	0.0533		226.3338	-49.9331	0.1808	0.3522
238.4324	-24.5294	0.5134	0.1866		237.0968	-66.1058	0.3949	0.4844		227.0904	-80.8825	0.2429	0.0283		227.2701	-81.8890	0.1459	0.0075		226.7753	-5.3147	0.2499	0.0534		226.5338	-50.2001	0.1807	0.3499
238.6324	-24.5839	0.5134	0.1870		237.2968	-66.1734	0.3947	0.4832		227.2904	-80.8907	0.2426	0.0281		227.4701	-81.8918	0.1458	0.0075		226.9753	-5.3805	0.2497	0.0535		226.7338	-50.4689	0.1805	0.3476
238.8324	-24.6381	0.5133	0.1873		237.4968	-66.2406	0.3946	0.4820		227.4904	-80.8989	0.2422	0.0279		227.6701	-81.8946	0.1456	0.0074		227.1753	-5.4464	0.2495	0.0536		226.9338	-50.7395	0.1803	0.3452
239.0324	-24.6923	0.5132	0.1877		237.6968	-66.3075	0.3945	0.4808		227.6904	-80.9069	0.2419	0.0277		227.8701	-81.8974	0.1455	0.0074		227.3753	-5.5125	0.2492	0.0537		227.1338	-51.0118	0.1801	0.3428
239.2324	-24.7463	0.5132	0.1881		237.8968	-66.3740	0.3944	0.4795		227.8904	-80.9149	0.2416	0.0275		228.0701	-81.9001	0.1454	0.0073		227.5753	-5.5786	0.2490	0.0538		227.3338	-51.2859	0.1799	0.3404
239.4324	-24.8002	0.5131	0.1884		238.0968	-66.4402	0.3943	0.4783		228.0904	-80.9228	0.2412	0.0273		228.2701	-81.9029	0.1452	0.0073		227.7753	-5.6448	0.2488	0.0539		227.5338	-51.5618	0.1798	0.3379
239.6324	-24.8540	0.5131	0.1888		238.2968	-66.5061	0.3942	0.4772		228.2904	-80.9307	0.2409	0.0272		228.4701	-81.9056	0.1451	0.0072		227.9753	-5.7111	0.2485	0.0540		227.7338	-51.8394	0.1796	0.3354
239.8324	-24.9077	0.5130	0.1891		238.4968	-66.5715	0.3941	0.4760		228.4904	-80.9385	0.2405	0.0270		228.6701	-81.9083	0.1449	0.0072		228.1753	-5.7775	0.2483	0.0541		227.9338	-52.1187	0.1794	0.3329
240.0324	-24.9612	0.5130	0.1895		238.6968	-66.6367	0.3940	0.4748		228.6904	-80.9463	0.2402	0.0268		228.8701	-81.9110	0.1448	0.0072		228.3753	-5.8440	0.2481	0.0542		228.1338	-52.3998	0.1792	0.3304
240.2324	-25.0146	0.5129	0.1898		238.8968	-66.7014	0.3939	0.4736		228.8904	-80.9540	0.2399	0.0266		229.0701	-81.9137	0.1446	0.0071		228.5753	-5.9105	0.2479	0.0543		228.3338	-52.6826	0.1790	0.3279
240.4324	-25.0679	0.5128	0.1902		239.0968	-66.7659	0.3938	0.4724		229.0904	-80.9616	0.2395	0.0264		229.2701	-81.9164	0.1445	0.0071		228.7753	-5.9772	0.2476	0.0544		228.5338	-52.9670	0.1789	0.3253
240.6324	-25.1210	0.5128	0.1906		239.2968	-66.8300	0.3937	0.4712		229.2904	-80.9692	0.2392	0.0263		229.4701	-81.9191	0.1443	0.0070		228.9753	-6.0440	0.2474	0.0545		228.7338	-53.2532	0.1787	0.3227
240.8324	-25.1741	0.5127	0.1909		239.4968	-66.8937	0.3936	0.4701		229.4904	-80.9768	0.2389	0.0261		229.6701	-81.9217	0.1442	0.0070		229.1753	-6.1108	0.2472	0.0546		228.9338	-53.5409	0.1785	0.3200
241.0324	-25.2270	0.5127	0.1913		239.6968	-66.9571	0.3935	0.4689		229.6904	-80.9842	0.2385	0.0259		229.8701	-81.9243	0.1441	0.0070		229.3753	-6.1778	0.2469	0.0547		229.1338	-53.8303	0.1783	0.3174
241.2324	-25.2798	0.5126	0.1916		239.8968	-67.0202	0.3934	0.4677		229.8904	-80.9917	0.2382	0.0257		230.0701	-81.9269	0.1439	0.0069		229.5753	-6.2449	0.2467	0.0548		229.3338	-54.1213	0.1781	0.3147
241.4324	-25.3325	0.5126	0.1920		240.0968	-67.0830	0.3933	0.4666		230.0904	-80.9990	0.2379	0.0256		230.2701	-81.9295	0.1438	0.0069		229.7753	-6.3121	0.2465	0.0549		229.5338	-54.4139	0.1780	0.3119
241.6324	-25.3850	0.5125	0.1923		240.2968	-67.1454	0.3932	0.4654		230.2904	-81.0064	0.2375	0.0254		230.4701	-81.9321	0.1436	0.0068		229.9753	-6.3794	0.2463	0.0550		229.7338	-54.7080	0.1778	0.3092
241.8324	-25.4374	0.5124	0.1927		240.4968	-67.2074	0.3931	0.4643		230.4904	-81.0136	0.2372	0.0252		230.6701	-81.9347	0.1435	0.0068		230.1753	-6.4468	0.2460	0.0551		229.9338	-55.0037	0.1776	0.3064
242.0324	-25.4898	0.5124	0.1930		240.6968	-67.2692	0.3930	0.4632		230.6904	-81.0208	0.2369	0.0251		230.8701	-81.9373	0.1433	0.0068		230.3753	-6.5142	0.2458	0.0552		230.1338	-55.3008	0.1774	0.3036
242.2324	-25.5420	0.5123	0.1934		240.8968	-67.3306	0.3929	0.4620		230.8904	-81.0280	0.2366	0.0249		231.0701	-81.9398	0.1432	0.0067		230.5753	-6.5818	0.2456	0.0553		230.3338	-55.5994	0.1772	0.3008
242.4324	-25.5940	0.5123	0.1937		241.0968	-67.3916	0.3928	0.4609		231.0904	-81.0351	0.2362	0.0247		231.2701	-81.9423	0.1431	0.0067		230.7753	-6.6494	0.2454	0.0554		230.5338	-55.8994	0.1771	0.2979
242.6324	-25.6460	0.5122	0.1941		241.2968	-67.4524	0.3926	0.4598		231.2904	-81.0422	0.2359	0.0246		231.4701	-81.9448	0.1429	0.0066		230.9753	-6.7172	0.2451	0.0555		230.7338	-56.2008	0.1769	0.2951
242.8324	-25.6979	0.5121	0.1944		241.4968	-67.5128	0.3925	0.4586		231.4904	-81.0492	0.2356	0.0244		231.6701	-81.9473	0.1428	0.0066		231.1753	-6.7851	0.2449	0.0556		230.9338	-56.5036	0.1767	0.2922
243.0324	-25.7496	0.5121	0.1948		241.6968	-67.5729	0.3924	0.4575		231.6904	-81.0562	0.2353	0.0243		231.8701	-81.9498	0.1426	0.0066		231.3753	-6.8531	0.2447	0.0557		231.1338	-56.8076	0.1765	0.2892
243.2324	-25.8012	0.5120	0.1952		241.8968	-67.6326	0.3923	0.4564		231.8904	-81.0631	0.2349	0.0241		232.0701	-81.9523	0.1425	0.0065		231.5753	-6.9212	0.2445	0.0558		231.3338	-57.1129	0.1764	0.2863
243.4324	-25.8527	0.5120	0.1955		242.0968	-67.6921	0.3922	0.4553		232.0904	-81.0700	0.2346	0.0239		232.2701	-81.9548	0.1424	0.0065		231.7753	-6.9894	0.2442	0.0559		231.5338	-57.4195	0.1762	0.2833
243.6324	-25.9041	0.5119	0.1959		242.2968	-67.7512	0.3921	0.4542		232.2904	-81.0769	0.2343	0.0238		232.4701	-81.9572	0.1422	0.0064		231.9753	-7.0577	0.2440	0.0560		231.7338	-57.7271	0.1760	0.2803
243.8324	-25.9554	0.5118	0.1962		242.4968	-67.8100	0.3920	0.4531		232.4904	-81.0837	0.2340	0.0236		232.6701	-81.9596	0.1421	0.0064		232.1753	-7.1260	0.2438	0.0561		231.9338	-58.0359	0.1758	0.2772
244.0324	-26.0066	0.5118	0.1966		242.6968	-67.8685	0.3919	0.4520		232.6904	-81.0904	0.2337	0.0235		232.8701	-81.9620	0.1419	0.0064		232.3753	-7.1945	0.2436	0.0562		232.1338	-58.3457	0.1756	0.2742
244.2324	-26.0577	0.5117	0.1969		242.8968	-67.9267	0.3918	0.4509		232.8904	-81.0971	0.2333	0.0233		233.0701	-81.9644	0.1418	0.0063		232.5753	-7.2631	0.2433	0.0563		232.3338	-58.6565	0.1755	0.2711
244.4324	-26.1086	0.5116	0.1972		243.0968	-67.9845	0.3917	0.4498		233.0904	-81.1038	0.2330	0.0232		233.2701	-81.9668	0.1417	0.0063		232.7753	-7.3318	0.2431	0.0564		232.5338	-58.9682	0.1753	0.2680
244.6324	-26.1595	0.5116	0.1976		243.2968	-68.0420	0.3916	0.4487		233.2904	-81.1104	0.2327	0.0230		233.4701	-81.9692	0.1415	0.0063		232.9753	-7.4006	0.2429	0.0565		232.7338	-59.2808	0.1751	0.2649
244.8324	-26.2102	0.5115	0.1979		243.4968	-68.0993	0.3915	0.4476		233.4904	-81.1169	0.2324	0.0229		233.6701	-81.9716	0.1414	0.0062		233.1753	-7.4695	0.2427	0.0566		232.9338	-59.5942	0.1749	0.2617
245.0324	-26.2609	0.5114	0.1983		243.6968	-68.1562	0.3914	0.4466		233.6904	-81.1234	0.2321	0.0227		233.8701	-81.9739	0.1412	0.0062		233.3753	-7.5385	0.2425	0.0567		233.1338	-59.9083	0.1748	0.2585
245.2324	-26.3114	0.5114	0.1986		243.8968	-68.2128	0.3912	0.4455		233.8904	-81.1299	0.2318	0.0226		234.0701	-81.9763	0.1411	0.0062		233.5753	-7.6076	0.2422	0.0568		233.3338	-60.2230	0.1746	0.2554
245.4324	-26.3618	0.5113	0.1990		244.0968	-68.2691	0.3911	0.4444		234.0904	-81.1363	0.2314	0.0224		234.2701	-81.9786	0.1410	0.0061		233.7753	-7.6768	0.2420	0.0569		233.5338	-60.5382	0.1744	0.2521
245.6324	-26.4122	0.5113	0.1993		244.2968	-68.3251	0.3910	0.4434		234.2904	-81.1427	0.2311	0.0223		234.4701	-81.9809	0.1408	0.0061		233.9753	-7.7460	0.2418	0.0570		233.7338	-60.8540	0.1742	0.2489
245.8324	-26.4624	0.5112	0.1997		244.4968	-68.3807	0.3909	0.4423		234.4904	-81.1491	0.2308	0.0221		234.6701	-81.9832	0.1407	0.0060		234.1753	-7.8154	0.2416	0.0571		233.9338	-61.1701	0.1741	0.2457
246.0324	-26.5125	0.5111	0.2000		244.6968	-68.4361	0.3908	0.4413		234.6904	-81.1554	0.2305	0.0220		234.8701	-81.9855	0.1406	0.0060		234.3753	-7.8849	0.2414	0.0572		234.1338	-61.4864	0.1739	0.2424
246.2324	-26.5625	0.5111	0.2004		244.8968	-68.4912	0.3907	0.4402		234.8904	-81.1617	0.2302	0.0219		235.0701	-81.9878	0.1404	0.0060		234.5753	-7.9545	0.2411	0.0574		234.3338	-61.8030	0.1737	0.2391
246.4324	-26.6124	0.5110	0.2007		245.0968	-68.5460	0.3906	0.4392		235.0904	-81.1679	0.2299	0.0217		235.2701	-81.9900	0.1403	0.0059		234.7753	-8.0242	0.2409	0.0575		234.5338	-62.1197	0.1735	0.2358
246.6324	-26.6623	0.5109	0.2011		245.2968	-68.6005	0.3905	0.4381		235.2904	-81.1741	0.2296	0.0216		235.4701	-81.9923	0.1402	0.0059		234.9753	-8.0940	0.2407	0.0576		234.7338	-62.4363	0.1734	0.2325
246.8324	-26.7120	0.5109	0.2014		245.4968	-68.6546	0.3904	0.4371		235.4904	-81.1803	0.2293	0.0214		235.6701	-81.9945	0.1400	0.0059		235.1753	-8.1639	0.2405	0.0577		234.9338	-62.7529	0.1732	0.2292
247.0324	-26.7616	0.5108	0.2017		245.6968	-68.7085	0.3903	0.4361		235.6904	-81.1864	0.2290	0.0213		235.8701	-81.9967	0.1399	0.0058		235.3753	-8.2339	0.2403	0.0578		235.1338	-63.0691	0.1730	0.2259
247.2324	-26.8111	0.5107	0.2021		245.8968	-68.7621	0.3901	0.4350		235.8904	-81.1925	0.2287	0.0212		236.0701	-81.9989	0.1397	0.0058		235.5753	-8.3040	0.2400	0.0579		235.3338	-63.3851	0.1728	0.2225
247.4324	-26.8606	0.5106	0.2024		246.0968	-68.8154	0.3900	0.4340		236.0904	-81.1985	0.2284	0.0210		236.2701	-82.0011	0.1396	0.0058		235.7753	-8.3742	0.2398	0.0580		235.5338	-63.7005	0.1727	0.2192
247.6324	-26.9099	0.5106	0.2028		246.2968	-68.8684	0.3899	0.4330		236.2904	-81.2045	0.2281	0.0209		236.4701	-82.0033	0.1395	0.0057		235.9753	-8.4445	0.2396	0.0581		235.7338	-64.0154	0.1725	0.2158
247.8324	-26.9592	0.5105	0.2031		246.4968	-68.9211	0.3898	0.4320		236.4904	-81.2105	0.2278	0.0208		236.6701	-82.0055	0.1393	0.0057		236.1753	-8.5149	0.2394	0.0582		235.9338	-64.3296	0.1723	0.2125
248.0324	-27.0083	0.5104	0.2034		246.6968	-68.9735	0.3897	0.4310		236.6904	-81.2164	0.2274	0.0206		236.8701	-82.0077	0.1392	0.0057		236.3753	-8.5854	0.2392	0.0584		236.1338	-64.6429	0.1721	0.2091
248.2324	-27.0574	0.5104	0.2038		246.8968	-69.0257	0.3896	0.4300		236.8904	-81.2223	0.2271	0.0205		237.0701	-82.0098	0.1391	0.0057		236.5753	-8.6559	0.2389	0.0585		236.3338	-64.9552	0.1720	0.2057
248.4324	-27.1063	0.5103	0.2041		247.0968	-69.0775	0.3895	0.4290		237.0904	-81.2281	0.2268	0.0204		237.2701	-82.0119	0.1389	0.0056		236.7753	-8.7266	0.2387	0.0586		236.5338	-65.2665	0.1718	0.2024
248.6324	-27.1552	0.5102	0.2045		247.2968	-69.1291	0.3894	0.4280		237.2904	-81.2339	0.2265	0.0202		237.4701	-82.0141	0.1388	0.0056		236.9753	-8.7974	0.2385	0.0587		236.7338	-65.5764	0.1716	0.1990
248.8324	-27.2040	0.5102	0.2048		247.4968	-69.1804	0.3893	0.4270		237.4904	-81.2397	0.2262	0.0201		237.6701	-82.0162	0.1387	0.0056		237.1753	-8.8683	0.2383	0.0588		236.9338	-65.8851	0.1714	0.1957
249.0324	-27.2527	0.5101	0.2051		247.6968	-69.2314	0.3891	0.4260		237.6904	-81.2454	0.2259	0.0200		237.8701	-82.0183	0.1385	0.0055		237.3753	-8.9393	0.2381	0.0589		237.1338	-66.1921	0.1713	0.1923
249.2324	-27.3013	0.5100	0.2055		247.8968	-69.2821	0.3890	0.4250		237.8904	-81.2511	0.2257	0.0199		238.0701	-82.0204	0.1384	0.0055		237.5753	-9.0104	0.2379	0.0590		237.3338	-66.4976	0.1711	0.1889
249.4324	-27.3498	0.5099	0.2058		248.0968	-69.3325	0.3889	0.4240		238.0904	-81.2568	0.2254	0.0197		238.2701	-82.0225	0.1383	0.0055		237.7753	-9.0816	0.2376	0.0591		237.5338	-66.8012	0.1709	0.1856
249.6324	-27.3982	0.5099	0.2062		248.2968	-69.3827	0.3888	0.4231		238.2904	-81.2624	0.2251	0.0196		238.4701	-82.0245	0.1381	0.0054		237.9753	-9.1529	0.2374	0.0593		237.7338	-67.1029	0.1708	0.1823
249.8324	-27.4465	0.5098	0.2065		248.4968	-69.4326	0.3887	0.4221		238.4904	-81.2680	0.2248	0.0195		238.6701	-82.0266	0.1380	0.0054		238.1753	-9.2243	0.2372	0.0594		237.9338	-67.4025	0.1706	0.1789
250.0324	-27.4948	0.5097	0.2068		248.6968	-69.4822	0.3886	0.4211		238.6904	-81.2736	0.2245	0.0194		238.8701	-82.0287	0.1379	0.0054		238.3753	-9.2958	0.2370	0.0595		238.1338	-67.6999	0.1704	0.1756
250.2324	-27.5430	0.5097	0.2072		248.8968	-69.5315	0.3885	0.4202		238.8904	-81.2791	0.2242	0.0192		239.0701	-82.0307	0.1377	0.0053		238.5753	-9.3674	0.2368	0.0596		238.3338	-67.9949	0.1702	0.1723
250.4324	-27.5910	0.5096	0.2075		249.0968	-69.5806	0.3884	0.4192		239.0904	-81.2846	0.2239	0.0191		239.2701	-82.0327	0.1376	0.0053		238.7753	-9.4391	0.2366	0.0597		238.5338	-68.2875	0.1701	0.1690
250.6324	-27.6390	0.5095	0.2078		249.2968	-69.6294	0.3882	0.4183		239.2904	-81.2901	0.2236	0.0190		239.4701	-82.0347	0.1375	0.0053		238.9753	-9.5108	0.2364	0.0598		238.7338	-68.5774	0.1699	0.1658
250.8324	-27.6870	0.5094	0.2082		249.4968	-69.6779	0.3881	0.4173		239.4904	-81.2955	0.2233	0.0189		239.6701	-82.0367	0.1373	0.0053		239.1753	-9.5827	0.2361	0.0600		238.9338	-68.8645	0.1697	0.1625
251.0324	-27.7348	0.5094	0.2085		249.6968	-69.7261	0.3880	0.4164		239.6904	-81.3009	0.2230	0.0188		239.8701	-82.0387	0.1372	0.0052		239.3753	-9.6547	0.2359	0.0601		239.1338	-69.1487	0.1696	0.1593
251.2324	-27.7826	0.5093	0.2088		249.8968	-69.7741	0.3879	0.4154		239.8904	-81.3062	0.2227	0.0186		240.0701	-82.0407	0.1371	0.0052		239.5753	-9.7268	0.2357	0.0602		239.3338	-69.4299	0.1694	0.1561
251.4324	-27.8302	0.5092	0.2092		250.0968	-69.8219	0.3878	0.4145		240.0904	-81.3116	0.2224	0.0185		240.2701	-82.0427	0.1370	0.0052		239.7753	-9.7990	0.2355	0.0603		239.5338	-69.7080	0.1692	0.1530
251.6324	-27.8778	0.5091	0.2095		250.2968	-69.8693	0.3877	0.4135		240.2904	-81.3169	0.2221	0.0184		240.4701	-82.0447	0.1368	0.0051		239.9753	-9.8712	0.2353	0.0604		239.7338	-69.9827	0.1690	0.1498
251.8324	-27.9253	0.5091	0.2098		250.4968	-69.9165	0.3876	0.4126		240.4904	-81.3221	0.2218	0.0183		240.6701	-82.0466	0.1367	0.0051		240.1753	-9.9436	0.2351	0.0605		239.9338	-70.2541	0.1689	0.1467
252.0324	-27.9728	0.5090	0.2102		250.6968	-69.9635	0.3874	0.4117		240.6904	-81.3273	0.2216	0.0182		240.8701	-82.0486	0.1366	0.0051		240.3753	-10.0161	0.2349	0.0607		240.1338	-70.5219	0.1687	0.1437
252.2324	-28.0202	0.5089	0.2105		250.8968	-70.0101	0.3873	0.4108		240.8904	-81.3325	0.2213	0.0181		241.0701	-82.0505	0.1364	0.0051		240.5753	-10.0887	0.2347	0.0608		240.3338	-70.7862	0.1685	0.1406
252.4324	-28.0674	0.5088	0.2108		251.0968	-70.0566	0.3872	0.4099		241.0904	-81.3377	0.2210	0.0180		241.2701	-82.0524	0.1363	0.0050		240.7753	-10.1613	0.2344	0.0609		240.5338	-71.0467	0.1684	0.1376
252.6324	-28.1147	0.5088	0.2112		251.2968	-70.1027	0.3871	0.4089		241.2904	-81.3428	0.2207	0.0178		241.4701	-82.0543	0.1362	0.0050		240.9753	-10.2341	0.2342	0.0610		240.7338	-71.3034	0.1682	0.1346
252.8324	-28.1618	0.5087	0.2115		251.4968	-70.1486	0.3870	0.4080		241.4904	-81.3479	0.2204	0.0177		241.6701	-82.0562	0.1361	0.0050		241.1753	-10.3070	0.2340	0.0611		240.9338	-71.5562	0.1680	0.1317
253.0324	-28.2089	0.5086	0.2118		251.6968	-70.1943	0.3869	0.4071		241.6904	-81.3530	0.2201	0.0176		241.8701	-82.0581	0.1359	0.0049		241.3753	-10.3799	0.2338	0.0613		241.1338	-71.8051	0.1679	0.1288
253.2324	-28.2559	0.5085	0.2121		251.8968	-70.2397	0.3868	0.4062		241.8904	-81.3580	0.2198	0.0175		242.0701	-82.0600	0.1358	0.0049		241.5753	-10.4530	0.2336	0.0614		241.3338	-72.0498	0.1677	0.1260
253.4324	-28.3028	0.5085	0.2125		252.0968	-70.2848	0.3866	0.4053		242.0904	-81.3630	0.2196	0.0174		242.2701	-82.0619	0.1357	0.0049		241.7753	-10.5261	0.2334	0.0615		241.5338	-72.2905	0.1675	0.1231
253.6324	-28.3496	0.5084	0.2128		252.2968	-70.3297	0.3865	0.4044		242.2904	-81.3680	0.2193	0.0173		242.4701	-82.0637	0.1355	0.0049		241.9753	-10.5994	0.2332	0.0616		241.7338	-72.5269	0.1674	0.1204
253.8324	-28.3964	0.5083	0.2131		252.4968	-70.3744	0.3864	0.4036		242.4904	-81.3729	0.2190	0.0172		242.6701	-82.0656	0.1354	0.0048		242.1753	-10.6727	0.2330	0.0617		241.9338	-72.7591	0.1672	0.1177
254.0324	-28.4431	0.5082	0.2135		252.6968	-70.4188	0.3863	0.4027		242.6904	-81.3779	0.2187	0.0171		242.8701	-82.0674	0.1353	0.0048		242.3753	-10.7462	0.2328	0.0619		242.1338	-72.9870	0.1670	0.1150
254.2324	-28.4898	0.5082	0.2138		252.8968	-70.4629	0.3862	0.4018		242.8904	-81.3827	0.2184	0.0170		243.0701	-82.0693	0.1352	0.0048		242.5753	-10.8197	0.2325	0.0620		242.3338	-73.2105	0.1669	0.1123
254.4324	-28.5363	0.5081	0.2141		253.0968	-70.5068	0.3861	0.4009		243.0904	-81.3876	0.2182	0.0169		243.2701	-82.0711	0.1350	0.0048		242.7753	-10.8933	0.2323	0.0621		242.5338	-73.4296	0.1667	0.1098
254.6324	-28.5828	0.5080	0.2144		253.2968	-70.5505	0.3859	0.4001		243.2904	-81.3924	0.2179	0.0168		243.4701	-82.0729	0.1349	0.0047		242.9753	-10.9670	0.2321	0.0622		242.7338	-73.6443	0.1665	0.1072
254.8324	-28.6293	0.5079	0.2148		253.4968	-70.5939	0.3858	0.3992		243.4904	-81.3972	0.2176	0.0167		243.6701	-82.0747	0.1348	0.0047		243.1753	-11.0408	0.2319	0.0624		242.9338	-73.8546	0.1664	0.1047
255.0324	-28.6756	0.5078	0.2151		253.6968	-70.6371	0.3857	0.3983		243.6904	-81.4020	0.2173	0.0166		243.8701	-82.0765	0.1346	0.0047		243.3753	-11.1147	0.2317	0.0625		243.1338	-74.0604	0.1662	0.1023
255.2324	-28.7220	0.5078	0.2154		253.8968	-70.6801	0.3856	0.3975		243.8904	-81.4067	0.2171	0.0165		244.0701	-82.0783	0.1345	0.0047		243.5753	-11.1887	0.2315	0.0626		243.3338	-74.2618	0.1660	0.0999
255.4324	-28.7682	0.5077	0.2157		254.0968	-70.7228	0.3855	0.3966		244.0904	-81.4115	0.2168	0.0164		244.2701	-82.0800	0.1344	0.0046		243.7753	-11.2628	0.2313	0.0627		243.5338	-74.4587	0.1659	0.0975
255.6324	-28.8144	0.5076	0.2161		254.2968	-70.7652	0.3854	0.3958		244.2904	-81.4161	0.2165	0.0163		244.4701	-82.0818	0.1343	0.0046		243.9753	-11.3370	0.2311	0.0629		243.7338	-74.6511	0.1657	0.0952
255.8324	-28.8605	0.5075	0.2164		254.4968	-70.8075	0.3853	0.3949		244.4904	-81.4208	0.2162	0.0162		244.6701	-82.0836	0.1341	0.0046		244.1753	-11.4113	0.2309	0.0630		243.9338	-74.8391	0.1655	0.0930
256.0324	-28.9066	0.5074	0.2167		254.6968	-70.8495	0.3851	0.3941		244.6904	-81.4254	0.2160	0.0161		244.8701	-82.0853	0.1340	0.0046		244.3753	-11.4857	0.2307	0.0631		244.1338	-75.0226	0.1654	0.0908
256.2324	-28.9526	0.5074	0.2170		254.8968	-70.8912	0.3850	0.3932		244.8904	-81.4300	0.2157	0.0160		245.0701	-82.0871	0.1339	0.0045		244.5753	-11.5602	0.2305	0.0632		244.3338	-75.2017	0.1652	0.0887
256.4324	-28.9985	0.5073	0.2173		255.0968	-70.9328	0.3849	0.3924		245.0904	-81.4346	0.2154	0.0159		245.2701	-82.0888	0.1338	0.0045		244.7753	-11.6348	0.2303	0.0634		244.5338	-75.3764	0.1650	0.0866
256.6324	-29.0444	0.5072	0.2177		255.2968	-70.9741	0.3848	0.3915		245.2904	-81.4391	0.2151	0.0158		245.4701	-82.0905	0.1336	0.0045		244.9753	-11.7095	0.2300	0.0635		244.7338	-75.5468	0.1649	0.0845
256.8324	-29.0902	0.5071	0.2180		255.4968	-71.0151	0.3847	0.3907		245.4904	-81.4436	0.2149	0.0157		245.6701	-82.0922	0.1335	0.0045		245.1753	-11.7842	0.2298	0.0636		244.9338	-75.7128	0.1647	0.0825
257.0324	-29.1360	0.5070	0.2183		255.6968	-71.0560	0.3846	0.3899		245.6904	-81.4481	0.2146	0.0156		245.8701	-82.0939	0.1334	0.0044		245.3753	-11.8591	0.2296	0.0638		245.1338	-75.8746	0.1646	0.0806
257.2324	-29.1817	0.5070	0.2186		255.8968	-71.0966	0.3844	0.3891		245.8904	-81.4526	0.2143	0.0155		246.0701	-82.0956	0.1333	0.0044		245.5753	-11.9340	0.2294	0.0639		245.3338	-76.0321	0.1644	0.0787
257.4324	-29.2273	0.5069	0.2189		256.0968	-71.1370	0.3843	0.3883		246.0904	-81.4571	0.2141	0.0154		246.2701	-82.0973	0.1332	0.0044		245.7753	-12.0091	0.2292	0.0640		245.5338	-76.1854	0.1642	0.0768
257.6324	-29.2729	0.5068	0.2193		256.2968	-71.1772	0.3842	0.3874		246.2904	-81.4615	0.2138	0.0153		246.4701	-82.0990	0.1330	0.0044		245.9753	-12.0842	0.2290	0.0641		245.7338	-76.3346	0.1641	0.0750
257.8324	-29.3185	0.5067	0.2196		256.4968	-71.2171	0.3841	0.3866		246.4904	-81.4659	0.2135	0.0152		246.6701	-82.1006	0.1329	0.0044		246.1753	-12.1594	0.2288	0.0643		245.9338	-76.4797	0.1639	0.0732
258.0324	-29.3640	0.5066	0.2199		256.6968	-71.2568	0.3840	0.3858		246.6904	-81.4702	0.2133	0.0151		246.8701	-82.1023	0.1328	0.0043		246.3753	-12.2347	0.2286	0.0644		246.1338	-76.6208	0.1637	0.0715
258.2324	-29.4094	0.5065	0.2202		256.8968	-71.2963	0.3838	0.3850		246.8904	-81.4746	0.2130	0.0150		247.0701	-82.1040	0.1327	0.0043		246.5753	-12.3101	0.2284	0.0645		246.3338	-76.7580	0.1636	0.0699
258.4324	-29.4548	0.5065	0.2205		257.0968	-71.3356	0.3837	0.3842		247.0904	-81.4789	0.2127	0.0150		247.2701	-82.1056	0.1325	0.0043		246.7753	-12.3856	0.2282	0.0647		246.5338	-76.8912	0.1634	0.0683
258.6324	-29.5001	0.5064	0.2208		257.2968	-71.3747	0.3836	0.3834		247.2904	-81.4831	0.2125	0.0149		247.4701	-82.1072	0.1324	0.0043		246.9753	-12.4612	0.2280	0.0648		246.7338	-77.0206	0.1633	0.0667
258.8324	-29.5454	0.5063	0.2212		257.4968	-71.4135	0.3835	0.3826		247.4904	-81.4874	0.2122	0.0148		247.6701	-82.1089	0.1323	0.0042		247.1753	-12.5369	0.2278	0.0649		246.9338	-77.1463	0.1631	0.0652
259.0324	-29.5906	0.5062	0.2215		257.6968	-71.4521	0.3834	0.3818		247.6904	-81.4916	0.2119	0.0147		247.8701	-82.1105	0.1322	0.0042		247.3753	-12.6126	0.2276	0.0651		247.1338	-77.2683	0.1629	0.0637
259.2324	-29.6358	0.5061	0.2218		257.8968	-71.4905	0.3833	0.3811		247.8904	-81.4958	0.2117	0.0146		248.0701	-82.1121	0.1320	0.0042		247.5753	-12.6885	0.2274	0.0652		247.3338	-77.3866	0.1628	0.0622
259.4324	-29.6810	0.5060	0.2221		258.0968	-71.5287	0.3831	0.3803		248.0904	-81.5000	0.2114	0.0145		248.2701	-82.1137	0.1319	0.0042		247.7753	-12.7645	0.2272	0.0653		247.5338	-77.5015	0.1626	0.0608
259.6324	-29.7260	0.5060	0.2224		258.2968	-71.5667	0.3830	0.3795		248.2904	-81.5042	0.2112	0.0144		248.4701	-82.1153	0.1318	0.0041		247.9753	-12.8405	0.2270	0.0655		247.7338	-77.6128	0.1625	0.0595
259.8324	-29.7711	0.5059	0.2227		258.4968	-71.6045	0.3829	0.3787		248.4904	-81.5083	0.2109	0.0143		248.6701	-82.1169	0.1317	0.0041		248.1753	-12.9167	0.2268	0.0656		247.9338	-77.7208	0.1623	0.0581
260.0324	-29.8161	0.5058	0.2230		258.6968	-71.6421	0.3828	0.3780		248.6904	-81.5125	0.2106	0.0143		248.8701	-82.1184	0.1316	0.0041		248.3753	-12.9929	0.2266	0.0657		248.1338	-77.8255	0.1621	0.0569
260.2324	-29.8610	0.5057	0.2234		258.8968	-71.6794	0.3827	0.3772		248.8904	-81.5165	0.2104	0.0142		249.0701	-82.1200	0.1314	0.0041		248.5753	-13.0692	0.2264	0.0659		248.3338	-77.9269	0.1620	0.0556
260.4324	-29.9059	0.5056	0.2237		259.0968	-71.7166	0.3825	0.3764		249.0904	-81.5206	0.2101	0.0141		249.2701	-82.1216	0.1313	0.0041		248.7753	-13.1456	0.2262	0.0660		248.5338	-78.0252	0.1618	0.0544
260.6324	-29.9508	0.5055	0.2240		259.2968	-71.7535	0.3824	0.3757		249.2904	-81.5247	0.2099	0.0140		249.4701	-82.1231	0.1312	0.0040		248.9753	-13.2221	0.2260	0.0661		248.7338	-78.1204	0.1617	0.0533
260.8324	-29.9956	0.5054	0.2243		259.4968	-71.7903	0.3823	0.3749		249.4904	-81.5287	0.2096	0.0139		249.6701	-82.1247	0.1311	0.0040		249.1753	-13.2987	0.2258	0.0663		248.9338	-78.2126	0.1615	0.0521
261.0324	-30.0404	0.5054	0.2246		259.6968	-71.8268	0.3822	0.3742		249.6904	-81.5327	0.2093	0.0138		249.8701	-82.1262	0.1310	0.0040		249.3753	-13.3753	0.2256	0.0664		249.1338	-78.3019	0.1613	0.0510
261.2324	-30.0851	0.5053	0.2249		259.8968	-71.8631	0.3821	0.3734		249.8904	-81.5366	0.2091	0.0138		250.0701	-82.1277	0.1308	0.0040		249.5753	-13.4521	0.2254	0.0666		249.3338	-78.3883	0.1612	0.0500
261.4324	-30.1298	0.5052	0.2252		260.0968	-71.8992	0.3819	0.3727		250.0904	-81.5406	0.2088	0.0137		250.2701	-82.1292	0.1307	0.0040		249.7753	-13.5289	0.2252	0.0667		249.5338	-78.4720	0.1610	0.0489
261.6324	-30.1745	0.5051	0.2255		260.2968	-71.9352	0.3818	0.3719		250.2904	-81.5445	0.2086	0.0136		250.4701	-82.1308	0.1306	0.0039		249.9753	-13.6059	0.2250	0.0668		249.7338	-78.5529	0.1609	0.0479
261.8324	-30.2191	0.5050	0.2258		260.4968	-71.9709	0.3817	0.3712		250.4904	-81.5484	0.2083	0.0135		250.6701	-82.1323	0.1305	0.0039		250.1753	-13.6829	0.2248	0.0670		249.9338	-78.6313	0.1607	0.0470
262.0324	-30.2637	0.5049	0.2261		260.6968	-72.0064	0.3816	0.3705		250.6904	-81.5523	0.2081	0.0134		250.8701	-82.1338	0.1304	0.0039		250.3753	-13.7601	0.2246	0.0671		250.1338	-78.7070	0.1606	0.0460
262.2324	-30.3083	0.5048	0.2264		260.8968	-72.0418	0.3815	0.3697		250.8904	-81.5562	0.2078	0.0134		251.0701	-82.1353	0.1302	0.0039		250.5753	-13.8373	0.2244	0.0672		250.3338	-78.7803	0.1604	0.0451
262.4324	-30.3528	0.5047	0.2268		261.0968	-72.0769	0.3813	0.3690		251.0904	-81.5600	0.2076	0.0133		251.2701	-82.1367	0.1301	0.0039		250.7753	-13.9146	0.2242	0.0674		250.5338	-78.8512	0.1602	0.0443
262.6324	-30.3972	0.5046	0.2271		261.2968	-72.1118	0.3812	0.3683		251.2904	-81.5638	0.2073	0.0132		251.4701	-82.1382	0.1300	0.0038		250.9753	-13.9920	0.2240	0.0675		250.7338	-78.9198	0.1601	0.0434
262.8324	-30.4417	0.5046	0.2274		261.4968	-72.1466	0.3811	0.3676		251.4904	-81.5676	0.2071	0.0131		251.6701	-82.1397	0.1299	0.0038		251.1753	-14.0694	0.2238	0.0677		250.9338	-78.9861	0.1599	0.0426
263.0324	-30.4861	0.5045	0.2277		261.6968	-72.1811	0.3810	0.3668		251.6904	-81.5714	0.2068	0.0130		251.8701	-82.1411	0.1298	0.0038		251.3753	-14.1470	0.2236	0.0678		251.1338	-79.0502	0.1598	0.0418
263.2324	-30.5305	0.5044	0.2280		261.8968	-72.2155	0.3809	0.3661		251.8904	-81.5752	0.2066	0.0130		252.0701	-82.1426	0.1297	0.0038		251.5753	-14.2246	0.2234	0.0679		251.3338	-79.1122	0.1596	0.0410
263.4324	-30.5748	0.5043	0.2283		262.0968	-72.2497	0.3807	0.3654		252.0904	-81.5789	0.2063	0.0129		252.2701	-82.1440	0.1295	0.0038		251.7753	-14.3024	0.2232	0.0681		251.5338	-79.1721	0.1595	0.0403
263.6324	-30.6191	0.5042	0.2286		262.2968	-72.2836	0.3806	0.3647		252.2904	-81.5826	0.2061	0.0128		252.4701	-82.1455	0.1294	0.0037		251.9753	-14.3802	0.2230	0.0682		251.7338	-79.2300	0.1593	0.0396
263.8324	-30.6634	0.5041	0.2289		262.4968	-72.3174	0.3805	0.3640		252.4904	-81.5863	0.2058	0.0127		252.6701	-82.1469	0.1293	0.0037		252.1753	-14.4581	0.2228	0.0684		251.9338	-79.2860	0.1592	0.0389
264.0324	-30.7077	0.5040	0.2292		262.6968	-72.3510	0.3804	0.3633		252.6904	-81.5899	0.2056	0.0127		252.8701	-82.1483	0.1292	0.0037		252.3753	-14.5361	0.2226	0.0685		252.1338	-79.3400	0.1590	0.0382
264.2324	-30.7519	0.5039	0.2295		262.8968	-72.3845	0.3803	0.3626		252.8904	-81.5936	0.2053	0.0126		253.0701	-82.1498	0.1291	0.0037		252.5753	-14.6142	0.2224	0.0687		252.3338	-79.3923	0.1588	0.0376
264.4324	-30.7961	0.5038	0.2298		263.0968	-72.4177	0.3801	0.3619		253.0904	-81.5972	0.2051	0.0125		253.2701	-82.1512	0.1290	0.0037		252.7753	-14.6924	0.2222	0.0688		252.5338	-79.4428	0.1587	0.0369
264.6324	-30.8403	0.5037	0.2301		263.2968	-72.4507	0.3800	0.3612		253.2904	-81.6008	0.2048	0.0125		253.4701	-82.1526	0.1288	0.0036		252.9753	-14.7707	0.2220	0.0689		252.7338	-79.4916	0.1585	0.0363
264.8324	-30.8844	0.5037	0.2304		263.4968	-72.4836	0.3799	0.3605		253.4904	-81.6044	0.2046	0.0124		253.6701	-82.1540	0.1287	0.0036		253.1753	-14.8491	0.2218	0.0691		252.9338	-79.5388	0.1584	0.0357
265.0324	-30.9285	0.5036	0.2307		263.6968	-72.5163	0.3798	0.3598		253.6904	-81.6080	0.2043	0.0123		253.8701	-82.1554	0.1286	0.0036		253.3753	-14.9275	0.2216	0.0692		253.1338	-79.5844	0.1582	0.0351
265.2324	-30.9726	0.5035	0.2310		263.8968	-72.5488	0.3797	0.3592		253.8904	-81.6115	0.2041	0.0122		254.0701	-82.1568	0.1285	0.0036		253.5753	-15.0061	0.2214	0.0694		253.3338	-79.6284	0.1581	0.0346
265.4324	-31.0167	0.5034	0.2313		264.0968	-72.5811	0.3795	0.3585		254.0904	-81.6151	0.2039	0.0122		254.2701	-82.1581	0.1284	0.0036		253.7753	-15.0848	0.2212	0.0695		253.5338	-79.6710	0.1579	0.0341
265.6324	-31.0607	0.5033	0.2316		264.2968	-72.6133	0.3794	0.3578		254.2904	-81.6186	0.2036	0.0121		254.4701	-82.1595	0.1283	0.0036		253.9753	-15.1635	0.2210	0.0697		253.7338	-79.7121	0.1578	0.0335
265.8324	-31.1047	0.5032	0.2319		264.4968	-72.6452	0.3793	0.3571		254.4904	-81.6221	0.2034	0.0120		254.6701	-82.1609	0.1281	0.0035		254.1753	-15.2423	0.2208	0.0698		253.9338	-79.7519	0.1576	0.0330
266.0324	-31.1487	0.5031	0.2322		264.6968	-72.6770	0.3792	0.3565		254.6904	-81.6255	0.2031	0.0120		254.8701	-82.1622	0.1280	0.0035		254.3753	-15.3212	0.2206	0.0700		254.1338	-79.7903	0.1575	0.0325
266.2324	-31.1927	0.5030	0.2325		264.8968	-72.7086	0.3790	0.3558		254.8904	-81.6290	0.2029	0.0119		255.0701	-82.1636	0.1279	0.0035		254.5753	-15.4003	0.2204	0.0701		254.3338	-79.8274	0.1573	0.0321
266.4324	-31.2366	0.5029	0.2328		265.0968	-72.7401	0.3789	0.3551		255.0904	-81.6324	0.2026	0.0118		255.2701	-82.1649	0.1278	0.0035		254.7753	-15.4794	0.2202	0.0702		254.5338	-79.8633	0.1572	0.0316
266.6324	-31.2806	0.5028	0.2331		265.2968	-72.7713	0.3788	0.3545		255.2904	-81.6358	0.2024	0.0118		255.4701	-82.1662	0.1277	0.0035		254.9753	-15.5586	0.2201	0.0704		254.7338	-79.8979	0.1570	0.0312
266.8324	-31.3245	0.5027	0.2334		265.4968	-72.8024	0.3787	0.3538		255.4904	-81.6392	0.2022	0.0117		255.6701	-82.1676	0.1276	0.0034		255.1753	-15.6379	0.2199	0.0705		254.9338	-79.9314	0.1569	0.0307
267.0324	-31.3684	0.5026	0.2337		265.6968	-72.8333	0.3786	0.3532		255.6904	-81.6426	0.2019	0.0116		255.8701	-82.1689	0.1275	0.0034		255.3753	-15.7173	0.2197	0.0707		255.1338	-79.9638	0.1567	0.0303
267.2324	-31.4123	0.5025	0.2340		265.8968	-72.8641	0.3784	0.3525		255.8904	-81.6459	0.2017	0.0116		256.0701	-82.1702	0.1273	0.0034		255.5753	-15.7968	0.2195	0.0708		255.3338	-79.9951	0.1566	0.0299
267.4324	-31.4562	0.5025	0.2343		266.0968	-72.8947	0.3783	0.3519		256.0904	-81.6493	0.2015	0.0115		256.2701	-82.1715	0.1272	0.0034		255.7753	-15.8763	0.2193	0.0710		255.5338	-80.0254	0.1564	0.0295
267.6324	-31.5000	0.5024	0.2346		266.2968	-72.9251	0.3782	0.3512		256.2904	-81.6526	0.2012	0.0114		256.4701	-82.1728	0.1271	0.0034		255.9753	-15.9560	0.2191	0.0711		255.7338	-80.0547	0.1563	0.0292
267.8324	-31.5438	0.5023	0.2349		266.4968	-72.9553	0.3781	0.3506		256.4904	-81.6559	0.2010	0.0114		256.6701	-82.1741	0.1270	0.0034		256.1753	-16.0358	0.2189	0.0713		255.9338	-80.0829	0.1561	0.0288
268.0324	-31.5877	0.5022	0.2352		266.6968	-72.9854	0.3779	0.3499		256.6904	-81.6592	0.2007	0.0113		256.8701	-82.1754	0.1269	0.0033		256.3753	-16.1156	0.2187	0.0714		256.1338	-80.1103	0.1560	0.0284
268.2324	-31.6315	0.5021	0.2355		266.8968	-73.0153	0.3778	0.3493		256.8904	-81.6624	0.2005	0.0112		257.0701	-82.1767	0.1268	0.0033		256.5753	-16.1956	0.2185	0.0716		256.3338	-80.1368	0.1558	0.0281
268.4324	-31.6752	0.5020	0.2358		267.0968	-73.0451	0.3777	0.3487		257.0904	-81.6657	0.2003	0.0112		257.2701	-82.1780	0.1267	0.0033		256.7753	-16.2757	0.2183	0.0717		256.5338	-80.1623	0.1557	0.0278
268.6324	-31.7190	0.5019	0.2361		267.2968	-73.0746	0.3776	0.3480		257.2904	-81.6689	0.2000	0.0111		257.4701	-82.1793	0.1266	0.0033		256.9753	-16.3558	0.2181	0.0719		256.7338	-80.1871	0.1555	0.0274
268.8324	-31.7628	0.5018	0.2364		267.4968	-73.1041	0.3775	0.3474		257.4904	-81.6721	0.1998	0.0110		257.6701	-82.1805	0.1264	0.0033		257.1753	-16.4361	0.2179	0.0720		256.9338	-80.2111	0.1554	0.0271
269.0324	-31.8066	0.5017	0.2366		267.6968	-73.1333	0.3773	0.3468		257.6904	-81.6753	0.1996	0.0110		257.8701	-82.1818	0.1263	0.0033		257.3753	-16.5164	0.2178	0.0722		257.1338	-80.2342	0.1552	0.0268
269.2324	-31.8503	0.5016	0.2369		267.8968	-73.1624	0.3772	0.3462		257.8904	-81.6785	0.1993	0.0109		258.0701	-82.1830	0.1262	0.0032		257.5753	-16.5969	0.2176	0.0723		257.3338	-80.2567	0.1551	0.0265
269.4324	-31.8941	0.5015	0.2372		268.0968	-73.1913	0.3771	0.3456		258.0904	-81.6816	0.1991	0.0109		258.2701	-82.1843	0.1261	0.0032		257.7753	-16.6775	0.2174	0.0725		257.5338	-80.2784	0.1549	0.0262
269.6324	-31.9378	0.5014	0.2375		268.2968	-73.2201	0.3770	0.3449		258.2904	-81.6848	0.1989	0.0108		258.4701	-82.1855	0.1260	0.0032		257.9753	-16.7582	0.2172	0.0727		257.7338	-80.2994	0.1548	0.0259
269.8324	-31.9815	0.5013	0.2378		268.4968	-73.2487	0.3768	0.3443		258.4904	-81.6879	0.1986	0.0107		258.6701	-82.1868	0.1259	0.0032		258.1753	-16.8390	0.2170	0.0728		257.9338	-80.3197	0.1546	0.0257
270.0324	-32.0253	0.5012	0.2381		268.6968	-73.2772	0.3767	0.3437		258.6904	-81.6910	0.1984	0.0107		258.8701	-82.1880	0.1258	0.0032		258.3753	-16.9198	0.2168	0.0730		258.1338	-80.3394	0.1545	0.0254
270.2324	-32.0690	0.5011	0.2384		268.8968	-73.3055	0.3766	0.3431		258.8904	-81.6941	0.1982	0.0106		259.0701	-82.1892	0.1257	0.0032		258.5753	-17.0008	0.2166	0.0731		258.3338	-80.3585	0.1543	0.0251
270.4324	-32.1127	0.5010	0.2387		269.0968	-73.3337	0.3765	0.3425		259.0904	-81.6972	0.1980	0.0106		259.2701	-82.1904	0.1256	0.0032		258.7753	-17.0819	0.2164	0.0733		258.5338	-80.3770	0.1542	0.0249
270.6324	-32.1564	0.5009	0.2390		269.2968	-73.3617	0.3763	0.3419		259.2904	-81.7002	0.1977	0.0105		259.4701	-82.1917	0.1254	0.0031		258.9753	-17.1630	0.2162	0.0734		258.7338	-80.3949	0.1540	0.0247
270.8324	-32.2001	0.5008	0.2393		269.4968	-73.3895	0.3762	0.3413		259.4904	-81.7033	0.1975	0.0104		259.6701	-82.1929	0.1253	0.0031		259.1753	-17.2443	0.2161	0.0736		258.9338	-80.4123	0.1539	0.0244
271.0324	-32.2438	0.5007	0.2396		269.6968	-73.4172	0.3761	0.3407		259.6904	-81.7063	0.1973	0.0104		259.8701	-82.1941	0.1252	0.0031		259.3753	-17.3257	0.2159	0.0737		259.1338	-80.4291	0.1537	0.0242
271.2324	-32.2875	0.5006	0.2398		269.8968	-73.4447	0.3760	0.3401		259.8904	-81.7093	0.1971	0.0103		260.0701	-82.1953	0.1251	0.0031		259.5753	-17.4072	0.2157	0.0739		259.3338	-80.4454	0.1536	0.0240
271.4324	-32.3312	0.5005	0.2401		270.0968	-73.4721	0.3758	0.3395		260.0904	-81.7123	0.1968	0.0103		260.2701	-82.1965	0.1250	0.0031		259.7753	-17.4888	0.2155	0.0740		259.5338	-80.4612	0.1535	0.0237
271.6324	-32.3749	0.5004	0.2404		270.2968	-73.4993	0.3757	0.3389		260.2904	-81.7153	0.1966	0.0102		260.4701	-82.1976	0.1249	0.0031		259.9753	-17.5705	0.2153	0.0742		259.7338	-80.4766	0.1533	0.0235
271.8324	-32.4186	0.5003	0.2407		270.4968	-73.5264	0.3756	0.3384		260.4904	-81.7182	0.1964	0.0102		260.6701	-82.1988	0.1248	0.0030		260.1753	-17.6523	0.2151	0.0744		259.9338	-80.4915	0.1532	0.0233
272.0324	-32.4623	0.5002	0.2410		270.6968	-73.5534	0.3755	0.3378		260.6904	-81.7212	0.1962	0.0101		260.8701	-82.2000	0.1247	0.0030		260.3753	-17.7342	0.2149	0.0745		260.1338	-80.5059	0.1530	0.0231
272.2324	-32.5060	0.5001	0.2413		270.8968	-73.5802	0.3754	0.3372		260.8904	-81.7241	0.1959	0.0100		261.0701	-82.2012	0.1246	0.0030		260.5753	-17.8163	0.2147	0.0747		260.3338	-80.5200	0.1529	0.0229
272.4324	-32.5497	0.5000	0.2416		271.0968	-73.6068	0.3752	0.3366		261.0904	-81.7270	0.1957	0.0100		261.2701	-82.2023	0.1245	0.0030		260.7753	-17.8984	0.2146	0.0748		260.5338	-80.5336	0.1527	0.0227
272.6324	-32.5934	0.4999	0.2419		271.2968	-73.6333	0.3751	0.3361		261.2904	-81.7299	0.1955	0.0099		261.4701	-82.2035	0.1243	0.0030		260.9753	-17.9807	0.2144	0.0750		260.7338	-80.5468	0.1526	0.0225
272.8324	-32.6371	0.4998	0.2421		271.4968	-73.6597	0.3750	0.3355		261.4904	-81.7328	0.1953	0.0099		261.6701	-82.2046	0.1242	0.0030		261.1753	-18.0631	0.2142	0.0752		260.9338	-80.5597	0.1524	0.0223
273.0324	-32.6809	0.4997	0.2424		271.6968	-73.6859	0.3749	0.3349		261.6904	-81.7356	0.1950	0.0098		261.8701	-82.2058	0.1241	0.0030		261.3753	-18.1456	0.2140	0.0753		261.1338	-80.5722	0.1523	0.0222
273.2324	-32.7246	0.4996	0.2427		271.8968	-73.7120	0.3747	0.3344		261.8904	-81.7385	0.1948	0.0098		262.0701	-82.2069	0.1240	0.0029		261.5753	-18.2282	0.2138	0.0755		261.3338	-80.5843	0.1522	0.0220
273.4324	-32.7683	0.4995	0.2430		272.0968	-73.7379	0.3746	0.3338		262.0904	-81.7413	0.1946	0.0097		262.2701	-82.2081	0.1239	0.0029		261.7753	-18.3110	0.2136	0.0756		261.5338	-80.5961	0.1520	0.0218
273.6324	-32.8121	0.4994	0.2433		272.2968	-73.7637	0.3745	0.3332		262.2904	-81.7441	0.1944	0.0097		262.4701	-82.2092	0.1238	0.0029		261.9753	-18.3938	0.2134	0.0758		261.7338	-80.6076	0.1519	0.0216
273.8324	-32.8558	0.4993	0.2436		272.4968	-73.7893	0.3744	0.3327		262.4904	-81.7469	0.1942	0.0096		262.6701	-82.2103	0.1237	0.0029		262.1753	-18.4768	0.2133	0.0760		261.9338	-80.6187	0.1517	0.0215
274.0324	-32.8996	0.4992	0.2438		272.6968	-73.8148	0.3742	0.3321		262.6904	-81.7497	0.1939	0.0096		262.8701	-82.2114	0.1236	0.0029		262.3753	-18.5599	0.2131	0.0761		262.1338	-80.6296	0.1516	0.0213
274.2324	-32.9434	0.4991	0.2441		272.8968	-73.8402	0.3741	0.3316		262.8904	-81.7525	0.1937	0.0095		263.0701	-82.2125	0.1235	0.0029		262.5753	-18.6432	0.2129	0.0763		262.3338	-80.6402	0.1514	0.0212
274.4324	-32.9871	0.4990	0.2444		273.0968	-73.8654	0.3740	0.3310		263.0904	-81.7553	0.1935	0.0094		263.2701	-82.2137	0.1234	0.0029		262.7753	-18.7265	0.2127	0.0765		262.5338	-80.6505	0.1513	0.0210
274.6324	-33.0309	0.4989	0.2447		273.2968	-73.8905	0.3739	0.3305		263.2904	-81.7580	0.1933	0.0094		263.4701	-82.2148	0.1233	0.0028		262.9753	-18.8100	0.2125	0.0766		262.7338	-80.6605	0.1512	0.0209
274.8324	-33.0747	0.4988	0.2450		273.4968	-73.9155	0.3737	0.3299		263.4904	-81.7608	0.1931	0.0093		263.6701	-82.2159	0.1232	0.0028		263.1753	-18.8937	0.2123	0.0768		262.9338	-80.6703	0.1510	0.0207
275.0324	-33.1186	0.4987	0.2453		273.6968	-73.9403	0.3736	0.3294		263.6904	-81.7635	0.1928	0.0093		263.8701	-82.2169	0.1231	0.0028		263.3753	-18.9774	0.2122	0.0769		263.1338	-80.6798	0.1509	0.0206
275.2324	-33.1624	0.4986	0.2455		273.8968	-73.9650	0.3735	0.3288		263.8904	-81.7662	0.1926	0.0092		264.0701	-82.2180	0.1230	0.0028		263.5753	-19.0613	0.2120	0.0771		263.3338	-80.6891	0.1507	0.0204
275.4324	-33.2062	0.4985	0.2458		274.0968	-73.9895	0.3734	0.3283		264.0904	-81.7689	0.1924	0.0092		264.2701	-82.2191	0.1228	0.0028		263.7753	-19.1453	0.2118	0.0773		263.5338	-80.6982	0.1506	0.0203
275.6324	-33.2501	0.4984	0.2461		274.2968	-74.0140	0.3732	0.3278		264.2904	-81.7715	0.1922	0.0091		264.4701	-82.2202	0.1227	0.0028		263.9753	-19.2295	0.2116	0.0774		263.7338	-80.7070	0.1504	0.0201
275.8324	-33.2940	0.4983	0.2464		274.4968	-74.0383	0.3731	0.3272		264.4904	-81.7742	0.1920	0.0091		264.6701	-82.2213	0.1226	0.0028		264.1753	-19.3138	0.2114	0.0776		263.9338	-80.7157	0.1503	0.0200
276.0324	-33.3379	0.4982	0.2467		274.6968	-74.0624	0.3730	0.3267		264.6904	-81.7768	0.1918	0.0090		264.8701	-82.2223	0.1225	0.0028		264.3753	-19.3983	0.2113	0.0778		264.1338	-80.7241	0.1502	0.0199
276.2324	-33.3818	0.4981	0.2469		274.8968	-74.0864	0.3729	0.3262		264.8904	-81.7795	0.1916	0.0090		265.0701	-82.2234	0.1224	0.0027		264.5753	-19.4828	0.2111	0.0779		264.3338	-80.7323	0.1500	0.0197
276.4324	-33.4258	0.4980	0.2472		275.0968	-74.1103	0.3727	0.3257		265.0904	-81.7821	0.1913	0.0089		265.2701	-82.2245	0.1223	0.0027		264.7753	-19.5676	0.2109	0.0781		264.5338	-80.7403	0.1499	0.0196
276.6324	-33.4697	0.4979	0.2475		275.2968	-74.1341	0.3726	0.3251		265.2904	-81.7847	0.1911	0.0089		265.4701	-82.2255	0.1222	0.0027		264.9753	-19.6525	0.2107	0.0783		264.7338	-80.7482	0.1497	0.0195
276.8324	-33.5137	0.4978	0.2478		275.4968	-74.1578	0.3725	0.3246		265.4904	-81.7873	0.1909	0.0089		265.6701	-82.2266	0.1221	0.0027		265.1753	-19.7375	0.2105	0.0784		264.9338	-80.7559	0.1496	0.0194
277.0324	-33.5577	0.4977	0.2481		275.6968	-74.1813	0.3724	0.3241		265.6904	-81.7899	0.1907	0.0088		265.8701	-82.2276	0.1220	0.0027		265.3753	-19.8227	0.2104	0.0786		265.1338	-80.7634	0.1495	0.0192
277.2324	-33.6017	0.4976	0.2483		275.8968	-74.2047	0.3722	0.3236		265.8904	-81.7925	0.1905	0.0088		266.0701	-82.2286	0.1219	0.0027		265.5753	-19.9080	0.2102	0.0788		265.3338	-80.7707	0.1493	0.0191
277.4324	-33.6458	0.4975	0.2486		276.0968	-74.2279	0.3721	0.3231		266.0904	-81.7950	0.1903	0.0087		266.2701	-82.2297	0.1218	0.0027		265.7753	-19.9935	0.2100	0.0790		265.5338	-80.7779	0.1492	0.0190
277.6324	-33.6898	0.4974	0.2489		276.2968	-74.2511	0.3720	0.3226		266.2904	-81.7976	0.1901	0.0087		266.4701	-82.2307	0.1217	0.0026		265.9753	-20.0791	0.2098	0.0791		265.7338	-80.7849	0.1491	0.0189
277.8324	-33.7339	0.4973	0.2492		276.4968	-74.2741	0.3719	0.3221		266.4904	-81.8001	0.1899	0.0086		266.6701	-82.2317	0.1216	0.0026		266.1753	-20.1649	0.2096	0.0793		265.9338	-80.7918	0.1489	0.0188
278.0324	-33.7781	0.4972	0.2495		276.6968	-74.2970	0.3717	0.3215		266.6904	-81.8026	0.1897	0.0086		266.8701	-82.2328	0.1215	0.0026		266.3753	-20.2509	0.2095	0.0795		266.1338	-80.7985	0.1488	0.0187
278.2324	-33.8222	0.4971	0.2497		276.8968	-74.3197	0.3716	0.3210		266.8904	-81.8051	0.1895	0.0085		267.0701	-82.2338	0.1214	0.0026		266.5753	-20.3370	0.2093	0.0796		266.3338	-80.8052	0.1486	0.0185
278.4324	-33.8664	0.4970	0.2500		277.0968	-74.3424	0.3715	0.3205		267.0904	-81.8076	0.1892	0.0085		267.2701	-82.2348	0.1213	0.0026		266.7753	-20.4233	0.2091	0.0798		266.5338	-80.8116	0.1485	0.0184
278.6324	-33.9106	0.4968	0.2503		277.2968	-74.3649	0.3714	0.3200		267.2904	-81.8100	0.1890	0.0084		267.4701	-82.2358	0.1212	0.0026		266.9753	-20.5097	0.2089	0.0800		266.7338	-80.8180	0.1484	0.0183
278.8324	-33.9548	0.4967	0.2506		277.4968	-74.3873	0.3712	0.3195		267.4904	-81.8125	0.1888	0.0084		267.6701	-82.2368	0.1211	0.0026		267.1753	-20.5964	0.2087	0.0802		266.9338	-80.8241	0.1482	0.0182
279.0324	-33.9991	0.4966	0.2508		277.6968	-74.4096	0.3711	0.3191		267.6904	-81.8150	0.1886	0.0083		267.8701	-82.2378	0.1210	0.0026		267.3753	-20.6832	0.2086	0.0803		267.1338	-80.8302	0.1481	0.0181
279.2324	-34.0434	0.4965	0.2511		277.8968	-74.4318	0.3710	0.3186		267.8904	-81.8174	0.1884	0.0083		268.0701	-82.2388	0.1209	0.0026		267.5753	-20.7701	0.2084	0.0805		267.3338	-80.8362	0.1480	0.0180
279.4324	-34.0877	0.4964	0.2514		278.0968	-74.4538	0.3708	0.3181		268.0904	-81.8198	0.1882	0.0083		268.2701	-82.2398	0.1208	0.0025		267.7753	-20.8573	0.2082	0.0807		267.5338	-80.8421	0.1478	0.0179
279.6324	-34.1321	0.4963	0.2517		278.2968	-74.4757	0.3707	0.3176		268.2904	-81.8222	0.1880	0.0082		268.4701	-82.2408	0.1207	0.0025		267.9753	-20.9446	0.2080	0.0808		267.7338	-80.8479	0.1477	0.0178
279.8324	-34.1765	0.4962	0.2519		278.4968	-74.4976	0.3706	0.3171		268.4904	-81.8246	0.1878	0.0082		268.6701	-82.2417	0.1206	0.0025		268.1753	-21.0321	0.2079	0.0810		267.9338	-80.8536	0.1475	0.0177
280.0324	-34.2209	0.4961	0.2522		278.6968	-74.5193	0.3705	0.3166		268.6904	-81.8270	0.1876	0.0081		268.8701	-82.2427	0.1205	0.0025		268.3753	-21.1198	0.2077	0.0812		268.1338	-80.8591	0.1474	0.0176
280.2324	-34.2654	0.4960	0.2525		278.8968	-74.5408	0.3703	0.3161		268.8904	-81.8294	0.1874	0.0081		269.0701	-82.2437	0.1204	0.0025		268.5753	-21.2077	0.2075	0.0814		268.3338	-80.8646	0.1473	0.0175
280.4324	-34.3099	0.4959	0.2528		279.0968	-74.5623	0.3702	0.3157		269.0904	-81.8318	0.1872	0.0080		269.2701	-82.2446	0.1203	0.0025		268.7753	-21.2958	0.2073	0.0816		268.5338	-80.8700	0.1471	0.0174
280.6324	-34.3544	0.4958	0.2530		279.2968	-74.5837	0.3701	0.3152		269.2904	-81.8341	0.1870	0.0080		269.4701	-82.2456	0.1202	0.0025		268.9753	-21.3841	0.2072	0.0817		268.7338	-80.8753	0.1470	0.0173
280.8324	-34.3990	0.4957	0.2533		279.4968	-74.6049	0.3700	0.3147		269.4904	-81.8365	0.1868	0.0080		269.6701	-82.2466	0.1201	0.0025		269.1753	-21.4726	0.2070	0.0819		268.9338	-80.8805	0.1469	0.0172
281.0324	-34.4436	0.4956	0.2536		279.6968	-74.6260	0.3698	0.3142		269.6904	-81.8388	0.1866	0.0079		269.8701	-82.2475	0.1199	0.0024		269.3753	-21.5612	0.2068	0.0821		269.1338	-80.8857	0.1467	0.0171
281.2324	-34.4882	0.4955	0.2538		279.8968	-74.6470	0.3697	0.3138		269.8904	-81.8411	0.1864	0.0079		270.0701	-82.2485	0.1198	0.0024		269.5753	-21.6501	0.2066	0.0823		269.3338	-80.8907	0.1466	0.0171
281.4324	-34.5329	0.4954	0.2541		280.0968	-74.6678	0.3696	0.3133		270.0904	-81.8434	0.1862	0.0078		270.2701	-82.2494	0.1197	0.0024		269.7753	-21.7392	0.2065	0.0824		269.5338	-80.8957	0.1465	0.0170
281.6324	-34.5777	0.4952	0.2544		280.2968	-74.6886	0.3695	0.3128		270.2904	-81.8457	0.1860	0.0078		270.4701	-82.2504	0.1196	0.0024		269.9753	-21.8284	0.2063	0.0826		269.7338	-80.9006	0.1463	0.0169
281.8324	-34.6224	0.4951	0.2547		280.4968	-74.7093	0.3693	0.3124		270.4904	-81.8480	0.1858	0.0077		270.6701	-82.2513	0.1195	0.0024		270.1753	-21.9179	0.2061	0.0828		269.9338	-80.9055	0.1462	0.0168
282.0324	-34.6673	0.4950	0.2549		280.6968	-74.7299	0.3692	0.3119		270.6904	-81.8502	0.1856	0.0077		270.8701	-82.2522	0.1194	0.0024		270.3753	-22.0076	0.2059	0.0830		270.1338	-80.9102	0.1461	0.0167
282.2324	-34.7121	0.4949	0.2552		280.8968	-74.7504	0.3691	0.3114		270.8904	-81.8525	0.1854	0.0077		271.0701	-82.2532	0.1193	0.0024		270.5753	-22.0976	0.2058	0.0832		270.3338	-80.9149	0.1459	0.0166
282.4324	-34.7570	0.4948	0.2555		281.0968	-74.7707	0.3689	0.3110		271.0904	-81.8548	0.1852	0.0076		271.2701	-82.2541	0.1192	0.0024		270.7753	-22.1878	0.2056	0.0833		270.5338	-80.9195	0.1458	0.0165
282.6324	-34.8020	0.4947	0.2557		281.2968	-74.7909	0.3688	0.3105		271.2904	-81.8570	0.1850	0.0076		271.4701	-82.2550	0.1191	0.0024		270.9753	-22.2782	0.2054	0.0835		270.7338	-80.9241	0.1457	0.0164
282.8324	-34.8470	0.4946	0.2560		281.4968	-74.8110	0.3687	0.3101		271.4904	-81.8592	0.1848	0.0075		271.6701	-82.2559	0.1190	0.0023		271.1753	-22.3689	0.2052	0.0837		270.9338	-80.9287	0.1455	0.0164
283.0324	-34.8920	0.4945	0.2563		281.6968	-74.8311	0.3686	0.3096		271.6904	-81.8614	0.1846	0.0075		271.8701	-82.2568	0.1189	0.0023		271.3753	-22.4597	0.2051	0.0839		271.1338	-80.9331	0.1454	0.0163
283.2324	-34.9371	0.4944	0.2566		281.8968	-74.8510	0.3684	0.3092		271.8904	-81.8636	0.1844	0.0075		272.0701	-82.2577	0.1188	0.0023		271.5753	-22.5508	0.2049	0.0841		271.3338	-80.9375	0.1453	0.0162
283.4324	-34.9823	0.4943	0.2568		282.0968	-74.8708	0.3683	0.3087		272.0904	-81.8658	0.1842	0.0074		272.2701	-82.2586	0.1187	0.0023		271.7753	-22.6421	0.2047	0.0843		271.5338	-80.9419	0.1451	0.0161
283.6324	-35.0275	0.4942	0.2571		282.2968	-74.8905	0.3682	0.3083		272.2904	-81.8680	0.1840	0.0074		272.4701	-82.2595	0.1186	0.0023		271.9753	-22.7336	0.2046	0.0845		271.7338	-80.9462	0.1450	0.0160
283.8324	-35.0727	0.4940	0.2574		282.4968	-74.9102	0.3681	0.3078		272.4904	-81.8702	0.1838	0.0073		272.6701	-82.2604	0.1185	0.0023		272.1753	-22.8253	0.2044	0.0846		271.9338	-80.9504	0.1449	0.0160
284.0324	-35.1180	0.4939	0.2576		282.6968	-74.9297	0.3679	0.3074		272.6904	-81.8723	0.1836	0.0073		272.8701	-82.2613	0.1185	0.0023		272.3753	-22.9174	0.2042	0.0848		272.1338	-80.9546	0.1447	0.0159
284.2324	-35.1633	0.4938	0.2579		282.8968	-74.9491	0.3678	0.3070		272.8904	-81.8745	0.1834	0.0073		273.0701	-82.2622	0.1184	0.0023		272.5753	-23.0096	0.2040	0.0850		272.3338	-80.9587	0.1446	0.0158
284.4324	-35.2088	0.4937	0.2582		283.0968	-74.9683	0.3677	0.3065		273.0904	-81.8766	0.1832	0.0072		273.2701	-82.2631	0.1183	0.0023		272.7753	-23.1021	0.2039	0.0852		272.5338	-80.9628	0.1445	0.0157
284.6324	-35.2542	0.4936	0.2584		283.2968	-74.9875	0.3676	0.3061		273.2904	-81.8787	0.1830	0.0072		273.4701	-82.2640	0.1182	0.0023		272.9753	-23.1949	0.2037	0.0854		272.7338	-80.9669	0.1443	0.0156
284.8324	-35.2998	0.4935	0.2587		283.4968	-75.0066	0.3674	0.3057		273.4904	-81.8809	0.1828	0.0072		273.6701	-82.2648	0.1181	0.0022		273.1753	-23.2880	0.2035	0.0856		272.9338	-80.9709	0.1442	0.0156
285.0324	-35.3453	0.4934	0.2590		283.6968	-75.0257	0.3673	0.3052		273.6904	-81.8830	0.1826	0.0071		273.8701	-82.2657	0.1180	0.0022		273.3753	-23.3813	0.2034	0.0858		273.1338	-80.9748	0.1441	0.0155
285.2324	-35.3909	0.4933	0.2592		283.8968	-75.0446	0.3672	0.3048		273.8904	-81.8851	0.1825	0.0071		274.0701	-82.2666	0.1179	0.0022		273.5753	-23.4748	0.2032	0.0860		273.3338	-80.9788	0.1439	0.0154
285.4324	-35.4366	0.4932	0.2595		284.0968	-75.0634	0.3670	0.3044		274.0904	-81.8872	0.1823	0.0070		274.2701	-82.2675	0.1178	0.0022		273.7753	-23.5687	0.2030	0.0861		273.5338	-80.9826	0.1438	0.0153
285.6324	-35.4824	0.4930	0.2598		284.2968	-75.0821	0.3669	0.3039		274.2904	-81.8892	0.1821	0.0070		274.4701	-82.2683	0.1177	0.0022		273.9753	-23.6628	0.2028	0.0863		273.7338	-80.9865	0.1437	0.0153
285.8324	-35.5282	0.4929	0.2601		284.4968	-75.1007	0.3668	0.3035		274.4904	-81.8913	0.1819	0.0070		274.6701	-82.2692	0.1176	0.0022		274.1753	-23.7572	0.2027	0.0865		273.9338	-80.9903	0.1436	0.0152
286.0324	-35.5740	0.4928	0.2603		284.6968	-75.1192	0.3667	0.3031		274.6904	-81.8934	0.1817	0.0069		274.8701	-82.2700	0.1175	0.0022		274.3753	-23.8518	0.2025	0.0867		274.1338	-80.9941	0.1434	0.0151
286.2324	-35.6200	0.4927	0.2606		284.8968	-75.1376	0.3665	0.3027		274.8904	-81.8954	0.1815	0.0069		275.0701	-82.2709	0.1174	0.0022		274.5753	-23.9468	0.2023	0.0869		274.3338	-80.9978	0.1433	0.0150
286.4324	-35.6660	0.4926	0.2609		285.0968	-75.1559	0.3664	0.3023		275.0904	-81.8974	0.1813	0.0069		275.2701	-82.2717	0.1173	0.0022		274.7753	-24.0421	0.2022	0.0871		274.5338	-81.0015	0.1432	0.0150
286.6324	-35.7120	0.4925	0.2611		285.2968	-75.1741	0.3663	0.3018		275.2904	-81.8995	0.1811	0.0068		275.4701	-82.2726	0.1172	0.0022		274.9753	-24.1377	0.2020	0.0873		274.7338	-81.0052	0.1430	0.0149
286.8324	-35.7582	0.4924	0.2614		285.4968	-75.1923	0.3661	0.3014		275.4904	-81.9015	0.1809	0.0068		275.6701	-82.2734	0.1171	0.0021		275.1753	-24.2336	0.2018	0.0875		274.9338	-81.0088	0.1429	0.0148
287.0324	-35.8044	0.4923	0.2617		285.6968	-75.2103	0.3660	0.3010		275.6904	-81.9035	0.1807	0.0068		275.8701	-82.2742	0.1170	0.0021		275.3753	-24.3298	0.2017	0.0877		275.1338	-81.0124	0.1428	0.0148
287.2324	-35.8506	0.4921	0.2619		285.8968	-75.2282	0.3659	0.3006		275.8904	-81.9055	0.1806	0.0067		276.0701	-82.2751	0.1169	0.0021		275.5753	-24.4264	0.2015	0.0879		275.3338	-81.0160	0.1427	0.0147
287.4324	-35.8970	0.4920	0.2622		286.0968	-75.2461	0.3658	0.3002		276.0904	-81.9075	0.1804	0.0067		276.2701	-82.2759	0.1168	0.0021		275.7753	-24.5232	0.2013	0.0881		275.5338	-81.0195	0.1425	0.0146
287.6324	-35.9434	0.4919	0.2624		286.2968	-75.2639	0.3656	0.2998		276.2904	-81.9094	0.1802	0.0067		276.4701	-82.2767	0.1167	0.0021		275.9753	-24.6203	0.2012	0.0883		275.7338	-81.0230	0.1424	0.0146
287.8324	-35.9898	0.4918	0.2627		286.4968	-75.2816	0.3655	0.2994		276.4904	-81.9114	0.1800	0.0066		276.6701	-82.2775	0.1166	0.0021		276.1753	-24.7177	0.2010	0.0885		275.9338	-81.0265	0.1423	0.0145
288.0324	-36.0364	0.4917	0.2630		286.6968	-75.2992	0.3654	0.2990		276.6904	-81.9134	0.1798	0.0066		276.8701	-82.2784	0.1165	0.0021		276.3753	-24.8155	0.2008	0.0887		276.1338	-81.0299	0.1421	0.0144
288.2324	-36.0830	0.4916	0.2632		286.8968	-75.3166	0.3653	0.2986		276.8904	-81.9153	0.1796	0.0066		277.0701	-82.2792	0.1164	0.0021		276.5753	-24.9135	0.2007	0.0889		276.3338	-81.0334	0.1420	0.0143
288.4324	-36.1296	0.4915	0.2635		287.0968	-75.3340	0.3651	0.2982		277.0904	-81.9172	0.1794	0.0065		277.2701	-82.2800	0.1163	0.0021		276.7753	-25.0119	0.2005	0.0891		276.5338	-81.0368	0.1419	0.0143
288.6324	-36.1764	0.4913	0.2638		287.2968	-75.3513	0.3650	0.2978		277.2904	-81.9192	0.1793	0.0065		277.4701	-82.2808	0.1162	0.0021		276.9753	-25.1106	0.2003	0.0893		276.7338	-81.0401	0.1418	0.0142
288.8324	-36.2232	0.4912	0.2640		287.4968	-75.3686	0.3649	0.2974		277.4904	-81.9211	0.1791	0.0065		277.6701	-82.2816	0.1161	0.0020		277.1753	-25.2096	0.2002	0.0895		276.9338	-81.0435	0.1416	0.0141
289.0324	-36.2701	0.4911	0.2643		287.6968	-75.3857	0.3647	0.2970		277.6904	-81.9230	0.1789	0.0064		277.8701	-82.2824	0.1160	0.0020		277.3753	-25.3090	0.2000	0.0897		277.1338	-81.0468	0.1415	0.0141
289.2324	-36.3171	0.4910	0.2646		287.8968	-75.4028	0.3646	0.2966		277.8904	-81.9249	0.1787	0.0064		278.0701	-82.2832	0.1159	0.0020		277.5753	-25.4087	0.1998	0.0899		277.3338	-81.0501	0.1414	0.0140
289.4324	-36.3642	0.4909	0.2648		288.0968	-75.4198	0.3645	0.2962		278.0904	-81.9268	0.1785	0.0064		278.2701	-82.2840	0.1158	0.0020		277.7753	-25.5088	0.1997	0.0901		277.5338	-81.0534	0.1413	0.0140
289.6324	-36.4113	0.4908	0.2651		288.2968	-75.4367	0.3644	0.2958		278.2904	-81.9287	0.1783	0.0063		278.4701	-82.2848	0.1157	0.0020		277.9753	-25.6092	0.1995	0.0903		277.7338	-81.0567	0.1411	0.0139
289.8324	-36.4586	0.4907	0.2654		288.4968	-75.4534	0.3642	0.2954		278.4904	-81.9306	0.1782	0.0063		278.6701	-82.2856	0.1157	0.0020		278.1753	-25.7100	0.1993	0.0905		277.9338	-81.0599	0.1410	0.0138
290.0324	-36.5059	0.4905	0.2656		288.6968	-75.4701	0.3641	0.2950		278.6904	-81.9324	0.1780	0.0063		278.8701	-82.2863	0.1156	0.0020		278.3753	-25.8112	0.1992	0.0907		278.1338	-81.0631	0.1409	0.0138
290.2324	-36.5533	0.4904	0.2659		288.8968	-75.4868	0.3640	0.2946		278.8904	-81.9343	0.1778	0.0062		279.0701	-82.2871	0.1155	0.0020		278.5753	-25.9127	0.1990	0.0909		278.3338	-81.0663	0.1408	0.0137
290.4324	-36.6007	0.4903	0.2661		289.0968	-75.5033	0.3638	0.2943		279.0904	-81.9361	0.1776	0.0062		279.2701	-82.2879	0.1154	0.0020		278.7753	-26.0146	0.1988	0.0911		278.5338	-81.0694	0.1406	0.0136
290.6324	-36.6483	0.4902	0.2664		289.2968	-75.5198	0.3637	0.2939		279.2904	-81.9380	0.1774	0.0062		279.4701	-82.2887	0.1153	0.0020		278.9753	-26.1169	0.1987	0.0913		278.7338	-81.0726	0.1405	0.0136
290.8324	-36.6959	0.4901	0.2667		289.4968	-75.5362	0.3636	0.2935		279.4904	-81.9398	0.1772	0.0061		279.6701	-82.2894	0.1152	0.0020		279.1753	-26.2196	0.1985	0.0915		278.9338	-81.0757	0.1404	0.0135
291.0324	-36.7436	0.4900	0.2669		289.6968	-75.5525	0.3635	0.2931		279.6904	-81.9416	0.1771	0.0061		279.8701	-82.2902	0.1151	0.0019		279.3753	-26.3227	0.1984	0.0917		279.1338	-81.0788	0.1403	0.0135
291.2324	-36.7914	0.4898	0.2672		289.8968	-75.5687	0.3633	0.2927		279.8904	-81.9434	0.1769	0.0061		280.0701	-82.2910	0.1150	0.0019		279.5753	-26.4261	0.1982	0.0919		279.3338	-81.0819	0.1401	0.0134
291.4324	-36.8393	0.4897	0.2675		290.0968	-75.5848	0.3632	0.2924		280.0904	-81.9452	0.1767	0.0061		280.2701	-82.2917	0.1149	0.0019		279.7753	-26.5299	0.1980	0.0922		279.5338	-81.0850	0.1400	0.0133
291.6324	-36.8873	0.4896	0.2677		290.2968	-75.6009	0.3631	0.2920		280.2904	-81.9470	0.1765	0.0060		280.4701	-82.2925	0.1148	0.0019		279.9753	-26.6342	0.1979	0.0924		279.7338	-81.0880	0.1399	0.0133
291.8324	-36.9354	0.4895	0.2680		290.4968	-75.6168	0.3629	0.2916		280.4904	-81.9488	0.1763	0.0060		280.6701	-82.2932	0.1147	0.0019		280.1753	-26.7388	0.1977	0.0926		279.9338	-81.0910	0.1398	0.0132
292.0324	-36.9836	0.4894	0.2682		290.6968	-75.6327	0.3628	0.2912		280.6904	-81.9506	0.1762	0.0060		280.8701	-82.2940	0.1146	0.0019		280.3753	-26.8439	0.1975	0.0928		280.1338	-81.0941	0.1396	0.0131
292.2324	-37.0318	0.4893	0.2685		290.8968	-75.6485	0.3627	0.2909		280.8904	-81.9524	0.1760	0.0059		281.0701	-82.2947	0.1145	0.0019		280.5753	-26.9494	0.1974	0.0930		280.3338	-81.0971	0.1395	0.0131
292.4324	-37.0802	0.4891	0.2688		291.0968	-75.6643	0.3626	0.2905		281.0904	-81.9541	0.1758	0.0059		281.2701	-82.2955	0.1144	0.0019		280.7753	-27.0553	0.1972	0.0932		280.5338	-81.1000	0.1394	0.0130
292.6324	-37.1287	0.4890	0.2690		291.2968	-75.6800	0.3624	0.2901		281.2904	-81.9559	0.1756	0.0059		281.4701	-82.2962	0.1144	0.0019		280.9753	-27.1616	0.1971	0.0934		280.7338	-81.1030	0.1393	0.0130
292.8324	-37.1772	0.4889	0.2693		291.4968	-75.6955	0.3623	0.2898		281.4904	-81.9576	0.1755	0.0058		281.6701	-82.2970	0.1143	0.0019		281.1753	-27.2683	0.1969	0.0936		280.9338	-81.1059	0.1391	0.0129
293.0324	-37.2258	0.4888	0.2696		291.6968	-75.7110	0.3622	0.2894		281.6904	-81.9594	0.1753	0.0058		281.8701	-82.2977	0.1142	0.0019		281.3753	-27.3755	0.1967	0.0939		281.1338	-81.1089	0.1390	0.0129
293.2324	-37.2746	0.4887	0.2698		291.8968	-75.7264	0.3621	0.2890		281.8904	-81.9611	0.1751	0.0058		282.0701	-82.2984	0.1141	0.0019		281.5753	-27.4831	0.1966	0.0941		281.3338	-81.1118	0.1389	0.0128
293.4324	-37.3234	0.4886	0.2701		292.0968	-75.7418	0.3619	0.2887		282.0904	-81.9628	0.1749	0.0058		282.2701	-82.2992	0.1140	0.0018		281.7753	-27.5912	0.1964	0.0943		281.5338	-81.1147	0.1388	0.0127
293.6324	-37.3723	0.4884	0.2703		292.2968	-75.7570	0.3618	0.2883		282.2904	-81.9645	0.1748	0.0057		282.4701	-82.2999	0.1139	0.0018		281.9753	-27.6997	0.1962	0.0945		281.7338	-81.1175	0.1387	0.0127
293.8324	-37.4214	0.4883	0.2706		292.4968	-75.7723	0.3617	0.2880		282.4904	-81.9663	0.1746	0.0057		282.6701	-82.3006	0.1138	0.0018		282.1753	-27.8086	0.1961	0.0947		281.9338	-81.1204	0.1385	0.0126
294.0324	-37.4705	0.4882	0.2709		292.6968	-75.7874	0.3615	0.2876		282.6904	-81.9680	0.1744	0.0057		282.8701	-82.3013	0.1137	0.0018		282.3753	-27.9180	0.1959	0.0950		282.1338	-81.1232	0.1384	0.0126
294.2324	-37.5198	0.4881	0.2711		292.8968	-75.8024	0.3614	0.2872		282.8904	-81.9696	0.1742	0.0056		283.0701	-82.3021	0.1136	0.0018		282.5753	-28.0279	0.1958	0.0952		282.3338	-81.1261	0.1383	0.0125
294.4324	-37.5691	0.4880	0.2714		293.0968	-75.8174	0.3613	0.2869		283.0904	-81.9713	0.1741	0.0056		283.2701	-82.3028	0.1135	0.0018		282.7753	-28.1382	0.1956	0.0954		282.5338	-81.1289	0.1382	0.0125
294.6324	-37.6186	0.4878	0.2716		293.2968	-75.8323	0.3612	0.2865		283.2904	-81.9730	0.1739	0.0056		283.4701	-82.3035	0.1134	0.0018		282.9753	-28.2491	0.1954	0.0956		282.7338	-81.1317	0.1380	0.0124
294.8324	-37.6682	0.4877	0.2719		293.4968	-75.8471	0.3610	0.2862		283.4904	-81.9747	0.1737	0.0056		283.6701	-82.3042	0.1133	0.0018		283.1753	-28.3604	0.1953	0.0958		282.9338	-81.1345	0.1379	0.0124
295.0324	-37.7179	0.4876	0.2722		293.6968	-75.8619	0.3609	0.2858		283.6904	-81.9763	0.1736	0.0055		283.8701	-82.3049	0.1133	0.0018		283.3753	-28.4721	0.1951	0.0961		283.1338	-81.1373	0.1378	0.0123
295.2324	-37.7677	0.4875	0.2724		293.8968	-75.8765	0.3608	0.2855		283.8904	-81.9780	0.1734	0.0055		284.0701	-82.3056	0.1132	0.0018		283.5753	-28.5844	0.1950	0.0963		283.3338	-81.1400	0.1377	0.0122
295.4324	-37.8176	0.4874	0.2727		294.0968	-75.8911	0.3606	0.2852		284.0904	-81.9796	0.1732	0.0055		284.2701	-82.3063	0.1131	0.0018		283.7753	-28.6971	0.1948	0.0965		283.5338	-81.1428	0.1376	0.0122
295.6324	-37.8676	0.4872	0.2729		294.2968	-75.9057	0.3605	0.2848		284.2904	-81.9813	0.1730	0.0055		284.4701	-82.3070	0.1130	0.0018		283.9753	-28.8104	0.1947	0.0968		283.7338	-81.1455	0.1374	0.0121
295.8324	-37.9177	0.4871	0.2732		294.4968	-75.9202	0.3604	0.2845		284.4904	-81.9829	0.1729	0.0054		284.6701	-82.3077	0.1129	0.0018		284.1753	-28.9241	0.1945	0.0970		283.9338	-81.1482	0.1373	0.0121
296.0324	-37.9679	0.4870	0.2735		294.6968	-75.9346	0.3603	0.2841		284.6904	-81.9845	0.1727	0.0054		284.8701	-82.3084	0.1128	0.0017		284.3753	-29.0384	0.1943	0.0972		284.1338	-81.1509	0.1372	0.0120
296.2324	-38.0182	0.4869	0.2737		294.8968	-75.9489	0.3601	0.2838		284.8904	-81.9861	0.1725	0.0054		285.0701	-82.3091	0.1127	0.0017		284.5753	-29.1532	0.1942	0.0974		284.3338	-81.1536	0.1371	0.0120
296.4324	-38.0687	0.4868	0.2740		295.0968	-75.9631	0.3600	0.2834		285.0904	-81.9877	0.1724	0.0053		285.2701	-82.3097	0.1126	0.0017		284.7753	-29.2685	0.1940	0.0977		284.5338	-81.1563	0.1370	0.0119
296.6324	-38.1192	0.4866	0.2742		295.2968	-75.9773	0.3599	0.2831		285.2904	-81.9893	0.1722	0.0053		285.4701	-82.3104	0.1125	0.0017		284.9753	-29.3843	0.1939	0.0979		284.7338	-81.1590	0.1368	0.0119
296.8324	-38.1699	0.4865	0.2745		295.4968	-75.9914	0.3597	0.2828		285.4904	-81.9909	0.1720	0.0053		285.6701	-82.3111	0.1125	0.0017		285.1753	-29.5006	0.1937	0.0981		284.9338	-81.1616	0.1367	0.0118
297.0324	-38.2207	0.4864	0.2747		295.6968	-76.0054	0.3596	0.2824		285.6904	-81.9925	0.1719	0.0053		285.8701	-82.3118	0.1124	0.0017		285.3753	-29.6175	0.1935	0.0984		285.1338	-81.1643	0.1366	0.0118
297.2324	-38.2717	0.4863	0.2750		295.8968	-76.0194	0.3595	0.2821		285.8904	-81.9941	0.1717	0.0052		286.0701	-82.3125	0.1123	0.0017		285.5753	-29.7349	0.1934	0.0986		285.3338	-81.1669	0.1365	0.0117
297.4324	-38.3228	0.4862	0.2753		296.0968	-76.0333	0.3594	0.2818		286.0904	-81.9957	0.1715	0.0052		286.2701	-82.3131	0.1122	0.0017		285.7753	-29.8529	0.1932	0.0988		285.5338	-81.1695	0.1364	0.0117
297.6324	-38.3740	0.4860	0.2755		296.2968	-76.0471	0.3592	0.2814		286.2904	-81.9972	0.1714	0.0052		286.4701	-82.3138	0.1121	0.0017		285.9753	-29.9714	0.1931	0.0991		285.7338	-81.1721	0.1363	0.0116
297.8324	-38.4253	0.4859	0.2758		296.4968	-76.0609	0.3591	0.2811		286.4904	-81.9988	0.1712	0.0052		286.6701	-82.3145	0.1120	0.0017		286.1753	-30.0904	0.1929	0.0993		285.9338	-81.1747	0.1361	0.0116
298.0324	-38.4767	0.4858	0.2760		296.6968	-76.0746	0.3590	0.2808		286.6904	-82.0003	0.1710	0.0051		286.8701	-82.3151	0.1119	0.0017		286.3753	-30.2101	0.1928	0.0995		286.1338	-81.1773	0.1360	0.0115
298.2324	-38.5283	0.4857	0.2763		296.8968	-76.0882	0.3588	0.2805		286.8904	-82.0019	0.1709	0.0051		287.0701	-82.3158	0.1118	0.0017		286.5753	-30.3302	0.1926	0.0998		286.3338	-81.1799	0.1359	0.0115
298.4324	-38.5800	0.4856	0.2766		297.0968	-76.1018	0.3587	0.2801		287.0904	-82.0034	0.1707	0.0051		287.2701	-82.3164	0.1117	0.0017		286.7753	-30.4510	0.1925	0.1000		286.5338	-81.1824	0.1358	0.0114
298.6324	-38.6318	0.4854	0.2768		297.2968	-76.1153	0.3586	0.2798		287.2904	-82.0049	0.1705	0.0051		287.4701	-82.3171	0.1117	0.0017		286.9753	-30.5723	0.1923	0.1003		286.7338	-81.1850	0.1357	0.0114
298.8324	-38.6838	0.4853	0.2771		297.4968	-76.1287	0.3584	0.2795		287.4904	-82.0065	0.1704	0.0050		287.6701	-82.3178	0.1116	0.0016		287.1753	-30.6943	0.1921	0.1005		286.9338	-81.1875	0.1355	0.0113
299.0324	-38.7358	0.4852	0.2773		297.6968	-76.1421	0.3583	0.2792		287.6904	-82.0080	0.1702	0.0050		287.8701	-82.3184	0.1115	0.0016		287.3753	-30.8168	0.1920	0.1007		287.1338	-81.1900	0.1354	0.0113
299.2324	-38.7880	0.4851	0.2776		297.8968	-76.1555	0.3582	0.2788		287.8904	-82.0095	0.1700	0.0050		288.0701	-82.3191	0.1114	0.0016		287.5753	-30.9399	0.1918	0.1010		287.3338	-81.1925	0.1353	0.0112
299.4324	-38.8403	0.4849	0.2778		298.0968	-76.1687	0.3581	0.2785		288.0904	-82.0110	0.1699	0.0050		288.2701	-82.3197	0.1113	0.0016		287.7753	-31.0636	0.1917	0.1012		287.5338	-81.1950	0.1352	0.0112
299.6324	-38.8928	0.4848	0.2781		298.2968	-76.1819	0.3579	0.2782		288.2904	-82.0125	0.1697	0.0049		288.4701	-82.3203	0.1112	0.0016		287.9753	-31.1879	0.1915	0.1015		287.7338	-81.1975	0.1351	0.0111
299.8324	-38.9454	0.4847	0.2784		298.4968	-76.1951	0.3578	0.2779		288.4904	-82.0140	0.1695	0.0049		288.6701	-82.3210	0.1111	0.0016		288.1753	-31.3129	0.1914	0.1017		287.9338	-81.2000	0.1350	0.0111
300.0324	-38.9981	0.4846	0.2786		298.6968	-76.2081	0.3577	0.2776		288.6904	-82.0155	0.1694	0.0049		288.8701	-82.3216	0.1110	0.0016		288.3753	-31.4384	0.1912	0.1020		288.1338	-81.2025	0.1348	0.0110
300.2324	-39.0510	0.4844	0.2789		298.8968	-76.2212	0.3575	0.2773		288.8904	-82.0169	0.1692	0.0049		289.0701	-82.3222	0.1110	0.0016		288.5753	-31.5646	0.1911	0.1022		288.3338	-81.2049	0.1347	0.0110
300.4324	-39.1041	0.4843	0.2791		299.0968	-76.2341	0.3574	0.2769		289.0904	-82.0184	0.1690	0.0049		289.2701	-82.3229	0.1109	0.0016		288.7753	-31.6914	0.1909	0.1025		288.5338	-81.2074	0.1346	0.0109
300.6324	-39.1573	0.4842	0.2794		299.2968	-76.2470	0.3573	0.2766		289.2904	-82.0199	0.1689	0.0048		289.4701	-82.3235	0.1108	0.0016		288.9753	-31.8188	0.1908	0.1027		288.7338	-81.2098	0.1345	0.0109
300.8324	-39.2106	0.4841	0.2796		299.4968	-76.2598	0.3572	0.2763		289.4904	-82.0213	0.1687	0.0048		289.6701	-82.3241	0.1107	0.0016		289.1753	-31.9469	0.1906	0.1030		288.9338	-81.2123	0.1344	0.0108
301.0324	-39.2641	0.4840	0.2799		299.6968	-76.2726	0.3570	0.2760		289.6904	-82.0228	0.1686	0.0048		289.8701	-82.3248	0.1106	0.0016		289.3753	-32.0757	0.1904	0.1032		289.1338	-81.2147	0.1343	0.0108
301.2324	-39.3177	0.4838	0.2802		299.8968	-76.2853	0.3569	0.2757		289.8904	-82.0242	0.1684	0.0048		290.0701	-82.3254	0.1105	0.0016		289.5753	-32.2051	0.1903	0.1035		289.3338	-81.2171	0.1342	0.0107
301.4324	-39.3715	0.4837	0.2804		300.0968	-76.2980	0.3568	0.2754		290.0904	-82.0256	0.1682	0.0047		290.2701	-82.3260	0.1104	0.0016		289.7753	-32.3351	0.1901	0.1037		289.5338	-81.2195	0.1340	0.0107
301.6324	-39.4254	0.4836	0.2807		300.2968	-76.3106	0.3566	0.2751		290.2904	-82.0271	0.1681	0.0047		290.4701	-82.3266	0.1104	0.0015		289.9753	-32.4659	0.1900	0.1040		289.7338	-81.2219	0.1339	0.0106
301.8324	-39.4794	0.4835	0.2809		300.4968	-76.3231	0.3565	0.2748		290.4904	-82.0285	0.1679	0.0047		290.6701	-82.3272	0.1103	0.0015		290.1753	-32.5973	0.1898	0.1042		289.9338	-81.2242	0.1338	0.0106
302.0324	-39.5336	0.4833	0.2812		300.6968	-76.3356	0.3564	0.2745		290.6904	-82.0299	0.1678	0.0047		290.8701	-82.3278	0.1102	0.0015		290.3753	-32.7294	0.1897	0.1045		290.1338	-81.2266	0.1337	0.0106
302.2324	-39.5879	0.4832	0.2814		300.8968	-76.3480	0.3563	0.2742		290.8904	-82.0313	0.1676	0.0046		291.0701	-82.3285	0.1101	0.0015		290.5753	-32.8622	0.1895	0.1047		290.3338	-81.2290	0.1336	0.0105
302.4324	-39.6424	0.4831	0.2817		301.0968	-76.3603	0.3561	0.2739		291.0904	-82.0327	0.1674	0.0046		291.2701	-82.3291	0.1100	0.0015		290.7753	-32.9957	0.1894	0.1050		290.5338	-81.2313	0.1335	0.0105
302.6324	-39.6970	0.4830	0.2820		301.2968	-76.3726	0.3560	0.2736		291.2904	-82.0341	0.1673	0.0046		291.4701	-82.3297	0.1099	0.0015		290.9753	-33.1299	0.1892	0.1052		290.7338	-81.2337	0.1334	0.0104
302.8324	-39.7518	0.4828	0.2822		301.4968	-76.3849	0.3559	0.2733		291.4904	-82.0355	0.1671	0.0046		291.6701	-82.3303	0.1098	0.0015		291.1753	-33.2648	0.1891	0.1055		290.9338	-81.2360	0.1332	0.0104
303.0324	-39.8068	0.4827	0.2825		301.6968	-76.3971	0.3557	0.2730		291.6904	-82.0369	0.1670	0.0046		291.8701	-82.3309	0.1098	0.0015		291.3753	-33.4005	0.1889	0.1058		291.1338	-81.2383	0.1331	0.0103
303.2324	-39.8619	0.4826	0.2827		301.8968	-76.4092	0.3556	0.2727		291.8904	-82.0383	0.1668	0.0045		292.0701	-82.3315	0.1097	0.0015		291.5753	-33.5368	0.1888	0.1060		291.3338	-81.2406	0.1330	0.0103
303.4324	-39.9172	0.4825	0.2830		302.0968	-76.4213	0.3555	0.2724		292.0904	-82.0397	0.1667	0.0045		292.2701	-82.3321	0.1096	0.0015		291.7753	-33.6739	0.1886	0.1063		291.5338	-81.2429	0.1329	0.0102
303.6324	-39.9727	0.4823	0.2832		302.2968	-76.4333	0.3554	0.2721		292.2904	-82.0410	0.1665	0.0045		292.4701	-82.3327	0.1095	0.0015		291.9753	-33.8118	0.1885	0.1065		291.7338	-81.2452	0.1328	0.0102
303.8324	-40.0283	0.4822	0.2835		302.4968	-76.4452	0.3552	0.2718		292.4904	-82.0424	0.1663	0.0045		292.6701	-82.3333	0.1094	0.0015		292.1753	-33.9504	0.1883	0.1068		291.9338	-81.2475	0.1327	0.0102
304.0324	-40.0841	0.4821	0.2838		302.6968	-76.4571	0.3551	0.2715		292.6904	-82.0438	0.1662	0.0045		292.8701	-82.3338	0.1093	0.0015		292.3753	-34.0898	0.1882	0.1071		292.1338	-81.2498	0.1326	0.0101
304.2324	-40.1400	0.4820	0.2840		302.8968	-76.4690	0.3550	0.2712		292.8904	-82.0451	0.1660	0.0044		293.0701	-82.3344	0.1093	0.0015		292.5753	-34.2299	0.1880	0.1073		292.3338	-81.2520	0.1324	0.0101
304.4324	-40.1961	0.4818	0.2843		303.0968	-76.4808	0.3548	0.2709		293.0904	-82.0465	0.1659	0.0044		293.2701	-82.3350	0.1092	0.0015		292.7753	-34.3709	0.1879	0.1076		292.5338	-81.2543	0.1323	0.0100
304.6324	-40.2524	0.4817	0.2845		303.2968	-76.4925	0.3547	0.2706		293.2904	-82.0478	0.1657	0.0044		293.4701	-82.3356	0.1091	0.0015		292.9753	-34.5126	0.1877	0.1079		292.7338	-81.2565	0.1322	0.0100
304.8324	-40.3088	0.4816	0.2848		303.4968	-76.5042	0.3546	0.2703		293.4904	-82.0491	0.1656	0.0044		293.6701	-82.3362	0.1090	0.0014		293.1753	-34.6551	0.1876	0.1081		292.9338	-81.2588	0.1321	0.0099
305.0324	-40.3654	0.4814	0.2850		303.6968	-76.5158	0.3545	0.2700		293.6904	-82.0505	0.1654	0.0043		293.8701	-82.3367	0.1089	0.0014		293.3753	-34.7984	0.1874	0.1084		293.1338	-81.2610	0.1320	0.0099
305.2324	-40.4221	0.4813	0.2853		303.8968	-76.5274	0.3543	0.2698		293.8904	-82.0518	0.1653	0.0043		294.0701	-82.3373	0.1088	0.0014		293.5753	-34.9425	0.1873	0.1086		293.3338	-81.2632	0.1319	0.0099
305.4324	-40.4790	0.4812	0.2855		304.0968	-76.5389	0.3542	0.2695		294.0904	-82.0531	0.1651	0.0043		294.2701	-82.3379	0.1087	0.0014		293.7753	-35.0875	0.1871	0.1089		293.5338	-81.2654	0.1318	0.0098
305.6324	-40.5361	0.4811	0.2858		304.2968	-76.5504	0.3541	0.2692		294.2904	-82.0544	0.1650	0.0043		294.4701	-82.3385	0.1087	0.0014		293.9753	-35.2333	0.1870	0.1092		293.7338	-81.2676	0.1317	0.0098
305.8324	-40.5934	0.4809	0.2861		304.4968	-76.5618	0.3539	0.2689		294.4904	-82.0557	0.1648	0.0043		294.6701	-82.3390	0.1086	0.0014		294.1753	-35.3800	0.1868	0.1095		293.9338	-81.2698	0.1316	0.0097
306.0324	-40.6508	0.4808	0.2863		304.6968	-76.5732	0.3538	0.2686		294.6904	-82.0570	0.1647	0.0042		294.8701	-82.3396	0.1085	0.0014		294.3753	-35.5275	0.1867	0.1097		294.1338	-81.2720	0.1314	0.0097
306.2324	-40.7084	0.4807	0.2866		304.8968	-76.5845	0.3537	0.2683		294.8904	-82.0583	0.1645	0.0042		295.0701	-82.3402	0.1084	0.0014		294.5753	-35.6758	0.1865	0.1100		294.3338	-81.2742	0.1313	0.0097
306.4324	-40.7662	0.4806	0.2868		305.0968	-76.5958	0.3536	0.2681		295.0904	-82.0596	0.1644	0.0042		295.2701	-82.3407	0.1083	0.0014		294.7753	-35.8251	0.1864	0.1103		294.5338	-81.2764	0.1312	0.0096
306.6324	-40.8242	0.4804	0.2871		305.2968	-76.6070	0.3534	0.2678		295.2904	-82.0609	0.1642	0.0042		295.4701	-82.3413	0.1083	0.0014		294.9753	-35.9752	0.1862	0.1105		294.7338	-81.2785	0.1311	0.0096
306.8324	-40.8824	0.4803	0.2873		305.4968	-76.6182	0.3533	0.2675		295.4904	-82.0622	0.1640	0.0042		295.6701	-82.3418	0.1082	0.0014		295.1753	-36.1262	0.1861	0.1108		294.9338	-81.2807	0.1310	0.0095
307.0324	-40.9408	0.4802	0.2876		305.6968	-76.6293	0.3532	0.2672		295.6904	-82.0634	0.1639	0.0041		295.8701	-82.3424	0.1081	0.0014		295.3753	-36.2782	0.1859	0.1111		295.1338	-81.2828	0.1309	0.0095
307.2324	-40.9993	0.4800	0.2878		305.8968	-76.6403	0.3530	0.2670		295.8904	-82.0647	0.1637	0.0041		296.0701	-82.3430	0.1080	0.0014		295.5753	-36.4311	0.1858	0.1113		295.3338	-81.2850	0.1308	0.0094
307.4324	-41.0580	0.4799	0.2881		306.0968	-76.6513	0.3529	0.2667		296.0904	-82.0660	0.1636	0.0041		296.2701	-82.3435	0.1079	0.0014		295.7753	-36.5848	0.1856	0.1116		295.5338	-81.2871	0.1307	0.0094
307.6324	-41.1169	0.4798	0.2883		306.2968	-76.6623	0.3528	0.2664		296.2904	-82.0672	0.1634	0.0041		296.4701	-82.3441	0.1078	0.0014		295.9753	-36.7396	0.1855	0.1119		295.7338	-81.2892	0.1306	0.0094
307.8324	-41.1760	0.4797	0.2886		306.4968	-76.6732	0.3526	0.2661		296.4904	-82.0685	0.1633	0.0041		296.6701	-82.3446	0.1078	0.0014		296.1753	-36.8953	0.1853	0.1122		295.9338	-81.2913	0.1305	0.0093
308.0324	-41.2352	0.4795	0.2889		306.6968	-76.6841	0.3525	0.2659		296.6904	-82.0697	0.1631	0.0041		296.8701	-82.3451	0.1077	0.0014		296.3753	-37.0519	0.1852	0.1124		296.1338	-81.2934	0.1303	0.0093
308.2324	-41.2947	0.4794	0.2891		306.8968	-76.6949	0.3524	0.2656		296.8904	-82.0710	0.1630	0.0040		297.0701	-82.3457	0.1076	0.0013		296.5753	-37.2096	0.1851	0.1127		296.3338	-81.2955	0.1302	0.0093
308.4324	-41.3543	0.4793	0.2894		307.0968	-76.7057	0.3523	0.2653		297.0904	-82.0722	0.1629	0.0040		297.2701	-82.3462	0.1075	0.0013		296.7753	-37.3682	0.1849	0.1130		296.5338	-81.2976	0.1301	0.0092
308.6324	-41.4141	0.4791	0.2896		307.2968	-76.7164	0.3521	0.2651		297.2904	-82.0734	0.1627	0.0040		297.4701	-82.3468	0.1074	0.0013		296.9753	-37.5279	0.1848	0.1133		296.7338	-81.2997	0.1300	0.0092
308.8324	-41.4740	0.4790	0.2899		307.4968	-76.7271	0.3520	0.2648		297.4904	-82.0747	0.1626	0.0040		297.6701	-82.3473	0.1074	0.0013		297.1753	-37.6886	0.1846	0.1135		296.9338	-81.3017	0.1299	0.0091
309.0324	-41.5342	0.4789	0.2901		307.6968	-76.7377	0.3519	0.2645		297.6904	-82.0759	0.1624	0.0040		297.8701	-82.3478	0.1073	0.0013		297.3753	-37.8503	0.1845	0.1138		297.1338	-81.3038	0.1298	0.0091
309.2324	-41.5945	0.4788	0.2904		307.8968	-76.7483	0.3517	0.2643		297.8904	-82.0771	0.1623	0.0039		298.0701	-82.3484	0.1072	0.0013		297.5753	-38.0130	0.1843	0.1141		297.3338	-81.3059	0.1297	0.0091
309.4324	-41.6551	0.4786	0.2906		308.0968	-76.7588	0.3516	0.2640		298.0904	-82.0783	0.1621	0.0039		298.2701	-82.3489	0.1071	0.0013		297.7753	-38.1768	0.1842	0.1143		297.5338	-81.3079	0.1296	0.0090
309.6324	-41.7158	0.4785	0.2909		308.2968	-76.7693	0.3515	0.2637		298.2904	-82.0795	0.1620	0.0039		298.4701	-82.3494	0.1070	0.0013		297.9753	-38.3417	0.1840	0.1146		297.7338	-81.3100	0.1295	0.0090
309.8324	-41.7768	0.4784	0.2911		308.4968	-76.7797	0.3514	0.2635		298.4904	-82.0807	0.1618	0.0039		298.6701	-82.3500	0.1069	0.0013		298.1753	-38.5077	0.1839	0.1149		297.9338	-81.3120	0.1294	0.0089
310.0324	-41.8380	0.4782	0.2914		308.6968	-76.7901	0.3512	0.2632		298.6904	-82.0819	0.1617	0.0039		298.8701	-82.3505	0.1069	0.0013		298.3753	-38.6748	0.1837	0.1152		298.1338	-81.3140	0.1293	0.0089
310.2324	-41.8993	0.4781	0.2917		308.8968	-76.8004	0.3511	0.2629		298.8904	-82.0831	0.1615	0.0039		299.0701	-82.3510	0.1068	0.0013		298.5753	-38.8430	0.1836	0.1154		298.3338	-81.3160	0.1292	0.0089
310.4324	-41.9609	0.4780	0.2919		309.0968	-76.8107	0.3510	0.2627		299.0904	-82.0843	0.1614	0.0038		299.2701	-82.3515	0.1067	0.0013		298.7753	-39.0123	0.1835	0.1157		298.5338	-81.3180	0.1290	0.0088
310.6324	-42.0227	0.4778	0.2922		309.2968	-76.8210	0.3508	0.2624		299.2904	-82.0855	0.1612	0.0038		299.4701	-82.3520	0.1066	0.0013		298.9753	-39.1828	0.1833	0.1160		298.7338	-81.3200	0.1289	0.0088
310.8324	-42.0847	0.4777	0.2924		309.4968	-76.8312	0.3507	0.2622		299.4904	-82.0866	0.1611	0.0038		299.6701	-82.3526	0.1065	0.0013		299.1753	-39.3545	0.1832	0.1163		298.9338	-81.3220	0.1288	0.0088
311.0324	-42.1468	0.4776	0.2927		309.6968	-76.8414	0.3506	0.2619		299.6904	-82.0878	0.1609	0.0038		299.8701	-82.3531	0.1065	0.0013		299.3753	-39.5273	0.1830	0.1165		299.1338	-81.3240	0.1287	0.0087
311.2324	-42.2092	0.4775	0.2929		309.8968	-76.8515	0.3505	0.2616		299.8904	-82.0890	0.1608	0.0038		300.0701	-82.3536	0.1064	0.0013		299.5753	-39.7014	0.1829	0.1168		299.3338	-81.3260	0.1286	0.0087
311.4324	-42.2718	0.4773	0.2932		310.0968	-76.8615	0.3503	0.2614		300.0904	-82.0901	0.1607	0.0037		300.2701	-82.3541	0.1063	0.0013		299.7753	-39.8766	0.1827	0.1171		299.5338	-81.3280	0.1285	0.0087
311.6324	-42.3345	0.4772	0.2934		310.2968	-76.8716	0.3502	0.2611		300.2904	-82.0913	0.1605	0.0037		300.4701	-82.3546	0.1062	0.0013		299.9753	-40.0531	0.1826	0.1174		299.7338	-81.3299	0.1284	0.0086
311.8324	-42.3975	0.4771	0.2937		310.4968	-76.8816	0.3501	0.2609		300.4904	-82.0925	0.1604	0.0037		300.6701	-82.3551	0.1061	0.0013		300.1753	-40.2309	0.1824	0.1176		299.9338	-81.3319	0.1283	0.0086
312.0324	-42.4606	0.4769	0.2939		310.6968	-76.8915	0.3499	0.2606		300.6904	-82.0936	0.1602	0.0037		300.8701	-82.3556	0.1061	0.0012		300.3753	-40.4099	0.1823	0.1179		300.1338	-81.3338	0.1282	0.0085
312.2324	-42.5240	0.4768	0.2942		310.8968	-76.9014	0.3498	0.2604		300.8904	-82.0947	0.1601	0.0037		301.0701	-82.3561	0.1060	0.0012		300.5753	-40.5902	0.1822	0.1182		300.3338	-81.3358	0.1281	0.0085
312.4324	-42.5875	0.4767	0.2944		311.0968	-76.9113	0.3497	0.2601		301.0904	-82.0959	0.1599	0.0037		301.2701	-82.3566	0.1059	0.0012		300.7753	-40.7718	0.1820	0.1184		300.5338	-81.3377	0.1280	0.0085
312.6324	-42.6513	0.4765	0.2947		311.2968	-76.9211	0.3496	0.2599		301.2904	-82.0970	0.1598	0.0036		301.4701	-82.3571	0.1058	0.0012		300.9753	-40.9547	0.1819	0.1187		300.7338	-81.3396	0.1279	0.0084
312.8324	-42.7152	0.4764	0.2949		311.4968	-76.9308	0.3494	0.2596		301.4904	-82.0981	0.1597	0.0036		301.6701	-82.3576	0.1058	0.0012		301.1753	-41.1389	0.1817	0.1190		300.9338	-81.3416	0.1278	0.0084
313.0324	-42.7794	0.4763	0.2952		311.6968	-76.9406	0.3493	0.2594		301.6904	-82.0993	0.1595	0.0036		301.8701	-82.3581	0.1057	0.0012		301.3753	-41.3245	0.1816	0.1192		301.1338	-81.3435	0.1277	0.0084
313.2324	-42.8439	0.4761	0.2955		311.8968	-76.9503	0.3492	0.2591		301.8904	-82.1004	0.1594	0.0036		302.0701	-82.3586	0.1056	0.0012		301.5753	-41.5114	0.1814	0.1195		301.3338	-81.3454	0.1276	0.0083
313.4324	-42.9085	0.4760	0.2957		312.0968	-76.9599	0.3490	0.2589		302.0904	-82.1015	0.1592	0.0036		302.2701	-82.3591	0.1055	0.0012		301.7753	-41.6997	0.1813	0.1198		301.5338	-81.3473	0.1275	0.0083
313.6324	-42.9734	0.4759	0.2960		312.2968	-76.9695	0.3489	0.2586		302.2904	-82.1026	0.1591	0.0036		302.4701	-82.3596	0.1054	0.0012		301.9753	-41.8894	0.1812	0.1200		301.7338	-81.3492	0.1274	0.0083
313.8324	-43.0385	0.4757	0.2962		312.4968	-76.9791	0.3488	0.2584		302.4904	-82.1037	0.1590	0.0035		302.6701	-82.3601	0.1054	0.0012		302.1753	-42.0806	0.1810	0.1203		301.9338	-81.3511	0.1273	0.0082
314.0324	-43.1037	0.4756	0.2965		312.6968	-76.9886	0.3487	0.2581		302.6904	-82.1048	0.1588	0.0035		302.8701	-82.3606	0.1053	0.0012		302.3753	-42.2731	0.1809	0.1205		302.1338	-81.3529	0.1271	0.0082
314.2324	-43.1692	0.4755	0.2967		312.8968	-76.9981	0.3485	0.2579		302.8904	-82.1059	0.1587	0.0035		303.0701	-82.3611	0.1052	0.0012		302.5753	-42.4672	0.1807	0.1208		302.3338	-81.3548	0.1270	0.0082
314.4324	-43.2349	0.4753	0.2970		313.0968	-77.0075	0.3484	0.2577		303.0904	-82.1070	0.1585	0.0035		303.2701	-82.3615	0.1051	0.0012		302.7753	-42.6627	0.1806	0.1211		302.5338	-81.3567	0.1269	0.0081
314.6324	-43.3008	0.4752	0.2972		313.2968	-77.0169	0.3483	0.2574		303.2904	-82.1081	0.1584	0.0035		303.4701	-82.3620	0.1051	0.0012		302.9753	-42.8596	0.1805	0.1213		302.7338	-81.3585	0.1268	0.0081
314.8324	-43.3670	0.4751	0.2975		313.4968	-77.0263	0.3481	0.2572		303.4904	-82.1092	0.1583	0.0035		303.6701	-82.3625	0.1050	0.0012		303.1753	-43.0581	0.1803	0.1216		302.9338	-81.3604	0.1267	0.0081
315.0324	-43.4333	0.4749	0.2977		313.6968	-77.0356	0.3480	0.2569		303.6904	-82.1103	0.1581	0.0035		303.8701	-82.3630	0.1049	0.0012		303.3753	-43.2581	0.1802	0.1218		303.1338	-81.3622	0.1266	0.0080
315.2324	-43.4999	0.4748	0.2980		313.8968	-77.0449	0.3479	0.2567		303.8904	-82.1113	0.1580	0.0034		304.0701	-82.3635	0.1048	0.0012		303.5753	-43.4597	0.1800	0.1221		303.3338	-81.3641	0.1265	0.0080
315.4324	-43.5666	0.4747	0.2982		314.0968	-77.0541	0.3478	0.2565		304.0904	-82.1124	0.1578	0.0034		304.2701	-82.3639	0.1047	0.0012		303.7753	-43.6628	0.1799	0.1223		303.5338	-81.3659	0.1264	0.0080
315.6324	-43.6336	0.4745	0.2985		314.2968	-77.0633	0.3476	0.2562		304.2904	-82.1135	0.1577	0.0034		304.4701	-82.3644	0.1047	0.0012		303.9753	-43.8675	0.1797	0.1226		303.7338	-81.3677	0.1263	0.0079
315.8324	-43.7008	0.4744	0.2987		314.4968	-77.0725	0.3475	0.2560		304.4904	-82.1145	0.1576	0.0034		304.6701	-82.3649	0.1046	0.0012		304.1753	-44.0738	0.1796	0.1228		303.9338	-81.3695	0.1262	0.0079
316.0324	-43.7681	0.4743	0.2990		314.6968	-77.0816	0.3474	0.2557		304.6904	-82.1156	0.1574	0.0034		304.8701	-82.3653	0.1045	0.0012		304.3753	-44.2817	0.1795	0.1230		304.1338	-81.3713	0.1261	0.0079
316.2324	-43.8357	0.4741	0.2992		314.8968	-77.0907	0.3472	0.2555		304.8904	-82.1166	0.1573	0.0034		305.0701	-82.3658	0.1044	0.0011		304.5753	-44.4912	0.1793	0.1233		304.3338	-81.3731	0.1260	0.0078
316.4324	-43.9035	0.4740	0.2995		315.0968	-77.0997	0.3471	0.2553		305.0904	-82.1177	0.1572	0.0033		305.2701	-82.3663	0.1044	0.0011		304.7753	-44.7024	0.1792	0.1235		304.5338	-81.3749	0.1259	0.0078
316.6324	-43.9716	0.4739	0.2997		315.2968	-77.1087	0.3470	0.2550		305.2904	-82.1187	0.1570	0.0033		305.4701	-82.3667	0.1043	0.0011		304.9753	-44.9152	0.1790	0.1237		304.7338	-81.3767	0.1258	0.0078
316.8324	-44.0398	0.4737	0.3000		315.4968	-77.1177	0.3469	0.2548		305.4904	-82.1198	0.1569	0.0033		305.6701	-82.3672	0.1042	0.0011		305.1753	-45.1297	0.1789	0.1239		304.9338	-81.3785	0.1257	0.0077
317.0324	-44.1083	0.4736	0.3002		315.6968	-77.1266	0.3467	0.2546		305.6904	-82.1208	0.1568	0.0033		305.8701	-82.3677	0.1041	0.0011		305.3753	-45.3459	0.1788	0.1242		305.1338	-81.3803	0.1256	0.0077
317.2324	-44.1771	0.4735	0.3005		315.8968	-77.1355	0.3466	0.2543		305.8904	-82.1219	0.1566	0.0033		306.0701	-82.3681	0.1041	0.0011		305.5753	-45.5638	0.1786	0.1244		305.3338	-81.3821	0.1255	0.0077
317.4324	-44.2460	0.4733	0.3007		316.0968	-77.1444	0.3465	0.2541		306.0904	-82.1229	0.1565	0.0033		306.2701	-82.3686	0.1040	0.0011		305.7753	-45.7835	0.1785	0.1246		305.5338	-81.3838	0.1254	0.0076
317.6324	-44.3152	0.4732	0.3010		316.2968	-77.1532	0.3463	0.2539		306.2904	-82.1239	0.1563	0.0033		306.4701	-82.3690	0.1039	0.0011		305.9753	-46.0048	0.1784	0.1248		305.7338	-81.3856	0.1253	0.0076
317.8324	-44.3846	0.4731	0.3012		316.4968	-77.1620	0.3462	0.2536		306.4904	-82.1249	0.1562	0.0032		306.6701	-82.3695	0.1038	0.0011		306.1753	-46.2280	0.1782	0.1250		305.9338	-81.3873	0.1252	0.0076
318.0324	-44.4542	0.4729	0.3015		316.6968	-77.1707	0.3461	0.2534		306.6904	-82.1259	0.1561	0.0032		306.8701	-82.3699	0.1038	0.0011		306.3753	-46.4529	0.1781	0.1252		306.1338	-81.3891	0.1251	0.0076
318.2324	-44.5240	0.4728	0.3017		316.8968	-77.1794	0.3460	0.2532		306.8904	-82.1270	0.1559	0.0032		307.0701	-82.3704	0.1037	0.0011		306.5753	-46.6795	0.1779	0.1254		306.3338	-81.3908	0.1250	0.0075
318.4324	-44.5941	0.4727	0.3020		317.0968	-77.1881	0.3458	0.2530		307.0904	-82.1280	0.1558	0.0032		307.2701	-82.3708	0.1036	0.0011		306.7753	-46.9080	0.1778	0.1256		306.5338	-81.3925	0.1249	0.0075
318.6324	-44.6643	0.4725	0.3022		317.2968	-77.1968	0.3457	0.2527		307.2904	-82.1290	0.1557	0.0032		307.4701	-82.3713	0.1035	0.0011		306.9753	-47.1383	0.1777	0.1258		306.7338	-81.3943	0.1248	0.0075
318.8324	-44.7348	0.4724	0.3025		317.4968	-77.2054	0.3456	0.2525		307.4904	-82.1300	0.1555	0.0032		307.6701	-82.3717	0.1034	0.0011		307.1753	-47.3704	0.1775	0.1260		306.9338	-81.3960	0.1247	0.0074
319.0324	-44.8055	0.4722	0.3027		317.6968	-77.2139	0.3454	0.2523		307.6904	-82.1310	0.1554	0.0032		307.8701	-82.3722	0.1034	0.0011		307.3753	-47.6044	0.1774	0.1261		307.1338	-81.3977	0.1246	0.0074
319.2324	-44.8764	0.4721	0.3030		317.8968	-77.2225	0.3453	0.2521		307.8904	-82.1320	0.1553	0.0031		308.0701	-82.3726	0.1033	0.0011		307.5753	-47.8402	0.1772	0.1263		307.3338	-81.3994	0.1245	0.0074
319.4324	-44.9474	0.4720	0.3032		318.0968	-77.2310	0.3452	0.2518		308.0904	-82.1330	0.1551	0.0031		308.2701	-82.3731	0.1032	0.0011		307.7753	-48.0779	0.1771	0.1265		307.5338	-81.4011	0.1244	0.0073
319.6324	-45.0187	0.4718	0.3035		318.2968	-77.2394	0.3451	0.2516		308.2904	-82.1339	0.1550	0.0031		308.4701	-82.3735	0.1031	0.0011		307.9753	-48.3174	0.1770	0.1266		307.7338	-81.4028	0.1243	0.0073
319.8324	-45.0903	0.4717	0.3037		318.4968	-77.2479	0.3449	0.2514		308.4904	-82.1349	0.1549	0.0031		308.6701	-82.3739	0.1031	0.0011		308.1753	-48.5588	0.1768	0.1268		307.9338	-81.4045	0.1242	0.0073
320.0324	-45.1620	0.4716	0.3040		318.6968	-77.2563	0.3448	0.2512		308.6904	-82.1359	0.1548	0.0031		308.8701	-82.3744	0.1030	0.0011		308.3753	-48.8021	0.1767	0.1269		308.1338	-81.4062	0.1241	0.0073
320.2324	-45.2340	0.4714	0.3042		318.8968	-77.2646	0.3447	0.2509		308.8904	-82.1369	0.1546	0.0031		309.0701	-82.3748	0.1029	0.0011		308.5753	-49.0473	0.1766	0.1270		308.3338	-81.4079	0.1240	0.0072
320.4324	-45.3062	0.4713	0.3045		319.0968	-77.2729	0.3446	0.2507		309.0904	-82.1378	0.1545	0.0031		309.2701	-82.3753	0.1029	0.0011		308.7753	-49.2944	0.1764	0.1272		308.5338	-81.4095	0.1239	0.0072
320.6324	-45.3787	0.4712	0.3047		319.2968	-77.2812	0.3444	0.2505		309.2904	-82.1388	0.1544	0.0030		309.4701	-82.3757	0.1028	0.0011		308.9753	-49.5434	0.1763	0.1273		308.7338	-81.4112	0.1238	0.0072
320.8324	-45.4513	0.4710	0.3050		319.4968	-77.2895	0.3443	0.2503		309.4904	-82.1398	0.1542	0.0030		309.6701	-82.3761	0.1027	0.0010		309.1753	-49.7944	0.1762	0.1274		308.9338	-81.4129	0.1237	0.0071
321.0324	-45.5242	0.4709	0.3052		319.6968	-77.2977	0.3442	0.2501		309.6904	-82.1407	0.1541	0.0030		309.8701	-82.3765	0.1026	0.0010		309.3753	-50.0472	0.1760	0.1275		309.1338	-81.4145	0.1236	0.0071
321.2324	-45.5972	0.4707	0.3055		319.8968	-77.3059	0.3440	0.2498		309.8904	-82.1417	0.1540	0.0030		310.0701	-82.3770	0.1026	0.0010		309.5753	-50.3020	0.1759	0.1276		309.3338	-81.4162	0.1235	0.0071
321.4324	-45.6705	0.4706	0.3057		320.0968	-77.3141	0.3439	0.2496		310.0904	-82.1426	0.1538	0.0030		310.2701	-82.3774	0.1025	0.0010		309.7753	-50.5588	0.1757	0.1277		309.5338	-81.4178	0.1234	0.0071
321.6324	-45.7440	0.4705	0.3060		320.2968	-77.3222	0.3438	0.2494		310.2904	-82.1436	0.1537	0.0030		310.4701	-82.3778	0.1024	0.0010		309.9753	-50.8175	0.1756	0.1277		309.7338	-81.4194	0.1233	0.0070
321.8324	-45.8178	0.4703	0.3062		320.4968	-77.3303	0.3437	0.2492		310.4904	-82.1445	0.1536	0.0030		310.6701	-82.3782	0.1023	0.0010		310.1753	-51.0781	0.1755	0.1278		309.9338	-81.4211	0.1232	0.0070
322.0324	-45.8917	0.4702	0.3065		320.6968	-77.3383	0.3435	0.2490		310.6904	-82.1455	0.1535	0.0030		310.8701	-82.3787	0.1023	0.0010		310.3753	-51.3406	0.1753	0.1278		310.1338	-81.4227	0.1231	0.0070
322.2324	-45.9658	0.4701	0.3067		320.8968	-77.3464	0.3434	0.2488		310.8904	-82.1464	0.1533	0.0029		311.0701	-82.3791	0.1022	0.0010		310.5753	-51.6051	0.1752	0.1279		310.3338	-81.4243	0.1230	0.0069
322.4324	-46.0401	0.4699	0.3070		321.0968	-77.3544	0.3433	0.2486		311.0904	-82.1473	0.1532	0.0029		311.2701	-82.3795	0.1021	0.0010		310.7753	-51.8716	0.1751	0.1279		310.5338	-81.4259	0.1229	0.0069
322.6324	-46.1147	0.4698	0.3072		321.2968	-77.3623	0.3431	0.2483		311.2904	-82.1483	0.1531	0.0029		311.4701	-82.3799	0.1020	0.0010		310.9753	-52.1400	0.1749	0.1279		310.7338	-81.4275	0.1228	0.0069
322.8324	-46.1894	0.4696	0.3075		321.4968	-77.3703	0.3430	0.2481		311.4904	-82.1492	0.1529	0.0029		311.6701	-82.3803	0.1020	0.0010		311.1753	-52.4103	0.1748	0.1279		310.9338	-81.4291	0.1227	0.0069
323.0324	-46.2643	0.4695	0.3077		321.6968	-77.3782	0.3429	0.2479		311.6904	-82.1501	0.1528	0.0029		311.8701	-82.3808	0.1019	0.0010		311.3753	-52.6826	0.1747	0.1279		311.1338	-81.4307	0.1226	0.0068
323.2324	-46.3394	0.4694	0.3080		321.8968	-77.3860	0.3428	0.2477		311.8904	-82.1510	0.1527	0.0029		312.0701	-82.3812	0.1018	0.0010		311.5753	-52.9568	0.1745	0.1279		311.3338	-81.4323	0.1225	0.0068
323.4324	-46.4147	0.4692	0.3082		322.0968	-77.3939	0.3426	0.2475		312.0904	-82.1520	0.1526	0.0029		312.2701	-82.3816	0.1018	0.0010		311.7753	-53.2329	0.1744	0.1278		311.5338	-81.4339	0.1224	0.0068
323.6324	-46.4903	0.4691	0.3084		322.2968	-77.4017	0.3425	0.2473		312.2904	-82.1529	0.1524	0.0029		312.4701	-82.3820	0.1017	0.0010		311.9753	-53.5110	0.1743	0.1278		311.7338	-81.4355	0.1223	0.0067
323.8324	-46.5660	0.4690	0.3087		322.4968	-77.4094	0.3424	0.2471		312.4904	-82.1538	0.1523	0.0028		312.6701	-82.3824	0.1016	0.0010		312.1753	-53.7909	0.1741	0.1277		311.9338	-81.4370	0.1222	0.0067
324.0324	-46.6419	0.4688	0.3089		322.6968	-77.4172	0.3422	0.2469		312.6904	-82.1547	0.1522	0.0028		312.8701	-82.3828	0.1015	0.0010		312.3753	-54.0728	0.1740	0.1276		312.1338	-81.4386	0.1221	0.0067
324.2324	-46.7180	0.4687	0.3092		322.8968	-77.4249	0.3421	0.2467		312.8904	-82.1556	0.1521	0.0028		313.0701	-82.3832	0.1015	0.0010		312.5753	-54.3565	0.1739	0.1275		312.3338	-81.4402	0.1220	0.0067
324.4324	-46.7944	0.4685	0.3094		323.0968	-77.4326	0.3420	0.2465		313.0904	-82.1565	0.1519	0.0028		313.2701	-82.3836	0.1014	0.0010		312.7753	-54.6421	0.1737	0.1274		312.5338	-81.4417	0.1219	0.0066
324.6324	-46.8709	0.4684	0.3097		323.2968	-77.4402	0.3419	0.2462		313.2904	-82.1574	0.1518	0.0028		313.4701	-82.3840	0.1013	0.0010		312.9753	-54.9295	0.1736	0.1273		312.7338	-81.4433	0.1218	0.0066
324.8324	-46.9477	0.4683	0.3099		323.4968	-77.4479	0.3417	0.2460		313.4904	-82.1583	0.1517	0.0028		313.6701	-82.3844	0.1012	0.0010		313.1753	-55.2188	0.1735	0.1271		312.9338	-81.4448	0.1217	0.0066
325.0324	-47.0246	0.4681	0.3102		323.6968	-77.4555	0.3416	0.2458		313.6904	-82.1592	0.1516	0.0028		313.8701	-82.3848	0.1012	0.0010		313.3753	-55.5098	0.1733	0.1270		313.1338	-81.4464	0.1217	0.0066
325.2324	-47.1018	0.4680	0.3104		323.8968	-77.4630	0.3415	0.2456		313.8904	-82.1601	0.1514	0.0028		314.0701	-82.3852	0.1011	0.0010		313.5753	-55.8027	0.1732	0.1268		313.3338	-81.4479	0.1216	0.0065
325.4324	-47.1791	0.4678	0.3107		324.0968	-77.4706	0.3414	0.2454		314.0904	-82.1609	0.1513	0.0027		314.2701	-82.3856	0.1010	0.0010		313.7753	-56.0973	0.1731	0.1265		313.5338	-81.4494	0.1215	0.0065
325.6324	-47.2566	0.4677	0.3109		324.2968	-77.4781	0.3412	0.2452		314.2904	-82.1618	0.1512	0.0027		314.4701	-82.3860	0.1010	0.0010		313.9753	-56.3936	0.1729	0.1263		313.7338	-81.4509	0.1214	0.0065
325.8324	-47.3343	0.4676	0.3111		324.4968	-77.4855	0.3411	0.2450		314.4904	-82.1627	0.1511	0.0027		314.6701	-82.3864	0.1009	0.0010		314.1753	-56.6916	0.1728	0.1261		313.9338	-81.4525	0.1213	0.0065
326.0324	-47.4122	0.4674	0.3114		324.6968	-77.4930	0.3410	0.2448		314.6904	-82.1636	0.1509	0.0027		314.8701	-82.3868	0.1008	0.0009		314.3753	-56.9913	0.1727	0.1258		314.1338	-81.4540	0.1212	0.0064
326.2324	-47.4903	0.4673	0.3116		324.8968	-77.5004	0.3408	0.2446		314.8904	-82.1644	0.1508	0.0027		315.0701	-82.3872	0.1007	0.0009		314.5753	-57.2925	0.1725	0.1255		314.3338	-81.4555	0.1211	0.0064
326.4324	-47.5685	0.4671	0.3119		325.0968	-77.5078	0.3407	0.2444		315.0904	-82.1653	0.1507	0.0027		315.2701	-82.3876	0.1007	0.0009		314.7753	-57.5954	0.1724	0.1252		314.5338	-81.4570	0.1210	0.0064
326.6324	-47.6470	0.4670	0.3121		325.2968	-77.5151	0.3406	0.2442		315.2904	-82.1662	0.1506	0.0027		315.4701	-82.3880	0.1006	0.0009		314.9753	-57.8998	0.1723	0.1248		314.7338	-81.4585	0.1209	0.0064
326.8324	-47.7256	0.4669	0.3124		325.4968	-77.5225	0.3405	0.2440		315.4904	-82.1670	0.1504	0.0027		315.6701	-82.3884	0.1005	0.0009		315.1753	-58.2057	0.1721	0.1245		314.9338	-81.4600	0.1208	0.0063
327.0324	-47.8044	0.4667	0.3126		325.6968	-77.5298	0.3403	0.2438		315.6904	-82.1679	0.1503	0.0026		315.8701	-82.3887	0.1005	0.0009		315.3753	-58.5131	0.1720	0.1241		315.1338	-81.4614	0.1207	0.0063
327.2324	-47.8833	0.4666	0.3128		325.8968	-77.5370	0.3402	0.2436		315.8904	-82.1687	0.1502	0.0026		316.0701	-82.3891	0.1004	0.0009		315.5753	-58.8218	0.1719	0.1237		315.3338	-81.4629	0.1206	0.0063
327.4324	-47.9624	0.4664	0.3131		326.0968	-77.5443	0.3401	0.2434		316.0904	-82.1696	0.1501	0.0026		316.2701	-82.3895	0.1003	0.0009		315.7753	-59.1318	0.1717	0.1232		315.5338	-81.4644	0.1205	0.0063
327.6324	-48.0417	0.4663	0.3133		326.2968	-77.5515	0.3400	0.2432		316.2904	-82.1704	0.1500	0.0026		316.4701	-82.3899	0.1002	0.0009		315.9753	-59.4431	0.1716	0.1228		315.7338	-81.4659	0.1204	0.0062
327.8324	-48.1212	0.4662	0.3136		326.4968	-77.5587	0.3398	0.2430		316.4904	-82.1713	0.1498	0.0026		316.6701	-82.3903	0.1002	0.0009		316.1753	-59.7555	0.1715	0.1223		315.9338	-81.4673	0.1203	0.0062
328.0324	-48.2008	0.4660	0.3138		326.6968	-77.5659	0.3397	0.2428		316.6904	-82.1721	0.1497	0.0026		316.8701	-82.3907	0.1001	0.0009		316.3753	-60.0691	0.1713	0.1217		316.1338	-81.4688	0.1202	0.0062
328.2324	-48.2806	0.4659	0.3140		326.8968	-77.5730	0.3396	0.2426		316.8904	-82.1729	0.1496	0.0026		317.0701	-82.3910	0.1000	0.0009		316.5753	-60.3838	0.1712	0.1212		316.3338	-81.4703	0.1201	0.0062
328.4324	-48.3606	0.4657	0.3143		327.0968	-77.5801	0.3394	0.2424		317.0904	-82.1738	0.1495	0.0026		317.2701	-82.3914	0.1000	0.0009		316.7753	-60.6994	0.1711	0.1206		316.5338	-81.4717	0.1200	0.0061
328.6324	-48.4407	0.4656	0.3145		327.2968	-77.5872	0.3393	0.2422		317.2904	-82.1746	0.1493	0.0026		317.4701	-82.3918	0.0999	0.0009		316.9753	-61.0158	0.1710	0.1200		316.7338	-81.4731	0.1200	0.0061
328.8324	-48.5210	0.4655	0.3148		327.4968	-77.5942	0.3392	0.2420		317.4904	-82.1754	0.1492	0.0025		317.6701	-82.3922	0.0998	0.0009		317.1753	-61.3331	0.1708	0.1194		316.9338	-81.4746	0.1199	0.0061
329.0324	-48.6014	0.4653	0.3150		327.6968	-77.6013	0.3391	0.2418		317.6904	-82.1763	0.1491	0.0025		317.8701	-82.3925	0.0998	0.0009		317.3753	-61.6511	0.1707	0.1187		317.1338	-81.4760	0.1198	0.0061
329.2324	-48.6820	0.4652	0.3152		327.8968	-77.6083	0.3389	0.2417		317.8904	-82.1771	0.1490	0.0025		318.0701	-82.3929	0.0997	0.0009		317.5753	-61.9696	0.1706	0.1180		317.3338	-81.4774	0.1197	0.0060
329.4324	-48.7627	0.4650	0.3155		328.0968	-77.6152	0.3388	0.2415		318.0904	-82.1779	0.1489	0.0025		318.2701	-82.3933	0.0996	0.0009		317.7753	-62.2886	0.1704	0.1173		317.5338	-81.4789	0.1196	0.0060
329.6324	-48.8436	0.4649	0.3157		328.2968	-77.6222	0.3387	0.2413		318.2904	-82.1787	0.1488	0.0025		318.4701	-82.3937	0.0996	0.0009		317.9753	-62.6080	0.1703	0.1166		317.7338	-81.4803	0.1195	0.0060
329.8324	-48.9246	0.4647	0.3159		328.4968	-77.6291	0.3386	0.2411		318.4904	-82.1795	0.1486	0.0025		318.6701	-82.3940	0.0995	0.0009		318.1753	-62.9277	0.1702	0.1158		317.9338	-81.4817	0.1194	0.0060
330.0324	-49.0057	0.4646	0.3162		328.6968	-77.6360	0.3384	0.2409		318.6904	-82.1803	0.1485	0.0025		318.8701	-82.3944	0.0994	0.0009		318.3753	-63.2476	0.1701	0.1150		318.1338	-81.4831	0.1193	0.0059
330.2324	-49.0870	0.4645	0.3164		328.8968	-77.6429	0.3383	0.2407		318.8904	-82.1811	0.1484	0.0025		319.0701	-82.3948	0.0993	0.0009		318.5753	-63.5675	0.1699	0.1141		318.3338	-81.4845	0.1192	0.0059
330.4324	-49.1685	0.4643	0.3166		329.0968	-77.6497	0.3382	0.2405		319.0904	-82.1819	0.1483	0.0025		319.2701	-82.3951	0.0993	0.0009		318.7753	-63.8872	0.1698	0.1133		318.5338	-81.4859	0.1191	0.0059
330.6324	-49.2500	0.4642	0.3169		329.2968	-77.6565	0.3381	0.2403		319.2904	-82.1827	0.1482	0.0025		319.4701	-82.3955	0.0992	0.0009		318.9753	-64.2068	0.1697	0.1124		318.7338	-81.4873	0.1190	0.0059
330.8324	-49.3317	0.4640	0.3171		329.4968	-77.6633	0.3379	0.2401		319.4904	-82.1835	0.1480	0.0024		319.6701	-82.3958	0.0991	0.0009		319.1753	-64.5260	0.1695	0.1114		318.9338	-81.4887	0.1189	0.0059
331.0324	-49.4136	0.4639	0.3174		329.6968	-77.6701	0.3378	0.2399		319.6904	-82.1843	0.1479	0.0024		319.8701	-82.3962	0.0991	0.0009		319.3753	-64.8447	0.1694	0.1105		319.1338	-81.4901	0.1188	0.0058
331.2324	-49.4955	0.4637	0.3176		329.8968	-77.6768	0.3377	0.2397		319.8904	-82.1851	0.1478	0.0024		320.0701	-82.3966	0.0990	0.0009		319.5753	-65.1627	0.1693	0.1095		319.3338	-81.4915	0.1188	0.0058
331.4324	-49.5776	0.4636	0.3178		330.0968	-77.6836	0.3375	0.2396		320.0904	-82.1859	0.1477	0.0024		320.2701	-82.3969	0.0989	0.0009		319.7753	-65.4800	0.1692	0.1085		319.5338	-81.4928	0.1187	0.0058
331.6324	-49.6598	0.4635	0.3180		330.2968	-77.6903	0.3374	0.2394		320.2904	-82.1867	0.1476	0.0024		320.4701	-82.3973	0.0989	0.0009		319.9753	-65.7963	0.1690	0.1074		319.7338	-81.4942	0.1186	0.0058
331.8324	-49.7421	0.4633	0.3183		330.4968	-77.6969	0.3373	0.2392		320.4904	-82.1875	0.1475	0.0024		320.6701	-82.3976	0.0988	0.0008		320.1753	-66.1115	0.1689	0.1063		319.9338	-81.4956	0.1185	0.0057
332.0324	-49.8246	0.4632	0.3185		330.6968	-77.7036	0.3372	0.2390		320.6904	-82.1883	0.1473	0.0024		320.8701	-82.3980	0.0987	0.0008		320.3753	-66.4255	0.1688	0.1052		320.1338	-81.4969	0.1184	0.0057
332.2324	-49.9071	0.4630	0.3187		330.8968	-77.7102	0.3370	0.2388		320.8904	-82.1890	0.1472	0.0024		321.0701	-82.3984	0.0987	0.0008		320.5753	-66.7381	0.1686	0.1041		320.3338	-81.4983	0.1183	0.0057
332.4324	-49.9898	0.4629	0.3190		331.0968	-77.7168	0.3369	0.2386		321.0904	-82.1898	0.1471	0.0024		321.2701	-82.3987	0.0986	0.0008		320.7753	-67.0492	0.1685	0.1029		320.5338	-81.4996	0.1182	0.0057
332.6324	-50.0725	0.4627	0.3192		331.2968	-77.7233	0.3368	0.2384		321.2904	-82.1906	0.1470	0.0024		321.4701	-82.3991	0.0985	0.0008		320.9753	-67.3585	0.1684	0.1018		320.7338	-81.5010	0.1181	0.0056
332.8324	-50.1554	0.4626	0.3194		331.4968	-77.7299	0.3367	0.2383		321.4904	-82.1914	0.1469	0.0023		321.6701	-82.3994	0.0985	0.0008		321.1753	-67.6660	0.1683	0.1006		320.9338	-81.5023	0.1180	0.0056
333.0324	-50.2384	0.4625	0.3197		331.6968	-77.7364	0.3365	0.2381		321.6904	-82.1921	0.1468	0.0023		321.8701	-82.3998	0.0984	0.0008		321.3753	-67.9714	0.1681	0.0993		321.1338	-81.5037	0.1179	0.0056
333.2324	-50.3215	0.4623	0.3199		331.8968	-77.7429	0.3364	0.2379		321.8904	-82.1929	0.1466	0.0023		322.0701	-82.4001	0.0983	0.0008		321.5753	-68.2746	0.1680	0.0981		321.3338	-81.5050	0.1178	0.0056
333.4324	-50.4046	0.4622	0.3201		332.0968	-77.7494	0.3363	0.2377		322.0904	-82.1936	0.1465	0.0023		322.2701	-82.4005	0.0983	0.0008		321.7753	-68.5755	0.1679	0.0968		321.5338	-81.5063	0.1178	0.0056
333.6324	-50.4879	0.4620	0.3203		332.2968	-77.7558	0.3362	0.2375		322.2904	-82.1944	0.1464	0.0023		322.4701	-82.4008	0.0982	0.0008		321.9753	-68.8738	0.1678	0.0955		321.7338	-81.5077	0.1177	0.0055
333.8324	-50.5712	0.4619	0.3206		332.4968	-77.7623	0.3360	0.2373		322.4904	-82.1952	0.1463	0.0023		322.6701	-82.4011	0.0981	0.0008		322.1753	-69.1695	0.1676	0.0942		321.9338	-81.5090	0.1176	0.0055
334.0324	-50.6547	0.4617	0.3208		332.6968	-77.7687	0.3359	0.2372		322.6904	-82.1959	0.1462	0.0023		322.8701	-82.4015	0.0981	0.0008		322.3753	-69.4624	0.1675	0.0928		322.1338	-81.5103	0.1175	0.0055
334.2324	-50.7382	0.4616	0.3210		332.8968	-77.7750	0.3358	0.2370		322.8904	-82.1967	0.1461	0.0023		323.0701	-82.4018	0.0980	0.0008		322.5753	-69.7523	0.1674	0.0915		322.3338	-81.5116	0.1174	0.0055
334.4324	-50.8218	0.4614	0.3212		333.0968	-77.7814	0.3356	0.2368		323.0904	-82.1974	0.1460	0.0023		323.2701	-82.4022	0.0979	0.0008		322.7753	-70.0391	0.1673	0.0901		322.5338	-81.5129	0.1173	0.0055
334.6324	-50.9055	0.4613	0.3215		333.2968	-77.7877	0.3355	0.2366		323.2904	-82.1982	0.1458	0.0023		323.4701	-82.4025	0.0978	0.0008		322.9753	-70.3226	0.1671	0.0887		322.7338	-81.5142	0.1172	0.0054
334.8324	-50.9893	0.4612	0.3217		333.4968	-77.7940	0.3354	0.2364		323.4904	-82.1989	0.1457	0.0022		323.6701	-82.4029	0.0978	0.0008		323.1753	-70.6027	0.1670	0.0873		322.9338	-81.5155	0.1171	0.0054
335.0324	-51.0731	0.4610	0.3219		333.6968	-77.8003	0.3353	0.2363		323.6904	-82.1996	0.1456	0.0022		323.8701	-82.4032	0.0977	0.0008		323.3753	-70.8793	0.1669	0.0859		323.1338	-81.5168	0.1170	0.0054
335.2324	-51.1570	0.4609	0.3221		333.8968	-77.8066	0.3351	0.2361		323.8904	-82.2004	0.1455	0.0022		324.0701	-82.4035	0.0976	0.0008		323.5753	-71.1522	0.1668	0.0845		323.3338	-81.5181	0.1169	0.0054
335.4324	-51.2410	0.4607	0.3223		334.0968	-77.8128	0.3350	0.2359		324.0904	-82.2011	0.1454	0.0022		324.2701	-82.4039	0.0976	0.0008		323.7753	-71.4213	0.1666	0.0831		323.5338	-81.5194	0.1169	0.0054
335.6324	-51.3250	0.4606	0.3226		334.2968	-77.8190	0.3349	0.2357		324.2904	-82.2018	0.1453	0.0022		324.4701	-82.4042	0.0975	0.0008		323.9753	-71.6866	0.1665	0.0816		323.7338	-81.5206	0.1168	0.0053
335.8324	-51.4092	0.4604	0.3228		334.4968	-77.8252	0.3348	0.2356		324.4904	-82.2026	0.1452	0.0022		324.6701	-82.4045	0.0974	0.0008		324.1753	-71.9479	0.1664	0.0802		323.9338	-81.5219	0.1167	0.0053
336.0324	-51.4933	0.4603	0.3230		334.6968	-77.8314	0.3346	0.2354		324.6904	-82.2033	0.1451	0.0022		324.8701	-82.4049	0.0974	0.0008		324.3753	-72.2050	0.1663	0.0788		324.1338	-81.5232	0.1166	0.0053
336.2324	-51.5775	0.4601	0.3232		334.8968	-77.8376	0.3345	0.2352		324.8904	-82.2040	0.1450	0.0022		325.0701	-82.4052	0.0973	0.0008		324.5753	-72.4580	0.1661	0.0773		324.3338	-81.5245	0.1165	0.0053
336.4324	-51.6618	0.4600	0.3234		335.0968	-77.8437	0.3344	0.2350		325.0904	-82.2047	0.1448	0.0022		325.2701	-82.4055	0.0973	0.0008		324.7753	-72.7066	0.1660	0.0759		324.5338	-81.5257	0.1164	0.0052
336.6324	-51.7461	0.4599	0.3236		335.2968	-77.8498	0.3343	0.2349		325.2904	-82.2055	0.1447	0.0022		325.4701	-82.4059	0.0972	0.0008		324.9753	-72.9510	0.1659	0.0744		324.7338	-81.5270	0.1163	0.0052
336.8324	-51.8305	0.4597	0.3238		335.4968	-77.8559	0.3341	0.2347		325.4904	-82.2062	0.1446	0.0022		325.6701	-82.4062	0.0971	0.0008		325.1753	-73.1908	0.1658	0.0730		324.9338	-81.5282	0.1162	0.0052
337.0324	-51.9149	0.4596	0.3241		335.6968	-77.8620	0.3340	0.2345		325.6904	-82.2069	0.1445	0.0021		325.8701	-82.4065	0.0971	0.0008		325.3753	-73.4262	0.1656	0.0716		325.1338	-81.5295	0.1162	0.0052
337.2324	-51.9994	0.4594	0.3243		335.8968	-77.8680	0.3339	0.2343		325.8904	-82.2076	0.1444	0.0021		326.0701	-82.4068	0.0970	0.0008		325.5753	-73.6571	0.1655	0.0701		325.3338	-81.5307	0.1161	0.0052
337.4324	-52.0839	0.4593	0.3245		336.0968	-77.8740	0.3338	0.2342		326.0904	-82.2083	0.1443	0.0021		326.2701	-82.4072	0.0969	0.0008		325.7753	-73.8833	0.1654	0.0687		325.5338	-81.5320	0.1160	0.0051
337.6324	-52.1684	0.4591	0.3247		336.2968	-77.8800	0.3336	0.2340		326.2904	-82.2090	0.1442	0.0021		326.4701	-82.4075	0.0969	0.0008		325.9753	-74.1049	0.1653	0.0673		325.7338	-81.5332	0.1159	0.0051
337.8324	-52.2530	0.4590	0.3249		336.4968	-77.8860	0.3335	0.2338		326.4904	-82.2097	0.1441	0.0021		326.6701	-82.4078	0.0968	0.0008		326.1753	-74.3218	0.1652	0.0659		325.9338	-81.5344	0.1158	0.0051
338.0324	-52.3375	0.4588	0.3251		336.6968	-77.8920	0.3334	0.2336		326.6904	-82.2104	0.1440	0.0021		326.8701	-82.4081	0.0967	0.0008		326.3753	-74.5340	0.1650	0.0645		326.1338	-81.5357	0.1157	0.0051
338.2324	-52.4222	0.4587	0.3253		336.8968	-77.8979	0.3333	0.2335		326.8904	-82.2111	0.1438	0.0021		327.0701	-82.4085	0.0967	0.0008		326.5753	-74.7415	0.1649	0.0632		326.3338	-81.5369	0.1156	0.0051
338.4324	-52.5068	0.4585	0.3255		337.0968	-77.9038	0.3331	0.2333		327.0904	-82.2118	0.1437	0.0021		327.2701	-82.4088	0.0966	0.0008		326.7753	-74.9443	0.1648	0.0618		326.5338	-81.5381	0.1155	0.0051
338.6324	-52.5915	0.4584	0.3257		337.2968	-77.9097	0.3330	0.2331		327.2904	-82.2125	0.1436	0.0021		327.4701	-82.4091	0.0965	0.0007		326.9753	-75.1423	0.1647	0.0605		326.7338	-81.5393	0.1155	0.0050
338.8324	-52.6762	0.4582	0.3259		337.4968	-77.9156	0.3329	0.2330		327.4904	-82.2132	0.1435	0.0021		327.6701	-82.4094	0.0965	0.0007		327.1753	-75.3357	0.1646	0.0592		326.9338	-81.5405	0.1154	0.0050
339.0324	-52.7609	0.4581	0.3261		337.6968	-77.9214	0.3328	0.2328		327.6904	-82.2139	0.1434	0.0021		327.8701	-82.4097	0.0964	0.0007		327.3753	-75.5243	0.1644	0.0579		327.1338	-81.5417	0.1153	0.0050
339.2324	-52.8456	0.4580	0.3263		337.8968	-77.9273	0.3326	0.2326		327.8904	-82.2146	0.1433	0.0020		328.0701	-82.4100	0.0963	0.0007		327.5753	-75.7083	0.1643	0.0566		327.3338	-81.5429	0.1152	0.0050
339.4324	-52.9303	0.4578	0.3265		338.0968	-77.9331	0.3325	0.2324		328.0904	-82.2153	0.1432	0.0020		328.2701	-82.4104	0.0963	0.0007		327.7753	-75.8876	0.1642	0.0553		327.5338	-81.5441	0.1151	0.0050
339.6324	-53.0150	0.4577	0.3267		338.2968	-77.9389	0.3324	0.2323		328.2904	-82.2159	0.1431	0.0020		328.4701	-82.4107	0.0962	0.0007		327.9753	-76.0622	0.1641	0.0541		327.7338	-81.5453	0.1150	0.0049
339.8324	-53.0998	0.4575	0.3269		338.4968	-77.9446	0.3323	0.2321		328.4904	-82.2166	0.1430	0.0020		328.6701	-82.4110	0.0961	0.0007		328.1753	-76.2323	0.1640	0.0528		327.9338	-81.5465	0.1149	0.0049
340.0324	-53.1845	0.4574	0.3271		338.6968	-77.9504	0.3321	0.2319		328.6904	-82.2173	0.1429	0.0020		328.8701	-82.4113	0.0961	0.0007		328.3753	-76.3979	0.1638	0.0516		328.1338	-81.5477	0.1149	0.0049
340.2324	-53.2692	0.4572	0.3273		338.8968	-77.9561	0.3320	0.2318		328.8904	-82.2180	0.1428	0.0020		329.0701	-82.4116	0.0960	0.0007		328.5753	-76.5589	0.1637	0.0504		328.3338	-81.5489	0.1148	0.0049
340.4324	-53.3539	0.4571	0.3275		339.0968	-77.9618	0.3319	0.2316		329.0904	-82.2186	0.1427	0.0020		329.2701	-82.4119	0.0960	0.0007		328.7753	-76.7155	0.1636	0.0493		328.5338	-81.5501	0.1147	0.0049
340.6324	-53.4387	0.4569	0.3277		339.2968	-77.9675	0.3318	0.2314		329.2904	-82.2193	0.1426	0.0020		329.4701	-82.4122	0.0959	0.0007		328.9753	-76.8677	0.1635	0.0482		328.7338	-81.5512	0.1146	0.0048
340.8324	-53.5234	0.4568	0.3279		339.4968	-77.9732	0.3316	0.2313		329.4904	-82.2200	0.1424	0.0020		329.6701	-82.4125	0.0958	0.0007		329.1753	-77.0156	0.1634	0.0470		328.9338	-81.5524	0.1145	0.0048
341.0324	-53.6081	0.4566	0.3281		339.6968	-77.9789	0.3315	0.2311		329.6904	-82.2206	0.1423	0.0020		329.8701	-82.4129	0.0958	0.0007		329.3753	-77.1592	0.1632	0.0460		329.1338	-81.5536	0.1144	0.0048
341.2324	-53.6928	0.4565	0.3282		339.8968	-77.9845	0.3314	0.2309		329.8904	-82.2213	0.1422	0.0020		330.0701	-82.4132	0.0957	0.0007		329.5753	-77.2986	0.1631	0.0449		329.3338	-81.5547	0.1143	0.0048
341.4324	-53.7774	0.4563	0.3284		340.0968	-77.9901	0.3313	0.2308		330.0904	-82.2220	0.1421	0.0020		330.2701	-82.4135	0.0956	0.0007		329.7753	-77.4339	0.1630	0.0439		329.5338	-81.5559	0.1143	0.0048
341.6324	-53.8621	0.4562	0.3286		340.2968	-77.9957	0.3311	0.2306		330.2904	-82.2226	0.1420	0.0019		330.4701	-82.4138	0.0956	0.0007		329.9753	-77.5651	0.1629	0.0428		329.7338	-81.5571	0.1142	0.0048
341.8324	-53.9467	0.4560	0.3288		340.4968	-78.0013	0.3310	0.2305		330.4904	-82.2233	0.1419	0.0019		330.6701	-82.4141	0.0955	0.0007		330.1753	-77.6924	0.1628	0.0419		329.9338	-81.5582	0.1141	0.0047
342.0324	-54.0313	0.4559	0.3290		340.6968	-78.0068	0.3309	0.2303		330.6904	-82.2239	0.1418	0.0019		330.8701	-82.4144	0.0954	0.0007		330.3753	-77.8157	0.1627	0.0409		330.1338	-81.5594	0.1140	0.0047
342.2324	-54.1159	0.4557	0.3292		340.8968	-78.0124	0.3308	0.2301		330.8904	-82.2246	0.1417	0.0019		331.0701	-82.4147	0.0954	0.0007		330.5753	-77.9353	0.1625	0.0399		330.3338	-81.5605	0.1139	0.0047
342.4324	-54.2004	0.4556	0.3293		341.0968	-78.0179	0.3306	0.2300		331.0904	-82.2252	0.1416	0.0019		331.2701	-82.4150	0.0953	0.0007		330.7753	-78.0511	0.1624	0.0390		330.5338	-81.5616	0.1138	0.0047
342.6324	-54.2850	0.4555	0.3295		341.2968	-78.0234	0.3305	0.2298		331.2904	-82.2259	0.1415	0.0019		331.4701	-82.4153	0.0953	0.0007		330.9753	-78.1632	0.1623	0.0381		330.7338	-81.5628	0.1138	0.0047
342.8324	-54.3694	0.4553	0.3297		341.4968	-78.0289	0.3304	0.2296		331.4904	-82.2265	0.1414	0.0019		331.6701	-82.4156	0.0952	0.0007		331.1753	-78.2717	0.1622	0.0373		330.9338	-81.5639	0.1137	0.0046
343.0324	-54.4539	0.4552	0.3299		341.6968	-78.0343	0.3303	0.2295		331.6904	-82.2272	0.1413	0.0019		331.8701	-82.4159	0.0951	0.0007		331.3753	-78.3768	0.1621	0.0364		331.1338	-81.5650	0.1136	0.0046
343.2324	-54.5383	0.4550	0.3300		341.8968	-78.0398	0.3301	0.2293		331.8904	-82.2278	0.1412	0.0019		332.0701	-82.4162	0.0951	0.0007		331.5753	-78.4784	0.1620	0.0356		331.3338	-81.5662	0.1135	0.0046
343.4324	-54.6226	0.4549	0.3302		342.0968	-78.0452	0.3300	0.2292		332.0904	-82.2284	0.1411	0.0019		332.2701	-82.4165	0.0950	0.0007		331.7753	-78.5768	0.1618	0.0348		331.5338	-81.5673	0.1134	0.0046
343.6324	-54.7069	0.4547	0.3304		342.2968	-78.0506	0.3299	0.2290		332.2904	-82.2291	0.1410	0.0019		332.4701	-82.4168	0.0949	0.0007		331.9753	-78.6718	0.1617	0.0340		331.7338	-81.5684	0.1133	0.0046
343.8324	-54.7912	0.4546	0.3305		342.4968	-78.0560	0.3298	0.2288		332.4904	-82.2297	0.1409	0.0019		332.6701	-82.4171	0.0949	0.0007		332.1753	-78.7637	0.1616	0.0333		331.9338	-81.5695	0.1132	0.0046
344.0324	-54.8754	0.4544	0.3307		342.6968	-78.0614	0.3296	0.2287		332.6904	-82.2303	0.1408	0.0019		332.8701	-82.4173	0.0948	0.0007		332.3753	-78.8526	0.1615	0.0325		332.1338	-81.5706	0.1132	0.0045
344.2324	-54.9595	0.4543	0.3309		342.8968	-78.0667	0.3295	0.2285		332.8904	-82.2310	0.1407	0.0018		333.0701	-82.4176	0.0947	0.0007		332.5753	-78.9384	0.1614	0.0318		332.3338	-81.5717	0.1131	0.0045
344.4324	-55.0436	0.4541	0.3310		343.0968	-78.0721	0.3294	0.2284		333.0904	-82.2316	0.1406	0.0018		333.2701	-82.4179	0.0947	0.0007		332.7753	-79.0213	0.1613	0.0311		332.5338	-81.5728	0.1130	0.0045
344.6324	-55.1277	0.4540	0.3312		343.2968	-78.0774	0.3293	0.2282		333.2904	-82.2322	0.1405	0.0018		333.4701	-82.4182	0.0946	0.0007		332.9753	-79.1014	0.1611	0.0305		332.7338	-81.5739	0.1129	0.0045
344.8324	-55.2117	0.4538	0.3313		343.4968	-78.0827	0.3291	0.2280		333.4904	-82.2328	0.1404	0.0018		333.6701	-82.4185	0.0946	0.0007		333.1753	-79.1787	0.1610	0.0298		332.9338	-81.5750	0.1128	0.0045
345.0324	-55.2956	0.4537	0.3315		343.6968	-78.0879	0.3290	0.2279		333.6904	-82.2335	0.1403	0.0018		333.8701	-82.4188	0.0945	0.0007		333.3753	-79.2534	0.1609	0.0292		333.1338	-81.5761	0.1128	0.0045
345.2324	-55.3795	0.4535	0.3316		343.8968	-78.0932	0.3289	0.2277		333.8904	-82.2341	0.1402	0.0018		334.0701	-82.4191	0.0944	0.0007		333.5753	-79.3255	0.1608	0.0286		333.3338	-81.5772	0.1127	0.0044
345.4324	-55.4633	0.4534	0.3318		344.0968	-78.0985	0.3288	0.2276		334.0904	-82.2347	0.1401	0.0018		334.2701	-82.4194	0.0944	0.0007		333.7753	-79.3951	0.1607	0.0280		333.5338	-81.5783	0.1126	0.0044
345.6324	-55.5470	0.4532	0.3319		344.2968	-78.1037	0.3286	0.2274		334.2904	-82.2353	0.1400	0.0018		334.4701	-82.4197	0.0943	0.0007		333.9753	-79.4622	0.1606	0.0274		333.7338	-81.5794	0.1125	0.0044
345.8324	-55.6306	0.4531	0.3321		344.4968	-78.1089	0.3285	0.2273		334.4904	-82.2359	0.1399	0.0018		334.6701	-82.4199	0.0943	0.0007		334.1753	-79.5270	0.1605	0.0269		333.9338	-81.5804	0.1124	0.0044
346.0324	-55.7142	0.4529	0.3322		344.6968	-78.1141	0.3284	0.2271		334.6904	-82.2365	0.1397	0.0018		334.8701	-82.4202	0.0942	0.0007		334.3753	-79.5895	0.1604	0.0263		334.1338	-81.5815	0.1123	0.0044
346.2324	-55.7977	0.4528	0.3324		344.8968	-78.1193	0.3283	0.2269		334.8904	-82.2371	0.1396	0.0018		335.0701	-82.4205	0.0941	0.0007		334.5753	-79.6497	0.1602	0.0258		334.3338	-81.5826	0.1123	0.0044
346.4324	-55.8812	0.4526	0.3325		345.0968	-78.1244	0.3281	0.2268		335.0904	-82.2378	0.1395	0.0018		335.2701	-82.4208	0.0941	0.0006		334.7753	-79.7079	0.1601	0.0253		334.5338	-81.5837	0.1122	0.0043
346.6324	-55.9645	0.4525	0.3327		345.2968	-78.1296	0.3280	0.2266		335.2904	-82.2384	0.1394	0.0018		335.4701	-82.4211	0.0940	0.0006		334.9753	-79.7639	0.1600	0.0248		334.7338	-81.5847	0.1121	0.0043
346.8324	-56.0478	0.4523	0.3328		345.4968	-78.1347	0.3279	0.2265		335.4904	-82.2390	0.1393	0.0018		335.6701	-82.4214	0.0939	0.0006		335.1753	-79.8180	0.1599	0.0244		334.9338	-81.5858	0.1120	0.0043
347.0324	-56.1310	0.4522	0.3329		345.6968	-78.1398	0.3278	0.2263		335.6904	-82.2396	0.1392	0.0017		335.8701	-82.4216	0.0939	0.0006		335.3753	-79.8700	0.1598	0.0239		335.1338	-81.5868	0.1119	0.0043
347.2324	-56.2141	0.4520	0.3331		345.8968	-78.1449	0.3276	0.2262		335.8904	-82.2402	0.1391	0.0017		336.0701	-82.4219	0.0938	0.0006		335.5753	-79.9202	0.1597	0.0235		335.3338	-81.5879	0.1118	0.0043
347.4324	-56.2971	0.4519	0.3332		346.0968	-78.1500	0.3275	0.2260		336.0904	-82.2408	0.1390	0.0017		336.2701	-82.4222	0.0938	0.0006		335.7753	-79.9686	0.1596	0.0231		335.5338	-81.5889	0.1118	0.0043
347.6324	-56.3801	0.4517	0.3333		346.2968	-78.1550	0.3274	0.2259		336.2904	-82.2414	0.1389	0.0017		336.4701	-82.4225	0.0937	0.0006		335.9753	-80.0153	0.1595	0.0227		335.7338	-81.5900	0.1117	0.0042
347.8324	-56.4629	0.4516	0.3335		346.4968	-78.1601	0.3273	0.2257		336.4904	-82.2419	0.1388	0.0017		336.6701	-82.4228	0.0936	0.0006		336.1753	-80.0602	0.1593	0.0223		335.9338	-81.5910	0.1116	0.0042
348.0324	-56.5457	0.4514	0.3336		346.6968	-78.1651	0.3272	0.2256		336.6904	-82.2425	0.1387	0.0017		336.8701	-82.4230	0.0936	0.0006		336.3753	-80.1035	0.1592	0.0219		336.1338	-81.5921	0.1115	0.0042
348.2324	-56.6283	0.4513	0.3337		346.8968	-78.1701	0.3270	0.2254		336.8904	-82.2431	0.1386	0.0017		337.0701	-82.4233	0.0935	0.0006		336.5753	-80.1453	0.1591	0.0215		336.3338	-81.5931	0.1114	0.0042
348.4324	-56.7109	0.4511	0.3338		347.0968	-78.1751	0.3269	0.2253		337.0904	-82.2437	0.1385	0.0017		337.2701	-82.4236	0.0935	0.0006		336.7753	-80.1855	0.1590	0.0212		336.5338	-81.5941	0.1114	0.0042
348.6324	-56.7934	0.4510	0.3339		347.2968	-78.1801	0.3268	0.2251		337.2904	-82.2443	0.1385	0.0017		337.4701	-82.4238	0.0934	0.0006		336.9753	-80.2242	0.1589	0.0208		336.7338	-81.5952	0.1113	0.0042
348.8324	-56.8757	0.4508	0.3341		347.4968	-78.1850	0.3267	0.2249		337.4904	-82.2449	0.1384	0.0017		337.6701	-82.4241	0.0933	0.0006		337.1753	-80.2616	0.1588	0.0205		336.9338	-81.5962	0.1112	0.0042
349.0324	-56.9580	0.4507	0.3342		347.6968	-78.1900	0.3265	0.2248		337.6904	-82.2455	0.1383	0.0017		337.8701	-82.4244	0.0933	0.0006		337.3753	-80.2975	0.1587	0.0202		337.1338	-81.5972	0.1111	0.0041
349.2324	-57.0401	0.4505	0.3343		347.8968	-78.1949	0.3264	0.2246		337.8904	-82.2460	0.1382	0.0017		338.0701	-82.4247	0.0932	0.0006		337.5753	-80.3322	0.1586	0.0198		337.3338	-81.5982	0.1110	0.0041
349.4324	-57.1222	0.4504	0.3344		348.0968	-78.1998	0.3263	0.2245		338.0904	-82.2466	0.1381	0.0017		338.2701	-82.4249	0.0932	0.0006		337.7753	-80.3655	0.1585	0.0195		337.5338	-81.5992	0.1110	0.0041
349.6324	-57.2041	0.4502	0.3345		348.2968	-78.2047	0.3262	0.2243		338.2904	-82.2472	0.1380	0.0017		338.4701	-82.4252	0.0931	0.0006		337.9753	-80.3977	0.1583	0.0192		337.7338	-81.6002	0.1109	0.0041
349.8324	-57.2860	0.4501	0.3346		348.4968	-78.2096	0.3260	0.2242		338.4904	-82.2478	0.1379	0.0017		338.6701	-82.4255	0.0930	0.0006		338.1753	-80.4286	0.1582	0.0190		337.9338	-81.6013	0.1108	0.0041
350.0324	-57.3677	0.4499	0.3347		348.6968	-78.2144	0.3259	0.2240		338.6904	-82.2483	0.1378	0.0016		338.8701	-82.4257	0.0930	0.0006		338.3753	-80.4585	0.1581	0.0187		338.1338	-81.6023	0.1107	0.0041
350.2324	-57.4493	0.4498	0.3348		348.8968	-78.2193	0.3258	0.2239		338.8904	-82.2489	0.1377	0.0016		339.0701	-82.4260	0.0929	0.0006		338.5753	-80.4872	0.1580	0.0184		338.3338	-81.6033	0.1106	0.0040
350.4324	-57.5308	0.4496	0.3349		349.0968	-78.2241	0.3257	0.2238		339.0904	-82.2495	0.1376	0.0016		339.2701	-82.4263	0.0929	0.0006		338.7753	-80.5149	0.1579	0.0182		338.5338	-81.6043	0.1106	0.0040
350.6324	-57.6122	0.4495	0.3350		349.2968	-78.2289	0.3255	0.2236		339.2904	-82.2500	0.1375	0.0016		339.4701	-82.4265	0.0928	0.0006		338.9753	-80.5415	0.1578	0.0179		338.7338	-81.6053	0.1105	0.0040
350.8324	-57.6935	0.4493	0.3351		349.4968	-78.2337	0.3254	0.2235		339.4904	-82.2506	0.1374	0.0016		339.6701	-82.4268	0.0927	0.0006		339.1753	-80.5672	0.1577	0.0177		338.9338	-81.6062	0.1104	0.0040
351.0324	-57.7746	0.4492	0.3352		349.6968	-78.2385	0.3253	0.2233		339.6904	-82.2512	0.1373	0.0016		339.8701	-82.4271	0.0927	0.0006		339.3753	-80.5920	0.1576	0.0175		339.1338	-81.6072	0.1103	0.0040
351.2324	-57.8557	0.4490	0.3353		349.8968	-78.2433	0.3252	0.2232		339.8904	-82.2517	0.1372	0.0016		340.0701	-82.4273	0.0926	0.0006		339.5753	-80.6158	0.1575	0.0172		339.3338	-81.6082	0.1102	0.0040
351.4324	-57.9366	0.4489	0.3354		350.0968	-78.2480	0.3251	0.2230		340.0904	-82.2523	0.1371	0.0016		340.2701	-82.4276	0.0926	0.0006		339.7753	-80.6388	0.1574	0.0170		339.5338	-81.6092	0.1102	0.0040
351.6324	-58.0174	0.4487	0.3354		350.2968	-78.2528	0.3249	0.2229		340.2904	-82.2528	0.1370	0.0016		340.4701	-82.4279	0.0925	0.0006		339.9753	-80.6609	0.1573	0.0168		339.7338	-81.6102	0.1101	0.0039
351.8324	-58.0981	0.4486	0.3355		350.4968	-78.2575	0.3248	0.2227		340.4904	-82.2534	0.1369	0.0016		340.6701	-82.4281	0.0924	0.0006		340.1753	-80.6822	0.1572	0.0166		339.9338	-81.6112	0.1100	0.0039
352.0324	-58.1786	0.4484	0.3356		350.6968	-78.2622	0.3247	0.2226		340.6904	-82.2539	0.1368	0.0016		340.8701	-82.4284	0.0924	0.0006		340.3753	-80.7028	0.1570	0.0164		340.1338	-81.6121	0.1099	0.0039
352.2324	-58.2590	0.4483	0.3357		350.8968	-78.2669	0.3246	0.2224		340.8904	-82.2545	0.1367	0.0016		341.0701	-82.4286	0.0923	0.0006		340.5753	-80.7226	0.1569	0.0162		340.3338	-81.6131	0.1099	0.0039
352.4324	-58.3393	0.4481	0.3357		351.0968	-78.2716	0.3244	0.2223		341.0904	-82.2550	0.1366	0.0016		341.2701	-82.4289	0.0923	0.0006		340.7753	-80.7416	0.1568	0.0160		340.5338	-81.6141	0.1098	0.0039
352.6324	-58.4195	0.4480	0.3358		351.2968	-78.2762	0.3243	0.2221		341.2904	-82.2556	0.1365	0.0016		341.4701	-82.4291	0.0922	0.0006		340.9753	-80.7600	0.1567	0.0159		340.7338	-81.6150	0.1097	0.0039
352.8324	-58.4995	0.4478	0.3359		351.4968	-78.2809	0.3242	0.2220		341.4904	-82.2561	0.1364	0.0016		341.6701	-82.4294	0.0921	0.0006		341.1753	-80.7778	0.1566	0.0157		340.9338	-81.6160	0.1096	0.0039
353.0324	-58.5794	0.4477	0.3359		351.6968	-78.2855	0.3241	0.2219		341.6904	-82.2567	0.1363	0.0015		341.8701	-82.4297	0.0921	0.0006		341.3753	-80.7948	0.1565	0.0155		341.1338	-81.6169	0.1095	0.0038
353.2324	-58.6592	0.4475	0.3360		351.8968	-78.2901	0.3240	0.2217		341.8904	-82.2572	0.1362	0.0015		342.0701	-82.4299	0.0920	0.0006		341.5753	-80.8113	0.1564	0.0154		341.3338	-81.6179	0.1095	0.0038
353.4324	-58.7388	0.4474	0.3361		352.0968	-78.2947	0.3238	0.2216		342.0904	-82.2577	0.1361	0.0015		342.2701	-82.4302	0.0920	0.0006		341.7753	-80.8272	0.1563	0.0152		341.5338	-81.6188	0.1094	0.0038
353.6324	-58.8183	0.4472	0.3361		352.2968	-78.2993	0.3237	0.2214		342.2904	-82.2583	0.1360	0.0015		342.4701	-82.4304	0.0919	0.0006		341.9753	-80.8425	0.1562	0.0151		341.7338	-81.6198	0.1093	0.0038
353.8324	-58.8976	0.4471	0.3362		352.4968	-78.3039	0.3236	0.2213		342.4904	-82.2588	0.1359	0.0015		342.6701	-82.4307	0.0919	0.0006		342.1753	-80.8573	0.1561	0.0149		341.9338	-81.6207	0.1092	0.0038
354.0324	-58.9768	0.4469	0.3362		352.6968	-78.3085	0.3235	0.2211		342.6904	-82.2594	0.1359	0.0015		342.8701	-82.4309	0.0918	0.0006		342.3753	-80.8715	0.1560	0.0148		342.1338	-81.6217	0.1092	0.0038
354.2324	-59.0559	0.4468	0.3363		352.8968	-78.3130	0.3233	0.2210		342.8904	-82.2599	0.1358	0.0015		343.0701	-82.4312	0.0917	0.0006		342.5753	-80.8852	0.1559	0.0146		342.3338	-81.6226	0.1091	0.0038
354.4324	-59.1348	0.4466	0.3363		353.0968	-78.3175	0.3232	0.2208		343.0904	-82.2604	0.1357	0.0015		343.2701	-82.4314	0.0917	0.0006		342.7753	-80.8985	0.1558	0.0145		342.5338	-81.6236	0.1090	0.0037
354.6324	-59.2136	0.4465	0.3364		353.2968	-78.3220	0.3231	0.2207		343.2904	-82.2610	0.1356	0.0015		343.4701	-82.4317	0.0916	0.0006		342.9753	-80.9113	0.1557	0.0144		342.7338	-81.6245	0.1089	0.0037
354.8324	-59.2923	0.4463	0.3364		353.4968	-78.3266	0.3230	0.2206		343.4904	-82.2615	0.1355	0.0015		343.6701	-82.4319	0.0916	0.0006		343.1753	-80.9236	0.1556	0.0142		342.9338	-81.6254	0.1088	0.0037
355.0324	-59.3708	0.4461	0.3364		353.6968	-78.3310	0.3229	0.2204		343.6904	-82.2620	0.1354	0.0015		343.8701	-82.4322	0.0915	0.0006		343.3753	-80.9355	0.1555	0.0141		343.1338	-81.6263	0.1088	0.0037
355.2324	-59.4491	0.4460	0.3365		353.8968	-78.3355	0.3227	0.2203		343.8904	-82.2625	0.1353	0.0015		344.0701	-82.4324	0.0914	0.0006		343.5753	-80.9470	0.1554	0.0140		343.3338	-81.6273	0.1087	0.0037
355.4324	-59.5273	0.4458	0.3365		354.0968	-78.3400	0.3226	0.2201		344.0904	-82.2631	0.1352	0.0015		344.2701	-82.4327	0.0914	0.0006		343.7753	-80.9581	0.1553	0.0139		343.5338	-81.6282	0.1086	0.0037
355.6324	-59.6054	0.4457	0.3365		354.2968	-78.3444	0.3225	0.2200		344.2904	-82.2636	0.1351	0.0015		344.4701	-82.4329	0.0913	0.0006		343.9753	-80.9688	0.1551	0.0138		343.7338	-81.6291	0.1085	0.0037
355.8324	-59.6833	0.4455	0.3366		354.4968	-78.3489	0.3224	0.2199		344.4904	-82.2641	0.1350	0.0015		344.6701	-82.4332	0.0913	0.0006		344.1753	-80.9792	0.1550	0.0136		343.9338	-81.6300	0.1085	0.0036
356.0324	-59.7610	0.4454	0.3366		354.6968	-78.3533	0.3222	0.2197		344.6904	-82.2646	0.1349	0.0015		344.8701	-82.4334	0.0912	0.0005		344.3753	-80.9892	0.1549	0.0135		344.1338	-81.6309	0.1084	0.0036
356.2324	-59.8386	0.4452	0.3366		354.8968	-78.3577	0.3221	0.2196		344.8904	-82.2651	0.1348	0.0015		345.0701	-82.4337	0.0912	0.0005		344.5753	-80.9988	0.1548	0.0134		344.3338	-81.6318	0.1083	0.0036
356.4324	-59.9161	0.4451	0.3366		355.0968	-78.3621	0.3220	0.2194		345.0904	-82.2656	0.1347	0.0014		345.2701	-82.4339	0.0911	0.0005		344.7753	-81.0082	0.1547	0.0133		344.5338	-81.6327	0.1082	0.0036
356.6324	-59.9934	0.4449	0.3366		355.2968	-78.3665	0.3219	0.2193		345.2904	-82.2662	0.1347	0.0014		345.4701	-82.4341	0.0910	0.0005		344.9753	-81.0172	0.1546	0.0132		344.7338	-81.6336	0.1082	0.0036
356.8324	-60.0705	0.4448	0.3367		355.4968	-78.3708	0.3218	0.2192		345.4904	-82.2667	0.1346	0.0014		345.6701	-82.4344	0.0910	0.0005		345.1753	-81.0259	0.1545	0.0131		344.9338	-81.6345	0.1081	0.0036
357.0324	-60.1475	0.4446	0.3367		355.6968	-78.3752	0.3216	0.2190		345.6904	-82.2672	0.1345	0.0014		345.8701	-82.4346	0.0909	0.0005		345.3753	-81.0344	0.1544	0.0130		345.1338	-81.6354	0.1080	0.0036
357.2324	-60.2243	0.4445	0.3367		355.8968	-78.3795	0.3215	0.2189		345.8904	-82.2677	0.1344	0.0014		346.0701	-82.4349	0.0909	0.0005		345.5753	-81.0425	0.1543	0.0129		345.3338	-81.6363	0.1079	0.0036
357.4324	-60.3010	0.4443	0.3367		356.0968	-78.3838	0.3214	0.2188		346.0904	-82.2682	0.1343	0.0014		346.2701	-82.4351	0.0908	0.0005		345.7753	-81.0504	0.1542	0.0128		345.5338	-81.6372	0.1079	0.0035
357.6324	-60.3775	0.4442	0.3367		356.2968	-78.3881	0.3213	0.2186		346.2904	-82.2687	0.1342	0.0014		346.4701	-82.4353	0.0908	0.0005		345.9753	-81.0581	0.1541	0.0128		345.7338	-81.6381	0.1078	0.0035
357.8324	-60.4538	0.4440	0.3367		356.4968	-78.3924	0.3212	0.2185		346.4904	-82.2692	0.1341	0.0014		346.6701	-82.4356	0.0907	0.0005		346.1753	-81.0655	0.1540	0.0127		345.9338	-81.6390	0.1077	0.0035
358.0324	-60.5300	0.4439	0.3367		356.6968	-78.3967	0.3210	0.2183		346.6904	-82.2697	0.1340	0.0014		346.8701	-82.4358	0.0906	0.0005		346.3753	-81.0726	0.1539	0.0126		346.1338	-81.6399	0.1076	0.0035
358.2324	-60.6060	0.4437	0.3367		356.8968	-78.4010	0.3209	0.2182		346.8904	-82.2702	0.1339	0.0014		347.0701	-82.4361	0.0906	0.0005		346.5753	-81.0795	0.1538	0.0125		346.3338	-81.6408	0.1076	0.0035
358.4324	-60.6819	0.4436	0.3367		357.0968	-78.4053	0.3208	0.2181		347.0904	-82.2707	0.1338	0.0014		347.2701	-82.4363	0.0905	0.0005		346.7753	-81.0861	0.1537	0.0124		346.5338	-81.6416	0.1075	0.0035
358.6324	-60.7576	0.4434	0.3366		357.2968	-78.4095	0.3207	0.2179		347.2904	-82.2712	0.1337	0.0014		347.4701	-82.4365	0.0905	0.0005		346.9753	-81.0926	0.1536	0.0123		346.7338	-81.6425	0.1074	0.0035
358.8324	-60.8331	0.4433	0.3366		357.4968	-78.4137	0.3205	0.2178		347.4904	-82.2717	0.1337	0.0014		347.6701	-82.4368	0.0904	0.0005		347.1753	-81.0989	0.1535	0.0123		346.9338	-81.6434	0.1073	0.0035
359.0324	-60.9085	0.4431	0.3366		357.6968	-78.4180	0.3204	0.2177		347.6904	-82.2722	0.1336	0.0014		347.8701	-82.4370	0.0904	0.0005		347.3753	-81.1049	0.1534	0.0122		347.1338	-81.6443	0.1073	0.0034
359.2324	-60.9836	0.4429	0.3366		357.8968	-78.4222	0.3203	0.2175		347.8904	-82.2727	0.1335	0.0014		348.0701	-82.4372	0.0903	0.0005		347.5753	-81.1108	0.1533	0.0121		347.3338	-81.6451	0.1072	0.0034
359.4324	-61.0587	0.4428	0.3366		358.0968	-78.4264	0.3202	0.2174		348.0904	-82.2732	0.1334	0.0014		348.2701	-82.4375	0.0902	0.0005		347.7753	-81.1166	0.1532	0.0120		347.5338	-81.6460	0.1071	0.0034
359.6324	-61.1335	0.4426	0.3365		358.2968	-78.4306	0.3201	0.2173		348.2904	-82.2736	0.1333	0.0014		348.4701	-82.4377	0.0902	0.0005		347.9753	-81.1222	0.1531	0.0120		347.7338	-81.6468	0.1070	0.0034
359.8324	-61.2082	0.4425	0.3365		358.4968	-78.4347	0.3199	0.2171		348.4904	-82.2741	0.1332	0.0014		348.6701	-82.4379	0.0901	0.0005		348.1753	-81.1276	0.1530	0.0119		347.9338	-81.6477	0.1070	0.0034
360.0324	-61.2827	0.4423	0.3365		358.6968	-78.4389	0.3198	0.2170		348.6904	-82.2746	0.1331	0.0014		348.8701	-82.4382	0.0901	0.0005		348.3753	-81.1329	0.1529	0.0118		348.1338	-81.6486	0.1069	0.0034
360.2324	-61.3571	0.4422	0.3364		358.8968	-78.4430	0.3197	0.2168		348.8904	-82.2751	0.1330	0.0013		349.0701	-82.4384	0.0900	0.0005		348.5753	-81.1380	0.1528	0.0118		348.3338	-81.6494	0.1068	0.0034
360.4324	-61.4313	0.4420	0.3364		359.0968	-78.4472	0.3196	0.2167		349.0904	-82.2756	0.1329	0.0013		349.2701	-82.4386	0.0900	0.0005		348.7753	-81.1430	0.1527	0.0117		348.5338	-81.6503	0.1067	0.0034
360.6324	-61.5053	0.4419	0.3363		359.2968	-78.4513	0.3195	0.2166		349.2904	-82.2761	0.1329	0.0013		349.4701	-82.4389	0.0899	0.0005		348.9753	-81.1478	0.1526	0.0116		348.7338	-81.6511	0.1067	0.0033
360.8324	-61.5791	0.4417	0.3363		359.4968	-78.4554	0.3193	0.2164		349.4904	-82.2765	0.1328	0.0013		349.6701	-82.4391	0.0899	0.0005		349.1753	-81.1526	0.1525	0.0116		348.9338	-81.6520	0.1066	0.0033
361.0324	-61.6528	0.4416	0.3362		359.6968	-78.4595	0.3192	0.2163		349.6904	-82.2770	0.1327	0.0013		349.8701	-82.4393	0.0898	0.0005		349.3753	-81.1571	0.1524	0.0115		349.1338	-81.6528	0.1065	0.0033
361.2324	-61.7262	0.4414	0.3362		359.8968	-78.4636	0.3191	0.2162		349.8904	-82.2775	0.1326	0.0013		350.0701	-82.4395	0.0897	0.0005		349.5753	-81.1615	0.1523	0.0114		349.3338	-81.6536	0.1064	0.0033
361.4324	-61.7996	0.4413	0.3361		360.0968	-78.4676	0.3190	0.2161		350.0904	-82.2780	0.1325	0.0013		350.2701	-82.4398	0.0897	0.0005		349.7753	-81.1658	0.1522	0.0114		349.5338	-81.6545	0.1064	0.0033
361.6324	-61.8727	0.4411	0.3361		360.2968	-78.4717	0.3189	0.2159		350.2904	-82.2784	0.1324	0.0013		350.4701	-82.4400	0.0896	0.0005		349.9753	-81.1700	0.1521	0.0113		349.7338	-81.6553	0.1063	0.0033
361.8324	-61.9456	0.4410	0.3360		360.4968	-78.4757	0.3187	0.2158		350.4904	-82.2789	0.1323	0.0013		350.6701	-82.4402	0.0896	0.0005		350.1753	-81.1741	0.1520	0.0113		349.9338	-81.6561	0.1062	0.0033
362.0324	-62.0184	0.4408	0.3360		360.6968	-78.4798	0.3186	0.2157		350.6904	-82.2794	0.1322	0.0013		350.8701	-82.4404	0.0895	0.0005		350.3753	-81.1780	0.1519	0.0112		350.1338	-81.6570	0.1061	0.0033
362.2324	-62.0910	0.4407	0.3359		360.8968	-78.4838	0.3185	0.2155		350.8904	-82.2799	0.1322	0.0013		351.0701	-82.4407	0.0895	0.0005		350.5753	-81.1819	0.1518	0.0112		350.3338	-81.6578	0.1061	0.0032
362.4324	-62.1634	0.4405	0.3358		361.0968	-78.4878	0.3184	0.2154		351.0904	-82.2803	0.1321	0.0013		351.2701	-82.4409	0.0894	0.0005		350.7753	-81.1858	0.1517	0.0111		350.5338	-81.6586	0.1060	0.0032
362.6324	-62.2357	0.4403	0.3357		361.2968	-78.4918	0.3183	0.2153		351.2904	-82.2808	0.1320	0.0013		351.4701	-82.4411	0.0894	0.0005		350.9753	-81.1895	0.1516	0.0110		350.7338	-81.6594	0.1059	0.0032
362.8324	-62.3077	0.4402	0.3357		361.4968	-78.4958	0.3181	0.2151		351.4904	-82.2813	0.1319	0.0013		351.6701	-82.4413	0.0893	0.0005		351.1753	-81.1931	0.1515	0.0110		350.9338	-81.6603	0.1059	0.0032
363.0324	-62.3796	0.4400	0.3356		361.6968	-78.4998	0.3180	0.2150		351.6904	-82.2817	0.1318	0.0013		351.8701	-82.4416	0.0893	0.0005		351.3753	-81.1966	0.1514	0.0109		351.1338	-81.6611	0.1058	0.0032
363.2324	-62.4513	0.4399	0.3355		361.8968	-78.5037	0.3179	0.2149		351.8904	-82.2822	0.1317	0.0013		352.0701	-82.4418	0.0892	0.0005		351.5753	-81.2001	0.1513	0.0109		351.3338	-81.6619	0.1057	0.0032
363.4324	-62.5228	0.4397	0.3354		362.0968	-78.5077	0.3178	0.2147		352.0904	-82.2826	0.1316	0.0013		352.2701	-82.4420	0.0891	0.0005		351.7753	-81.2034	0.1512	0.0108		351.5338	-81.6627	0.1056	0.0032
363.6324	-62.5942	0.4396	0.3353		362.2968	-78.5116	0.3177	0.2146		352.2904	-82.2831	0.1316	0.0013		352.4701	-82.4422	0.0891	0.0005		351.9753	-81.2067	0.1511	0.0108		351.7338	-81.6635	0.1056	0.0032
363.8324	-62.6653	0.4394	0.3352		362.4968	-78.5156	0.3175	0.2145		352.4904	-82.2836	0.1315	0.0013		352.6701	-82.4424	0.0890	0.0005		352.1753	-81.2099	0.1510	0.0107		351.9338	-81.6643	0.1055	0.0032
364.0324	-62.7363	0.4393	0.3351		362.6968	-78.5195	0.3174	0.2144		352.6904	-82.2840	0.1314	0.0012		352.8701	-82.4427	0.0890	0.0005		352.3753	-81.2130	0.1509	0.0107		352.1338	-81.6651	0.1054	0.0031
364.2324	-62.8071	0.4391	0.3351		362.8968	-78.5234	0.3173	0.2142		352.8904	-82.2845	0.1313	0.0012		353.0701	-82.4429	0.0889	0.0005		352.5753	-81.2161	0.1508	0.0106		352.3338	-81.6659	0.1053	0.0031
364.4324	-62.8776	0.4390	0.3350		363.0968	-78.5273	0.3172	0.2141		353.0904	-82.2849	0.1312	0.0012		353.2701	-82.4431	0.0889	0.0005		352.7753	-81.2191	0.1507	0.0106		352.5338	-81.6667	0.1053	0.0031
364.6324	-62.9481	0.4388	0.3349		363.2968	-78.5312	0.3171	0.2140		353.2904	-82.2854	0.1311	0.0012		353.4701	-82.4433	0.0888	0.0005		352.9753	-81.2221	0.1507	0.0105		352.7338	-81.6675	0.1052	0.0031
364.8324	-63.0183	0.4387	0.3347		363.4968	-78.5350	0.3169	0.2138		353.4904	-82.2858	0.1310	0.0012		353.6701	-82.4435	0.0888	0.0005		353.1753	-81.2250	0.1506	0.0105		352.9338	-81.6683	0.1051	0.0031
365.0324	-63.0883	0.4385	0.3346		363.6968	-78.5389	0.3168	0.2137		353.6904	-82.2863	0.1310	0.0012		353.8701	-82.4437	0.0887	0.0005		353.3753	-81.2278	0.1505	0.0104		353.1338	-81.6691	0.1051	0.0031
365.2324	-63.1582	0.4383	0.3345		363.8968	-78.5428	0.3167	0.2136		353.8904	-82.2867	0.1309	0.0012		354.0701	-82.4440	0.0887	0.0005		353.5753	-81.2306	0.1504	0.0104		353.3338	-81.6699	0.1050	0.0031
365.4324	-63.2278	0.4382	0.3344		364.0968	-78.5466	0.3166	0.2135		354.0904	-82.2872	0.1308	0.0012		354.2701	-82.4442	0.0886	0.0005		353.7753	-81.2333	0.1503	0.0103		353.5338	-81.6707	0.1049	0.0031
365.6324	-63.2973	0.4380	0.3343		364.2968	-78.5504	0.3165	0.2133		354.2904	-82.2876	0.1307	0.0012		354.4701	-82.4444	0.0885	0.0005		353.9753	-81.2360	0.1502	0.0103		353.7338	-81.6714	0.1048	0.0031
365.8324	-63.3666	0.4379	0.3342		364.4968	-78.5542	0.3163	0.2132		354.4904	-82.2880	0.1306	0.0012		354.6701	-82.4446	0.0885	0.0005		354.1753	-81.2386	0.1501	0.0102		353.9338	-81.6722	0.1048	0.0030
366.0324	-63.4357	0.4377	0.3341		364.6968	-78.5580	0.3162	0.2131		354.6904	-82.2885	0.1305	0.0012		354.8701	-82.4448	0.0884	0.0005		354.3753	-81.2411	0.1500	0.0102		354.1338	-81.6730	0.1047	0.0030
366.2324	-63.5046	0.4376	0.3339		364.8968	-78.5618	0.3161	0.2129		354.8904	-82.2889	0.1305	0.0012		355.0701	-82.4450	0.0884	0.0005		354.5753	-81.2436	0.1499	0.0102		354.3338	-81.6738	0.1046	0.0030
366.4324	-63.5733	0.4374	0.3338		365.0968	-78.5656	0.3160	0.2128		355.0904	-82.2894	0.1304	0.0012		355.2701	-82.4452	0.0883	0.0005		354.7753	-81.2461	0.1498	0.0101		354.5338	-81.6746	0.1046	0.0030
366.6324	-63.6418	0.4373	0.3337		365.2968	-78.5694	0.3159	0.2127		355.2904	-82.2898	0.1303	0.0012		355.4701	-82.4454	0.0883	0.0005		354.9753	-81.2485	0.1497	0.0101		354.7338	-81.6753	0.1045	0.0030
366.8324	-63.7102	0.4371	0.3335		365.4968	-78.5732	0.3157	0.2126		355.4904	-82.2902	0.1302	0.0012		355.6701	-82.4456	0.0882	0.0005		355.1753	-81.2509	0.1496	0.0100		354.9338	-81.6761	0.1044	0.0030
367.0324	-63.7783	0.4370	0.3334		365.6968	-78.5769	0.3156	0.2124		355.6904	-82.2907	0.1301	0.0012		355.8701	-82.4459	0.0882	0.0005		355.3753	-81.2533	0.1495	0.0100		355.1338	-81.6769	0.1043	0.0030
367.2324	-63.8462	0.4368	0.3333		365.8968	-78.5806	0.3155	0.2123		355.8904	-82.2911	0.1300	0.0012		356.0701	-82.4461	0.0881	0.0005		355.5753	-81.2556	0.1494	0.0099		355.3338	-81.6776	0.1043	0.0030
367.4324	-63.9140	0.4367	0.3331		366.0968	-78.5844	0.3154	0.2122		356.0904	-82.2915	0.1300	0.0012		356.2701	-82.4463	0.0881	0.0005		355.7753	-81.2579	0.1493	0.0099		355.5338	-81.6784	0.1042	0.0030
367.6324	-63.9816	0.4365	0.3330		366.2968	-78.5881	0.3153	0.2121		356.2904	-82.2920	0.1299	0.0012		356.4701	-82.4465	0.0880	0.0005		355.9753	-81.2601	0.1492	0.0099		355.7338	-81.6791	0.1041	0.0029
367.8324	-64.0489	0.4363	0.3328		366.4968	-78.5918	0.3151	0.2119		356.4904	-82.2924	0.1298	0.0012		356.6701	-82.4467	0.0880	0.0004		356.1753	-81.2623	0.1491	0.0098		355.9338	-81.6799	0.1041	0.0029
368.0324	-64.1161	0.4362	0.3327		366.6968	-78.5955	0.3150	0.2118		356.6904	-82.2928	0.1297	0.0012		356.8701	-82.4469	0.0879	0.0004		356.3753	-81.2645	0.1490	0.0098		356.1338	-81.6807	0.1040	0.0029
368.2324	-64.1831	0.4360	0.3325		366.8968	-78.5992	0.3149	0.2117		356.8904	-82.2933	0.1296	0.0012		357.0701	-82.4471	0.0879	0.0004		356.5753	-81.2667	0.1489	0.0097		356.3338	-81.6814	0.1039	0.0029
368.4324	-64.2499	0.4359	0.3324		367.0968	-78.6029	0.3148	0.2116		357.0904	-82.2937	0.1296	0.0011		357.2701	-82.4473	0.0878	0.0004		356.7753	-81.2688	0.1489	0.0097		356.5338	-81.6822	0.1039	0.0029
368.6324	-64.3165	0.4357	0.3322		367.2968	-78.6065	0.3147	0.2114		357.2904	-82.2941	0.1295	0.0011		357.4701	-82.4475	0.0877	0.0004		356.9753	-81.2708	0.1488	0.0097		356.7338	-81.6829	0.1038	0.0029
368.8324	-64.3829	0.4356	0.3320		367.4968	-78.6102	0.3145	0.2113		357.4904	-82.2945	0.1294	0.0011		357.6701	-82.4477	0.0877	0.0004		357.1753	-81.2729	0.1487	0.0096		356.9338	-81.6837	0.1037	0.0029
369.0324	-64.4491	0.4354	0.3319		367.6968	-78.6138	0.3144	0.2112		357.6904	-82.2950	0.1293	0.0011		357.8701	-82.4479	0.0876	0.0004		357.3753	-81.2749	0.1486	0.0096		357.1338	-81.6844	0.1036	0.0029
369.2324	-64.5151	0.4353	0.3317		367.8968	-78.6175	0.3143	0.2111		357.8904	-82.2954	0.1292	0.0011		358.0701	-82.4481	0.0876	0.0004		357.5753	-81.2769	0.1485	0.0095		357.3338	-81.6851	0.1036	0.0029
369.4324	-64.5809	0.4351	0.3315		368.0968	-78.6211	0.3142	0.2110		358.0904	-82.2958	0.1291	0.0011		358.2701	-82.4483	0.0875	0.0004		357.7753	-81.2789	0.1484	0.0095		357.5338	-81.6859	0.1035	0.0029
369.6324	-64.6465	0.4350	0.3314		368.2968	-78.6247	0.3141	0.2108		358.2904	-82.2962	0.1291	0.0011		358.4701	-82.4485	0.0875	0.0004		357.9753	-81.2808	0.1483	0.0095		357.7338	-81.6866	0.1034	0.0028
369.8324	-64.7119	0.4348	0.3312		368.4968	-78.6283	0.3140	0.2107		358.4904	-82.2966	0.1290	0.0011		358.6701	-82.4487	0.0874	0.0004		358.1753	-81.2827	0.1482	0.0094		357.9338	-81.6873	0.1034	0.0028
370.0324	-64.7771	0.4346	0.3310		368.6968	-78.6319	0.3138	0.2106		358.6904	-82.2971	0.1289	0.0011		358.8701	-82.4489	0.0874	0.0004		358.3753	-81.2846	0.1481	0.0094		358.1338	-81.6881	0.1033	0.0028
370.2324	-64.8422	0.4345	0.3308		368.8968	-78.6355	0.3137	0.2105		358.8904	-82.2975	0.1288	0.0011		359.0701	-82.4491	0.0873	0.0004		358.5753	-81.2865	0.1480	0.0093		358.3338	-81.6888	0.1032	0.0028
370.4324	-64.9070	0.4343	0.3307		369.0968	-78.6390	0.3136	0.2103		359.0904	-82.2979	0.1287	0.0011		359.2701	-82.4493	0.0873	0.0004		358.7753	-81.2884	0.1479	0.0093		358.5338	-81.6895	0.1032	0.0028
370.6324	-64.9716	0.4342	0.3305		369.2968	-78.6426	0.3135	0.2102		359.2904	-82.2983	0.1287	0.0011		359.4701	-82.4495	0.0872	0.0004		358.9753	-81.2902	0.1478	0.0093		358.7338	-81.6903	0.1031	0.0028
370.8324	-65.0360	0.4340	0.3303		369.4968	-78.6462	0.3134	0.2101		359.4904	-82.2987	0.1286	0.0011		359.6701	-82.4497	0.0872	0.0004		359.1753	-81.2920	0.1478	0.0092		358.9338	-81.6910	0.1030	0.0028
371.0324	-65.1003	0.4339	0.3301		369.6968	-78.6497	0.3132	0.2100		359.6904	-82.2991	0.1285	0.0011		359.8701	-82.4499	0.0871	0.0004		359.3753	-81.2938	0.1477	0.0092		359.1338	-81.6917	0.1030	0.0028
371.2324	-65.1643	0.4337	0.3299		369.8968	-78.6532	0.3131	0.2099		359.8904	-82.2995	0.1284	0.0011		360.0701	-82.4501	0.0871	0.0004		359.5753	-81.2955	0.1476	0.0092		359.3338	-81.6924	0.1029	0.0028
371.4324	-65.2281	0.4336	0.3297		370.0968	-78.6567	0.3130	0.2097		360.0904	-82.2999	0.1283	0.0011		360.2701	-82.4503	0.0870	0.0004		359.7753	-81.2973	0.1475	0.0091		359.5338	-81.6931	0.1028	0.0028
371.6324	-65.2918	0.4334	0.3295		370.2968	-78.6603	0.3129	0.2096		360.2904	-82.3003	0.1283	0.0011		360.4701	-82.4505	0.0870	0.0004		359.9753	-81.2990	0.1474	0.0091		359.7338	-81.6939	0.1027	0.0027
371.8324	-65.3552	0.4333	0.3293		370.4968	-78.6638	0.3128	0.2095		360.4904	-82.3007	0.1282	0.0011		360.6701	-82.4507	0.0869	0.0004		360.1753	-81.3007	0.1473	0.0090		359.9338	-81.6946	0.1027	0.0027
372.0324	-65.4184	0.4331	0.3291		370.6968	-78.6673	0.3127	0.2094		360.6904	-82.3011	0.1281	0.0011		360.8701	-82.4509	0.0869	0.0004		360.3753	-81.3024	0.1472	0.0090		360.1338	-81.6953	0.1026	0.0027
372.2324	-65.4815	0.4329	0.3289		370.8968	-78.6707	0.3125	0.2093		360.8904	-82.3015	0.1280	0.0011		361.0701	-82.4511	0.0868	0.0004		360.5753	-81.3041	0.1471	0.0090		360.3338	-81.6960	0.1025	0.0027
372.4324	-65.5443	0.4328	0.3287		371.0968	-78.6742	0.3124	0.2091		361.0904	-82.3019	0.1279	0.0011		361.2701	-82.4513	0.0868	0.0004		360.7753	-81.3058	0.1470	0.0089		360.5338	-81.6967	0.1025	0.0027
372.6324	-65.6069	0.4326	0.3285		371.2968	-78.6777	0.3123	0.2090		361.2904	-82.3023	0.1279	0.0011		361.4701	-82.4515	0.0867	0.0004		360.9753	-81.3074	0.1469	0.0089		360.7338	-81.6974	0.1024	0.0027
372.8324	-65.6693	0.4325	0.3283		371.4968	-78.6811	0.3122	0.2089		361.4904	-82.3027	0.1278	0.0011		361.6701	-82.4517	0.0867	0.0004		361.1753	-81.3091	0.1468	0.0089		360.9338	-81.6981	0.1023	0.0027
373.0324	-65.7316	0.4323	0.3281		371.6968	-78.6846	0.3121	0.2088		361.6904	-82.3031	0.1277	0.0011		361.8701	-82.4519	0.0866	0.0004		361.3753	-81.3107	0.1468	0.0088		361.1338	-81.6988	0.1023	0.0027
373.2324	-65.7936	0.4322	0.3278		371.8968	-78.6880	0.3120	0.2087		361.8904	-82.3035	0.1276	0.0011		362.0701	-82.4521	0.0866	0.0004		361.5753	-81.3123	0.1467	0.0088		361.3338	-81.6995	0.1022	0.0027
373.4324	-65.8554	0.4320	0.3276		372.0968	-78.6914	0.3118	0.2085		362.0904	-82.3039	0.1276	0.0010		362.2701	-82.4523	0.0865	0.0004		361.7753	-81.3139	0.1466	0.0088		361.5338	-81.7002	0.1021	0.0027
373.6324	-65.9170	0.4319	0.3274		372.2968	-78.6948	0.3117	0.2084		362.2904	-82.3043	0.1275	0.0010		362.4701	-82.4525	0.0865	0.0004		361.9753	-81.3155	0.1465	0.0087		361.7338	-81.7009	0.1021	0.0027
373.8324	-65.9785	0.4317	0.3272		372.4968	-78.6983	0.3116	0.2083		362.4904	-82.3047	0.1274	0.0010		362.6701	-82.4527	0.0864	0.0004		362.1753	-81.3170	0.1464	0.0087		361.9338	-81.7016	0.1020	0.0026
374.0324	-66.0397	0.4316	0.3269		372.6968	-78.7016	0.3115	0.2082		362.6904	-82.3051	0.1273	0.0010		362.8701	-82.4529	0.0863	0.0004		362.3753	-81.3186	0.1463	0.0087		362.1338	-81.7023	0.1019	0.0026
374.2324	-66.1007	0.4314	0.3267		372.8968	-78.7050	0.3114	0.2081		362.8904	-82.3055	0.1272	0.0010		363.0701	-82.4530	0.0863	0.0004		362.5753	-81.3201	0.1462	0.0086		362.3338	-81.7029	0.1019	0.0026
374.4324	-66.1615	0.4312	0.3265		373.0968	-78.7084	0.3112	0.2079		363.0904	-82.3059	0.1272	0.0010		363.2701	-82.4532	0.0862	0.0004		362.7753	-81.3216	0.1461	0.0086		362.5338	-81.7036	0.1018	0.0026
374.6324	-66.2221	0.4311	0.3263		373.2968	-78.7118	0.3111	0.2078		363.2904	-82.3063	0.1271	0.0010		363.4701	-82.4534	0.0862	0.0004		362.9753	-81.3232	0.1461	0.0086		362.7338	-81.7043	0.1017	0.0026
374.8324	-66.2825	0.4309	0.3260		373.4968	-78.7151	0.3110	0.2077		363.4904	-82.3067	0.1270	0.0010		363.6701	-82.4536	0.0861	0.0004		363.1753	-81.3247	0.1460	0.0085		362.9338	-81.7050	0.1017	0.0026
375.0324	-66.3427	0.4308	0.3258		373.6968	-78.7185	0.3109	0.2076		363.6904	-82.3071	0.1269	0.0010		363.8701	-82.4538	0.0861	0.0004		363.3753	-81.3262	0.1459	0.0085		363.1338	-81.7057	0.1016	0.0026
375.2324	-66.4027	0.4306	0.3255		373.8968	-78.7218	0.3108	0.2075		363.8904	-82.3074	0.1269	0.0010		364.0701	-82.4540	0.0860	0.0004		363.5753	-81.3276	0.1458	0.0085		363.3338	-81.7063	0.1015	0.0026
375.4324	-66.4625	0.4305	0.3253		374.0968	-78.7252	0.3107	0.2074		364.0904	-82.3078	0.1268	0.0010		364.2701	-82.4542	0.0860	0.0004		363.7753	-81.3291	0.1457	0.0084		363.5338	-81.7070	0.1015	0.0026
375.6324	-66.5221	0.4303	0.3251		374.2968	-78.7285	0.3105	0.2072		364.2904	-82.3082	0.1267	0.0010		364.4701	-82.4544	0.0859	0.0004		363.9753	-81.3306	0.1456	0.0084		363.7338	-81.7077	0.1014	0.0026
375.8324	-66.5815	0.4302	0.3248		374.4968	-78.7318	0.3104	0.2071		364.4904	-82.3086	0.1266	0.0010		364.6701	-82.4545	0.0859	0.0004		364.1753	-81.3320	0.1455	0.0084		363.9338	-81.7084	0.1013	0.0026
376.0324	-66.6407	0.4300	0.3246		374.6968	-78.7351	0.3103	0.2070		364.6904	-82.3090	0.1266	0.0010		364.8701	-82.4547	0.0858	0.0004		364.3753	-81.3335	0.1454	0.0083		364.1338	-81.7090	0.1013	0.0025
376.2324	-66.6997	0.4299	0.3243		374.8968	-78.7384	0.3102	0.2069		364.8904	-82.3093	0.1265	0.0010		365.0701	-82.4549	0.0858	0.0004		364.5753	-81.3349	0.1454	0.0083		364.3338	-81.7097	0.1012	0.0025
376.4324	-66.7585	0.4297	0.3241		375.0968	-78.7417	0.3101	0.2068		365.0904	-82.3097	0.1264	0.0010		365.2701	-82.4551	0.0857	0.0004		364.7753	-81.3363	0.1453	0.0083		364.5338	-81.7104	0.1011	0.0025
376.6324	-66.8171	0.4295	0.3238		375.2968	-78.7450	0.3100	0.2067		365.2904	-82.3101	0.1263	0.0010		365.4701	-82.4553	0.0857	0.0004		364.9753	-81.3378	0.1452	0.0082		364.7338	-81.7110	0.1011	0.0025
376.8324	-66.8755	0.4294	0.3235		375.4968	-78.7482	0.3098	0.2066		365.4904	-82.3105	0.1262	0.0010		365.6701	-82.4555	0.0856	0.0004		365.1753	-81.3392	0.1451	0.0082		364.9338	-81.7117	0.1010	0.0025
377.0324	-66.9336	0.4292	0.3233		375.6968	-78.7515	0.3097	0.2064		365.6904	-82.3109	0.1262	0.0010		365.8701	-82.4557	0.0856	0.0004		365.3753	-81.3406	0.1450	0.0082		365.1338	-81.7123	0.1009	0.0025
377.2324	-66.9916	0.4291	0.3230		375.8968	-78.7547	0.3096	0.2063		365.8904	-82.3112	0.1261	0.0010		366.0701	-82.4558	0.0855	0.0004		365.5753	-81.3419	0.1449	0.0082		365.3338	-81.7130	0.1009	0.0025
377.4324	-67.0494	0.4289	0.3228		376.0968	-78.7580	0.3095	0.2062		366.0904	-82.3116	0.1260	0.0010		366.2701	-82.4560	0.0855	0.0004		365.7753	-81.3433	0.1448	0.0081		365.5338	-81.7136	0.1008	0.0025
377.6324	-67.1069	0.4288	0.3225		376.2968	-78.7612	0.3094	0.2061		366.2904	-82.3120	0.1259	0.0010		366.4701	-82.4562	0.0854	0.0004		365.9753	-81.3447	0.1447	0.0081		365.7338	-81.7143	0.1007	0.0025
377.8324	-67.1643	0.4286	0.3222		376.4968	-78.7644	0.3093	0.2060		366.4904	-82.3123	0.1259	0.0010		366.6701	-82.4564	0.0854	0.0004		366.1753	-81.3461	0.1447	0.0081		365.9338	-81.7149	0.1007	0.0025
378.0324	-67.2214	0.4285	0.3220		376.6968	-78.7676	0.3091	0.2059		366.6904	-82.3127	0.1258	0.0010		366.8701	-82.4566	0.0853	0.0004		366.3753	-81.3474	0.1446	0.0080		366.1338	-81.7156	0.1006	0.0025
378.2324	-67.2784	0.4283	0.3217		376.8968	-78.7708	0.3090	0.2058		366.8904	-82.3131	0.1257	0.0010		367.0701	-82.4567	0.0853	0.0004		366.5753	-81.3488	0.1445	0.0080		366.3338	-81.7162	0.1005	0.0024
378.4324	-67.3351	0.4281	0.3214		377.0968	-78.7740	0.3089	0.2056		367.0904	-82.3134	0.1256	0.0010		367.2701	-82.4569	0.0852	0.0004		366.7753	-81.3501	0.1444	0.0080		366.5338	-81.7169	0.1005	0.0024
378.6324	-67.3917	0.4280	0.3211		377.2968	-78.7772	0.3088	0.2055		367.2904	-82.3138	0.1256	0.0010		367.4701	-82.4571	0.0852	0.0004		366.9753	-81.3515	0.1443	0.0079		366.7338	-81.7175	0.1004	0.0024
378.8324	-67.4480	0.4278	0.3209		377.4968	-78.7804	0.3087	0.2054		367.4904	-82.3142	0.1255	0.0009		367.6701	-82.4573	0.0851	0.0004		367.1753	-81.3528	0.1442	0.0079		366.9338	-81.7182	0.1003	0.0024
379.0324	-67.5042	0.4277	0.3206		377.6968	-78.7836	0.3086	0.2053		367.6904	-82.3145	0.1254	0.0009		367.8701	-82.4575	0.0851	0.0004		367.3753	-81.3541	0.1441	0.0079		367.1338	-81.7188	0.1003	0.0024
379.2324	-67.5601	0.4275	0.3203		377.8968	-78.7867	0.3085	0.2052		367.8904	-82.3149	0.1253	0.0009		368.0701	-82.4576	0.0850	0.0004		367.5753	-81.3554	0.1441	0.0079		367.3338	-81.7194	0.1002	0.0024
379.4324	-67.6158	0.4274	0.3200		378.0968	-78.7899	0.3083	0.2051		368.0904	-82.3153	0.1253	0.0009		368.2701	-82.4578	0.0850	0.0004		367.7753	-81.3567	0.1440	0.0078		367.5338	-81.7201	0.1002	0.0024
379.6324	-67.6713	0.4272	0.3198		378.2968	-78.7930	0.3082	0.2050		368.2904	-82.3156	0.1252	0.0009		368.4701	-82.4580	0.0850	0.0004		367.9753	-81.3580	0.1439	0.0078		367.7338	-81.7207	0.1001	0.0024
379.8324	-67.7267	0.4271	0.3195		378.4968	-78.7962	0.3081	0.2048		368.4904	-82.3160	0.1251	0.0009		368.6701	-82.4582	0.0849	0.0004		368.1753	-81.3593	0.1438	0.0078		367.9338	-81.7213	0.1000	0.0024
380.0324	-67.7818	0.4269	0.3192		378.6968	-78.7993	0.3080	0.2047		368.6904	-82.3163	0.1251	0.0009		368.8701	-82.4583	0.0849	0.0004		368.3753	-81.3606	0.1437	0.0077		368.1338	-81.7220	0.1000	0.0024
380.2324	-67.8367	0.4268	0.3189		378.8968	-78.8024	0.3079	0.2046		368.8904	-82.3167	0.1250	0.0009		369.0701	-82.4585	0.0848	0.0004		368.5753	-81.3619	0.1436	0.0077		368.3338	-81.7226	0.0999	0.0024
380.4324	-67.8914	0.4266	0.3186		379.0968	-78.8055	0.3078	0.2045		369.0904	-82.3171	0.1249	0.0009		369.2701	-82.4587	0.0848	0.0004		368.7753	-81.3632	0.1436	0.0077		368.5338	-81.7232	0.0998	0.0024
380.6324	-67.9459	0.4264	0.3183		379.2968	-78.8086	0.3076	0.2044		369.2904	-82.3174	0.1248	0.0009		369.4701	-82.4589	0.0847	0.0004		368.9753	-81.3645	0.1435	0.0077		368.7338	-81.7239	0.0998	0.0023
380.8324	-68.0002	0.4263	0.3180		379.4968	-78.8117	0.3075	0.2043		369.4904	-82.3178	0.1248	0.0009		369.6701	-82.4591	0.0847	0.0004		369.1753	-81.3657	0.1434	0.0076		368.9338	-81.7245	0.0997	0.0023
381.0324	-68.0543	0.4261	0.3177		379.6968	-78.8148	0.3074	0.2042		369.6904	-82.3181	0.1247	0.0009		369.8701	-82.4592	0.0846	0.0004		369.3753	-81.3670	0.1433	0.0076		369.1338	-81.7251	0.0996	0.0023
381.2324	-68.1082	0.4260	0.3174		379.8968	-78.8179	0.3073	0.2041		369.8904	-82.3185	0.1246	0.0009		370.0701	-82.4594	0.0846	0.0004		369.5753	-81.3682	0.1432	0.0076		369.3338	-81.7257	0.0996	0.0023
381.4324	-68.1619	0.4258	0.3171		380.0968	-78.8210	0.3072	0.2040		370.0904	-82.3188	0.1245	0.0009		370.2701	-82.4596	0.0845	0.0004		369.7753	-81.3695	0.1431	0.0075		369.5338	-81.7263	0.0995	0.0023
381.6324	-68.2154	0.4257	0.3168		380.2968	-78.8240	0.3071	0.2038		370.2904	-82.3192	0.1245	0.0009		370.4701	-82.4597	0.0845	0.0004		369.9753	-81.3707	0.1431	0.0075		369.7338	-81.7269	0.0994	0.0023
381.8324	-68.2686	0.4255	0.3165		380.4968	-78.8271	0.3070	0.2037		370.4904	-82.3195	0.1244	0.0009		370.6701	-82.4599	0.0844	0.0004		370.1753	-81.3720	0.1430	0.0075		369.9338	-81.7276	0.0994	0.0023
382.0324	-68.3217	0.4254	0.3162		380.6968	-78.8301	0.3068	0.2036		370.6904	-82.3199	0.1243	0.0009		370.8701	-82.4601	0.0844	0.0004		370.3753	-81.3732	0.1429	0.0075		370.1338	-81.7282	0.0993	0.0023
382.2324	-68.3746	0.4252	0.3159		380.8968	-78.8332	0.3067	0.2035		370.8904	-82.3202	0.1243	0.0009		371.0701	-82.4603	0.0843	0.0004		370.5753	-81.3744	0.1428	0.0074		370.3338	-81.7288	0.0993	0.0023
382.4324	-68.4273	0.4251	0.3156		381.0968	-78.8362	0.3066	0.2034		371.0904	-82.3206	0.1242	0.0009		371.2701	-82.4604	0.0843	0.0004		370.7753	-81.3756	0.1427	0.0074		370.5338	-81.7294	0.0992	0.0023
382.6324	-68.4798	0.4249	0.3153		381.2968	-78.8392	0.3065	0.2033		371.2904	-82.3209	0.1241	0.0009		371.4701	-82.4606	0.0842	0.0004		370.9753	-81.3768	0.1426	0.0074		370.7338	-81.7300	0.0991	0.0023
382.8324	-68.5320	0.4247	0.3150		381.4968	-78.8422	0.3064	0.2032		371.4904	-82.3213	0.1240	0.0009		371.6701	-82.4608	0.0842	0.0004		371.1753	-81.3781	0.1426	0.0073		370.9338	-81.7306	0.0991	0.0023
383.0324	-68.5841	0.4246	0.3147		381.6968	-78.8452	0.3063	0.2031		371.6904	-82.3216	0.1240	0.0009		371.8701	-82.4609	0.0841	0.0004		371.3753	-81.3793	0.1425	0.0073		371.1338	-81.7312	0.0990	0.0023
383.2324	-68.6360	0.4244	0.3144		381.8968	-78.8482	0.3061	0.2030		371.8904	-82.3220	0.1239	0.0009		372.0701	-82.4611	0.0841	0.0004		371.5753	-81.3805	0.1424	0.0073		371.3338	-81.7318	0.0989	0.0022
383.4324	-68.6876	0.4243	0.3141		382.0968	-78.8512	0.3060	0.2029		372.0904	-82.3223	0.1238	0.0009		372.2701	-82.4613	0.0840	0.0003		371.7753	-81.3817	0.1423	0.0073		371.5338	-81.7324	0.0989	0.0022
383.6324	-68.7391	0.4241	0.3138		382.2968	-78.8542	0.3059	0.2027		372.2904	-82.3226	0.1238	0.0009		372.4701	-82.4614	0.0840	0.0003		371.9753	-81.3828	0.1422	0.0072		371.7338	-81.7330	0.0988	0.0022
383.8324	-68.7903	0.4240	0.3135		382.4968	-78.8572	0.3058	0.2026		372.4904	-82.3230	0.1237	0.0009		372.6701	-82.4616	0.0839	0.0003		372.1753	-81.3840	0.1422	0.0072		371.9338	-81.7336	0.0988	0.0022
384.0324	-68.8414	0.4238	0.3131		382.6968	-78.8601	0.3057	0.2025		372.6904	-82.3233	0.1236	0.0009		372.8701	-82.4618	0.0839	0.0003		372.3753	-81.3852	0.1421	0.0072		372.1338	-81.7342	0.0987	0.0022
384.2324	-68.8923	0.4237	0.3128		382.8968	-78.8631	0.3056	0.2024		372.8904	-82.3237	0.1235	0.0009		373.0701	-82.4620	0.0838	0.0003		372.5753	-81.3864	0.1420	0.0072		372.3338	-81.7348	0.0986	0.0022
384.4324	-68.9429	0.4235	0.3125		383.0968	-78.8661	0.3055	0.2023		373.0904	-82.3240	0.1235	0.0009		373.2701	-82.4621	0.0838	0.0003		372.7753	-81.3876	0.1419	0.0071		372.5338	-81.7354	0.0986	0.0022
384.6324	-68.9934	0.4233	0.3122		383.2968	-78.8690	0.3053	0.2022		373.2904	-82.3243	0.1234	0.0009		373.4701	-82.4623	0.0837	0.0003		372.9753	-81.3887	0.1418	0.0071		372.7338	-81.7360	0.0985	0.0022
384.8324	-69.0436	0.4232	0.3119		383.4968	-78.8719	0.3052	0.2021		373.4904	-82.3247	0.1233	0.0008		373.6701	-82.4625	0.0837	0.0003		373.1753	-81.3899	0.1417	0.0071		372.9338	-81.7365	0.0984	0.0022
385.0324	-69.0937	0.4230	0.3115		383.6968	-78.8749	0.3051	0.2020		373.6904	-82.3250	0.1233	0.0008		373.8701	-82.4626	0.0837	0.0003		373.3753	-81.3910	0.1417	0.0071		373.1338	-81.7371	0.0984	0.0022
385.2324	-69.1435	0.4229	0.3112		383.8968	-78.8778	0.3050	0.2019		373.8904	-82.3253	0.1232	0.0008		374.0701	-82.4628	0.0836	0.0003		373.5753	-81.3922	0.1416	0.0070		373.3338	-81.7377	0.0983	0.0022
385.4324	-69.1932	0.4227	0.3109		384.0968	-78.8807	0.3049	0.2018		374.0904	-82.3257	0.1231	0.0008		374.2701	-82.4629	0.0836	0.0003		373.7753	-81.3933	0.1415	0.0070		373.5338	-81.7383	0.0983	0.0022
385.6324	-69.2426	0.4226	0.3106		384.2968	-78.8836	0.3048	0.2017		374.2904	-82.3260	0.1230	0.0008		374.4701	-82.4631	0.0835	0.0003		373.9753	-81.3945	0.1414	0.0070		373.7338	-81.7389	0.0982	0.0022
385.8324	-69.2919	0.4224	0.3103		384.4968	-78.8865	0.3047	0.2016		374.4904	-82.3263	0.1230	0.0008		374.6701	-82.4633	0.0835	0.0003		374.1753	-81.3956	0.1413	0.0070		373.9338	-81.7395	0.0981	0.0021
386.0324	-69.3409	0.4223	0.3099		384.6968	-78.8894	0.3045	0.2015		374.6904	-82.3267	0.1229	0.0008		374.8701	-82.4634	0.0834	0.0003		374.3753	-81.3968	0.1413	0.0069		374.1338	-81.7400	0.0981	0.0021
386.2324	-69.3898	0.4221	0.3096		384.8968	-78.8923	0.3044	0.2013		374.8904	-82.3270	0.1228	0.0008		375.0701	-82.4636	0.0834	0.0003		374.5753	-81.3979	0.1412	0.0069		374.3338	-81.7406	0.0980	0.0021
386.4324	-69.4384	0.4220	0.3093		385.0968	-78.8951	0.3043	0.2012		375.0904	-82.3273	0.1228	0.0008		375.2701	-82.4638	0.0833	0.0003		374.7753	-81.3990	0.1411	0.0069		374.5338	-81.7412	0.0979	0.0021
386.6324	-69.4869	0.4218	0.3089		385.2968	-78.8980	0.3042	0.2011		375.2904	-82.3276	0.1227	0.0008		375.4701	-82.4639	0.0833	0.0003		374.9753	-81.4002	0.1410	0.0069		374.7338	-81.7417	0.0979	0.0021
386.8324	-69.5351	0.4216	0.3086		385.4968	-78.9008	0.3041	0.2010		375.4904	-82.3280	0.1226	0.0008		375.6701	-82.4641	0.0832	0.0003		375.1753	-81.4013	0.1409	0.0068		374.9338	-81.7423	0.0978	0.0021
387.0324	-69.5832	0.4215	0.3083		385.6968	-78.9037	0.3040	0.2009		375.6904	-82.3283	0.1226	0.0008		375.8701	-82.4642	0.0832	0.0003		375.3753	-81.4024	0.1409	0.0068		375.1338	-81.7429	0.0978	0.0021
387.2324	-69.6311	0.4213	0.3079		385.8968	-78.9065	0.3039	0.2008		375.8904	-82.3286	0.1225	0.0008		376.0701	-82.4644	0.0831	0.0003		375.5753	-81.4035	0.1408	0.0068		375.3338	-81.7435	0.0977	0.0021
387.4324	-69.6787	0.4212	0.3076		386.0968	-78.9094	0.3038	0.2007		376.0904	-82.3289	0.1224	0.0008		376.2701	-82.4646	0.0831	0.0003		375.7753	-81.4046	0.1407	0.0068		375.5338	-81.7440	0.0976	0.0021
387.6324	-69.7262	0.4210	0.3073		386.2968	-78.9122	0.3036	0.2006		376.2904	-82.3293	0.1224	0.0008		376.4701	-82.4647	0.0830	0.0003		375.9753	-81.4057	0.1406	0.0067		375.7338	-81.7446	0.0976	0.0021
387.8324	-69.7734	0.4209	0.3069		386.4968	-78.9150	0.3035	0.2005		376.4904	-82.3296	0.1223	0.0008		376.6701	-82.4649	0.0830	0.0003		376.1753	-81.4068	0.1406	0.0067		375.9338	-81.7451	0.0975	0.0021
388.0324	-69.8205	0.4207	0.3066		386.6968	-78.9178	0.3034	0.2004		376.6904	-82.3299	0.1222	0.0008		376.8701	-82.4650	0.0829	0.0003		376.3753	-81.4079	0.1405	0.0067		376.1338	-81.7457	0.0975	0.0021
388.2324	-69.8674	0.4206	0.3063		386.8968	-78.9206	0.3033	0.2003		376.8904	-82.3302	0.1221	0.0008		377.0701	-82.4652	0.0829	0.0003		376.5753	-81.4090	0.1404	0.0067		376.3338	-81.7463	0.0974	0.0021
388.4324	-69.9140	0.4204	0.3059		387.0968	-78.9234	0.3032	0.2002		377.0904	-82.3305	0.1221	0.0008		377.2701	-82.4654	0.0829	0.0003		376.7753	-81.4101	0.1403	0.0066		376.5338	-81.7468	0.0973	0.0021
388.6324	-69.9605	0.4203	0.3056		387.2968	-78.9262	0.3031	0.2001		377.2904	-82.3309	0.1220	0.0008		377.4701	-82.4655	0.0828	0.0003		376.9753	-81.4112	0.1402	0.0066		376.7338	-81.7474	0.0973	0.0020
388.8324	-70.0068	0.4201	0.3053		387.4968	-78.9290	0.3030	0.2000		377.4904	-82.3312	0.1219	0.0008		377.6701	-82.4657	0.0828	0.0003		377.1753	-81.4123	0.1402	0.0066		376.9338	-81.7479	0.0972	0.0020
389.0324	-70.0529	0.4199	0.3049		387.6968	-78.9318	0.3028	0.1999		377.6904	-82.3315	0.1219	0.0008		377.8701	-82.4658	0.0827	0.0003		377.3753	-81.4133	0.1401	0.0066		377.1338	-81.7485	0.0971	0.0020
389.2324	-70.0988	0.4198	0.3046		387.8968	-78.9346	0.3027	0.1998		377.8904	-82.3318	0.1218	0.0008		378.0701	-82.4660	0.0827	0.0003		377.5753	-81.4144	0.1400	0.0065		377.3338	-81.7490	0.0971	0.0020
389.4324	-70.1445	0.4196	0.3042		388.0968	-78.9373	0.3026	0.1997		378.0904	-82.3321	0.1217	0.0008		378.2701	-82.4662	0.0826	0.0003		377.7753	-81.4155	0.1399	0.0065		377.5338	-81.7496	0.0970	0.0020
389.6324	-70.1900	0.4195	0.3039		388.2968	-78.9401	0.3025	0.1996		378.2904	-82.3324	0.1217	0.0008		378.4701	-82.4663	0.0826	0.0003		377.9753	-81.4165	0.1399	0.0065		377.7338	-81.7501	0.0970	0.0020
389.8324	-70.2353	0.4193	0.3036		388.4968	-78.9428	0.3024	0.1994		378.4904	-82.3327	0.1216	0.0008		378.6701	-82.4665	0.0825	0.0003		378.1753	-81.4176	0.1398	0.0065		377.9338	-81.7507	0.0969	0.0020
390.0324	-70.2804	0.4192	0.3032		388.6968	-78.9456	0.3023	0.1993		378.6904	-82.3331	0.1215	0.0008		378.8701	-82.4666	0.0825	0.0003		378.3753	-81.4187	0.1397	0.0064		378.1338	-81.7512	0.0968	0.0020
390.2324	-70.3253	0.4190	0.3029		388.8968	-78.9483	0.3022	0.1992		378.8904	-82.3334	0.1215	0.0008		379.0701	-82.4668	0.0824	0.0003		378.5753	-81.4197	0.1396	0.0064		378.3338	-81.7518	0.0968	0.0020
390.4324	-70.3700	0.4189	0.3025		389.0968	-78.9510	0.3021	0.1991		379.0904	-82.3337	0.1214	0.0008		379.2701	-82.4669	0.0824	0.0003		378.7753	-81.4208	0.1395	0.0064		378.5338	-81.7523	0.0967	0.0020
390.6324	-70.4145	0.4187	0.3022		389.2968	-78.9538	0.3019	0.1990		379.2904	-82.3340	0.1213	0.0008		379.4701	-82.4671	0.0823	0.0003		378.9753	-81.4218	0.1395	0.0064		378.7338	-81.7528	0.0967	0.0020
390.8324	-70.4589	0.4186	0.3018		389.4968	-78.9565	0.3018	0.1989		379.4904	-82.3343	0.1213	0.0008		379.6701	-82.4672	0.0823	0.0003		379.1753	-81.4229	0.1394	0.0063		378.9338	-81.7534	0.0966	0.0020
391.0324	-70.5030	0.4184	0.3015		389.6968	-78.9592	0.3017	0.1988		379.6904	-82.3346	0.1212	0.0008		379.8701	-82.4674	0.0823	0.0003		379.3753	-81.4239	0.1393	0.0063		379.1338	-81.7539	0.0965	0.0020
391.2324	-70.5470	0.4182	0.3011		389.8968	-78.9619	0.3016	0.1987		379.8904	-82.3349	0.1211	0.0008		380.0701	-82.4675	0.0822	0.0003		379.5753	-81.4250	0.1392	0.0063		379.3338	-81.7545	0.0965	0.0020
391.4324	-70.5907	0.4181	0.3008		390.0968	-78.9646	0.3015	0.1986		380.0904	-82.3352	0.1211	0.0008		380.2701	-82.4677	0.0822	0.0003		379.7753	-81.4260	0.1392	0.0063		379.5338	-81.7550	0.0964	0.0020
[truncated: 3,106 more rows]

## Sheet: Figure4
Figure 4
	WT hiPSC-CM				SQT1 hiPSC-CM			SQT1 hiPSC-CM + drug					WT rabbit CM				SQT1 rabbit CM			SQT1 rabbit CM + drug					WT adult human CM				SQT1 adult human CM			SQT1 adult human CM + drug
t (ms)	v (mV)	Ca (uM)		t (ms)	v (mV)	Ca (uM)		t (ms)	v (mV)	Ca (uM)		t (ms)	v (mV)	Ca (uM)		t (ms)	v (mV)	Ca (uM)		t (ms)	v (mV)	Ca (uM)		t (ms)	v (mV)	Ca (uM)		t (ms)	v (mV)	Ca (uM)		t (ms)	v (mV)	Ca (uM)
0.0000	-76.3301	0.1549		0.0000	-76.5219	0.1197		0.0000	-76.2948	0.1552		0.0000	-82.4070	0.1034		0.0000	-82.5048	0.0692		0.0000	-82.4133	0.1035		0.0000	-81.8491	0.0904		0.0000	-82.0034	0.0456		0.0000	-81.8859	0.0908
0.1736	-76.3301	0.1549		0.1388	-76.5219	0.1197		0.3862	-76.2948	0.1552		0.9971	-82.4077	0.1032		0.8601	-82.5051	0.0691		1.3361	-82.4142	0.1032		0.4510	-81.8491	0.0904		0.0240	-82.0034	0.0456		0.1310	-81.8859	0.0908
0.3472	-76.3301	0.1549		0.2776	-76.5219	0.1197		0.7724	-76.2948	0.1552		1.9943	-82.4083	0.1030		1.7202	-82.5054	0.0690		2.6722	-82.4150	0.1030		0.9021	-81.8491	0.0904		0.0479	-82.0034	0.0456		0.2620	-81.8859	0.0908
0.5208	-76.3301	0.1549		0.4164	-76.5219	0.1197		1.1586	-76.2948	0.1552		2.9914	-82.4090	0.1029		2.5803	-82.5057	0.0689		4.0083	-82.4159	0.1028		1.3531	-81.8491	0.0904		0.0719	-82.0034	0.0456		0.3929	-81.8859	0.0908
2.0225	-76.3301	0.1549		1.8044	-76.5218	0.1197		5.0204	-76.2946	0.1552		6.3660	-82.4111	0.1023		7.6368	-82.5074	0.0681		9.0766	-82.4191	0.1019		5.8634	-81.8493	0.0903		0.3116	-82.0034	0.0456		1.7028	-81.8859	0.0908
3.5243	-76.3300	0.1549		3.1924	-76.5217	0.1197		8.8823	-76.2945	0.1552		9.7405	-82.4131	0.1017		12.6933	-82.5091	0.0674		14.1448	-82.4221	0.1010		10.3738	-81.8494	0.0903		0.5512	-82.0034	0.0456		3.0126	-81.8859	0.0908
5.0261	-76.3299	0.1549		4.5805	-76.5216	0.1197		12.7441	-76.2943	0.1552		13.1150	-82.4151	0.1011		17.7497	-82.5107	0.0667		19.2131	-82.4249	0.1002		14.8841	-81.8495	0.0903		0.7909	-82.0034	0.0456		4.3224	-81.8860	0.0908
15.0261	-76.3295	0.1549		14.5805	-76.5211	0.1197		22.7441	-76.2939	0.1551		16.4896	-82.4170	0.1006		22.8062	-82.5122	0.0660		24.2814	-82.4277	0.0994		24.8841	-81.8497	0.0902		3.1876	-82.0035	0.0456		14.3224	-81.8862	0.0907
25.0261	-76.3292	0.1548		24.5805	-76.5205	0.1197		32.7441	-76.2936	0.1551		26.4896	-82.4224	0.0990		32.8062	-82.5150	0.0648		34.2814	-82.4326	0.0979		34.8841	-81.8499	0.0902		5.5843	-82.0036	0.0455		24.3224	-81.8864	0.0907
35.0261	-76.3288	0.1548		34.5805	-76.5199	0.1197		42.7441	-76.2932	0.1551		36.4896	-82.4272	0.0976		42.8062	-82.5176	0.0636		44.2814	-82.4372	0.0965		44.8841	-81.8501	0.0901		7.9810	-82.0036	0.0455		34.3224	-81.8866	0.0906
45.0261	-76.3284	0.1548		44.5805	-76.5194	0.1197		52.7441	-76.2928	0.1551		46.4896	-82.4316	0.0962		52.8062	-82.5199	0.0624		54.2814	-82.4413	0.0953		54.8841	-81.8503	0.0900		17.9810	-82.0039	0.0453		44.3224	-81.8868	0.0906
55.0261	-76.3280	0.1548		54.5805	-76.5188	0.1197		62.7441	-76.2925	0.1551		56.4896	-82.4356	0.0950		62.8062	-82.5221	0.0613		64.2814	-82.4451	0.0941		64.8841	-81.8505	0.0900		27.9810	-82.0042	0.0452		54.3224	-81.8870	0.0905
65.0261	-76.3276	0.1548		64.5805	-76.5183	0.1197		72.7441	-76.2921	0.1551		66.4896	-82.4392	0.0939		72.8062	-82.5241	0.0603		74.2814	-82.4485	0.0930		74.8841	-81.8506	0.0899		37.9810	-82.0044	0.0450		64.3224	-81.8871	0.0904
75.0261	-76.3273	0.1548		74.5805	-76.5177	0.1197		82.7441	-76.2917	0.1550		76.4896	-82.4426	0.0928		82.8062	-82.5259	0.0593		84.2814	-82.4517	0.0919		84.8841	-81.8508	0.0899		47.9810	-82.0046	0.0449		74.3224	-81.8873	0.0904
85.0261	-76.3269	0.1547		84.5805	-76.5172	0.1197		92.7441	-76.2914	0.1550		86.4896	-82.4457	0.0918		92.8062	-82.5277	0.0583		94.2814	-82.4545	0.0910		94.8841	-81.8509	0.0898		57.9810	-82.0048	0.0447		84.3224	-81.8874	0.0903
95.0261	-76.3265	0.1547		94.5805	-76.5166	0.1197		100.0000	-76.2911	0.1550		96.4896	-82.4485	0.0909		100.0000	-82.5288	0.0577		100.0000	-82.4561	0.0905		100.0000	-81.8510	0.0898		67.9810	-82.0050	0.0446		94.3224	-81.8875	0.0903
100.0000	-76.3264	0.1547		100.0000	-76.5163	0.1197		100.0053	-76.2645	0.1550		100.0000	-82.4494	0.0906		100.0008	-82.4981	0.0577		100.0008	-82.4253	0.0905		100.0008	-81.8191	0.0898		77.9810	-82.0052	0.0444		100.0000	-81.8876	0.0903
100.0053	-76.2998	0.1547		100.0052	-76.4902	0.1197		100.0106	-76.2379	0.1550		100.0008	-82.4186	0.0906		100.0015	-82.4674	0.0577		100.0015	-82.3945	0.0905		100.0016	-81.7872	0.0898		87.9810	-82.0054	0.0443		100.0008	-81.8557	0.0903
100.0106	-76.2733	0.1547		100.0105	-76.4640	0.1197		100.0160	-76.2113	0.1550		100.0015	-82.3878	0.0906		100.0023	-82.4368	0.0577		100.0023	-82.3637	0.0905		100.0024	-81.7552	0.0898		97.9810	-82.0055	0.0442		100.0016	-81.8239	0.0903
100.0159	-76.2468	0.1547		100.0157	-76.4378	0.1197		100.0290	-76.1460	0.1550		100.0023	-82.3570	0.0906		100.0043	-82.3582	0.0577		100.0043	-82.2847	0.0905		100.0045	-81.6727	0.0898		100.0000	-82.0056	0.0442		100.0024	-81.7921	0.0903
100.0289	-76.1817	0.1547		100.0285	-76.3738	0.1197		100.0421	-76.0808	0.1550		100.0043	-82.2779	0.0906		100.0062	-82.2796	0.0577		100.0063	-82.2057	0.0905		100.0065	-81.5901	0.0898		100.0008	-81.9739	0.0442		100.0044	-81.7097	0.0903
100.0420	-76.1166	0.1547		100.0413	-76.3098	0.1197		100.0552	-76.0155	0.1550		100.0063	-82.1990	0.0906		100.0082	-82.2012	0.0577		100.0082	-82.1269	0.0905		100.0086	-81.5076	0.0898		100.0016	-81.9423	0.0442		100.0065	-81.6274	0.0903
100.0550	-76.0515	0.1547		100.0541	-76.2458	0.1197		100.0682	-75.9503	0.1550		100.0083	-82.1201	0.0906		100.0102	-82.1228	0.0577		100.0102	-82.0481	0.0905		100.0107	-81.4252	0.0898		100.0024	-81.9107	0.0442		100.0086	-81.5451	0.0903
100.0680	-75.9865	0.1547		100.0669	-76.1818	0.1197		100.0925	-75.8289	0.1550		100.0102	-82.0413	0.0906		100.0138	-81.9807	0.0577		100.0138	-81.9053	0.0905		100.0144	-81.2753	0.0898		100.0044	-81.8290	0.0442		100.0106	-81.4628	0.0903
100.0923	-75.8654	0.1547		100.0909	-76.0622	0.1197		100.1169	-75.7076	0.1550		100.0138	-81.8984	0.0906		100.0173	-81.8389	0.0577		100.0174	-81.7628	0.0905		100.0182	-81.1255	0.0898		100.0065	-81.7474	0.0442		100.0144	-81.3133	0.0903
100.1165	-75.7444	0.1547		100.1149	-75.9426	0.1197		100.1412	-75.5863	0.1550		100.0174	-81.7558	0.0906		100.0209	-81.6974	0.0577		100.0210	-81.6205	0.0905		100.0219	-80.9758	0.0898		100.0085	-81.6658	0.0442		100.0181	-81.1640	0.0903
100.1408	-75.6234	0.1547		100.1389	-75.8231	0.1197		100.1655	-75.4651	0.1550		100.0210	-81.6134	0.0906		100.0245	-81.5561	0.0577		100.0246	-81.4785	0.0905		100.0257	-80.8262	0.0898		100.0105	-81.5842	0.0442		100.0219	-81.0147	0.0903
100.1651	-75.5024	0.1547		100.1628	-75.7036	0.1197		100.2423	-75.0828	0.1550		100.0246	-81.4714	0.0906		100.0281	-81.4151	0.0577		100.0282	-81.3368	0.0905		100.0294	-80.6768	0.0898		100.0143	-81.4360	0.0442		100.0256	-80.8655	0.0903
100.2419	-75.1200	0.1547		100.2398	-75.3202	0.1197		100.3191	-74.7011	0.1550		100.0282	-81.3296	0.0906		100.0471	-80.6673	0.0577		100.0473	-80.5868	0.0905		100.0491	-79.8978	0.0898		100.0180	-81.2879	0.0442		100.0294	-80.7165	0.0903
100.3187	-74.7382	0.1547		100.3168	-74.9374	0.1197		100.3959	-74.3200	0.1550		100.0473	-80.5794	0.0906		100.0662	-79.9262	0.0577		100.0664	-79.8435	0.0905		100.0687	-79.1217	0.0898		100.0217	-81.1399	0.0442		100.0490	-79.9387	0.0903
100.3955	-74.3570	0.1547		100.3938	-74.5551	0.1197		100.4726	-73.9394	0.1550		100.0665	-79.8359	0.0906		100.0852	-79.1913	0.0577		100.0856	-79.1065	0.0905		100.0883	-78.3481	0.0898		100.0254	-80.9921	0.0442		100.0686	-79.1637	0.0903
100.4723	-73.9763	0.1547		100.4708	-74.1734	0.1197		100.6110	-73.2551	0.1550		100.0856	-79.0987	0.0906		100.1043	-78.4623	0.0577		100.1047	-78.3753	0.0905		100.1080	-77.5770	0.0898		100.0291	-80.8443	0.0442		100.0882	-78.3913	0.0903
100.6103	-73.2936	0.1547		100.6072	-73.4987	0.1197		100.7493	-72.5725	0.1550		100.1047	-78.3673	0.0906		100.1234	-77.7386	0.0577		100.1238	-77.6495	0.0905		100.1276	-76.8081	0.0898		100.0486	-80.0702	0.0442		100.1078	-77.6213	0.0903
100.7484	-72.6126	0.1547		100.7436	-72.8255	0.1197		100.8876	-71.8915	0.1550		100.1238	-77.6412	0.0906		100.1565	-76.4914	0.0577		100.1570	-76.4016	0.0905		100.1608	-75.5108	0.0898		100.0681	-79.2988	0.0442		100.1274	-76.8535	0.0903
100.8864	-71.9332	0.1547		100.8800	-72.1539	0.1197		101.0259	-71.2119	0.1550		100.1570	-76.3933	0.0906		100.1897	-75.2573	0.0577		100.1901	-75.1668	0.0905		100.1940	-74.2187	0.0898		100.0876	-78.5301	0.0442		100.1606	-75.5567	0.0903
101.0244	-71.2553	0.1547		101.0163	-71.4837	0.1197		101.1643	-70.5338	0.1550		100.1902	-75.1584	0.0906		100.2229	-74.0344	0.0577		100.2233	-73.9431	0.0905		100.2273	-72.9309	0.0898		100.1071	-77.7637	0.0442		100.1938	-74.2649	0.0903
101.1624	-70.5789	0.1547		101.1527	-70.8149	0.1197		101.4275	-69.2469	0.1550		100.2234	-73.9347	0.0906		100.2560	-72.8210	0.0577		100.2565	-72.7289	0.0905		100.2605	-71.6467	0.0898		100.1267	-76.9996	0.0442		100.2270	-72.9775	0.0903
101.4256	-69.2930	0.1547		101.4149	-69.5326	0.1197		101.6908	-67.9641	0.1550		100.2565	-72.7203	0.0906		100.2892	-71.6153	0.0577		100.2897	-71.5223	0.0905		100.2937	-70.3653	0.0898		100.1599	-75.7038	0.0442		100.2603	-71.6937	0.0903
101.6887	-68.0113	0.1547		101.6772	-68.2544	0.1197		101.9540	-66.6845	0.1550		100.2897	-71.5137	0.0906		100.3416	-69.7227	0.0577		100.3419	-69.6340	0.0905		100.3422	-68.4986	0.0898		100.1931	-74.4132	0.0442		100.2935	-70.4127	0.0903
101.9519	-66.7331	0.1547		101.9394	-66.9796	0.1197		102.2173	-65.4068	0.1550		100.3420	-69.6258	0.0906		100.3940	-67.8399	0.0577		100.3942	-67.7555	0.0905		100.3907	-66.6337	0.0898		100.2263	-73.1269	0.0442		100.3420	-68.5439	0.0903
102.2150	-65.4572	0.1547		102.2016	-65.7070	0.1197		102.4805	-64.1292	0.1550		100.3942	-67.7476	0.0906		100.4464	-65.9617	0.0577		100.4465	-65.8814	0.0905		100.4392	-64.7674	0.0898		100.2595	-71.8443	0.0442		100.3906	-66.6769	0.0903
102.4782	-64.1818	0.1547		102.4638	-64.4349	0.1197		102.8224	-62.4652	0.1550		100.4465	-65.8739	0.0906		100.4987	-64.0823	0.0577		100.4987	-64.0061	0.0905		100.4877	-62.8950	0.0898		100.2927	-70.5645	0.0442		100.4392	-64.8085	0.0903
102.8213	-62.5149	0.1547		102.8077	-62.7631	0.1197		103.1643	-60.7864	0.1550		100.4987	-63.9989	0.0906		100.5511	-62.1950	0.0577		100.5510	-62.1229	0.0905		100.5362	-61.0095	0.0898		100.3414	-68.6887	0.0442		100.4877	-62.9342	0.0903
103.1644	-60.8341	0.1547		103.1515	-61.0782	0.1197		103.5063	-59.0763	0.1551		100.5510	-62.1160	0.0906		100.6035	-60.2909	0.0577		100.6032	-60.2230	0.0905		100.5847	-59.0992	0.0898		100.3902	-66.8149	0.0442		100.5363	-61.0467	0.0903
[truncated: 272 more rows]

## Sheet: Figure5
Figure 5: adult human ventricular CMs
[truncated: 323 more rows]

## Sheet: Figure6
Figure 6
	hiPSC-CMs			Rabbit CM			Adult human CM
[truncated: 12 more rows]

## Sheet: Figure7
Figure 7
[truncated: 324 more rows]
